# Supplementary material for: Following the Mixtures of Organic Micropollutants with In Vitro Bioassays in a Large Lowland River from Source to Sea
Source: ACS Environ Au. 2025 Jan 19;5(4):363–75. doi: 10.1021/acsenvironau.4c00059 (PMC12272280; doi:10.1021/acsenvironau.4c00059)
Supplement: Supplementary file 2 [file vg4c00059_si_002.xlsx]

## Sheet: TOC
Table of Contents
Table SE1. Sampling sites, with coordinates, Elbe kilometer, sampling and extraction day ordered from low to high Elbe kilometer.
Table SE2. Effect concentrations of reference chemicals in SH-SY5Y, AhR-CALUX, ERα GeneBLAzer, and AREc32. Reported are mean EC from individual EC10 and IC10 values below. Sample replicate EC10 values in the four bioassays are below.
Table SE3. Inhibitory and effect concentrations for surface water and WWTP effluent in SH-SY5Y, AhR-CALUX, AREc32, and ERα-GenBLAzer (REF: relative enrichment factor, Lwater/Lbioassay). For all calculations the linear model was used, if log-logisitic model is used its indicated in the table. results generated with the automated bioassays screening in R.
Table SE4. Compound information of detected concentrations and tested chemicals not detected in the Elbe.
Table SE5. Concentrations (ng/L) of the 487 detected target analytes in the Elbe samples and 226 non detected chemicals.
Table SE6. Available EC10 values for measured chemicals for the SHSY5Y, AhR, AREc32 and ERa GeneBLAzer with respective reference.
Table SE7. Percent contribution of category i to respective reference-compound EQchem e.g. (dichlorvos-EQi/ dichlorvos-EQchem, eq. 11) in AREc32 for each Elbe water extract. Categories without contribution to dichlorvos-EQchem in any of the samples were not shown.
Table SE8. BEQbio and BEQchem [M of reference compound] for all samples in the AhR, AREc32 and SHSY5Y assay.
Table SE9. Number, name and category of chemicals that explain 90% of BEQchem and percent explained of BEQunknown.

## Sheet: Table SE1 
Supporting Information Following the mixtures of organic micropollutants with in-vitro bioassays in a large lowland river from source to sea
Table SE1. Sampling sites, with coordinates, Elbe kilometer, sampling and extraction day ordered from low to high Elbe kilometer.
Czech Republic
sample type	Sample ID	Sample description	Elbe kilometer (CZ)	Longitude	Latitude	sampling day
Labe	1	Spindleruv Mlyn	8	50.736	15.6084	2023-06-27
WWTP EFF	21	COV Vrchlabi effluent	29	50.5922	15.6137	2023-06-27
WWTP INF	22	COV Vrchlabi influent	29	50.5922	15.6137	2023-06-27
Dam	2	Les Kralovstvi	54	50.4575	15.7678	2023-06-27
Labe	3	Verdek	56	50.4444	15.7932	2023-06-27
Dam	4	Hermanice	74	50.38	15.9207	2023-06-27
CZ Tributary	14	Orlice	101	50.206	15.8286	2023-06-28
Labe	5	Nemcice	116	50.0969	15.8039	2023-06-28
WWTP EFF	23	COV Pardubice effluent	132	50.0459	15.6944	2023-06-28
WWTP INF	24	COV Pardubice influent-ind	132	50.0459	15.6944	2023-06-28
WWTP INF	25	COV Pardubice influent-mun	132	50.0459	15.6944	2023-06-28
Labe	6	Valy	140	50.0324	15.6175	2023-06-28
CZ Tributary	15	Jizera	227	50.1841	14.731	2023-06-28
Labe	7	Kostelec	237	50.2377	14.5931	2023-06-28
WWTP INF	26	COV Neratovice effluent Pond	246	50.2796	14.5238	2023-06-28
Labe	8	Obristvi	250	50.2959	14.482	2023-06-28
Labe	9	Melnik	258	50.3528	14.4687	2023-06-29
CZ Tributary	16	Vltava	259	50.3195	14.45	2023-06-29
CZ Tributary	17	Vltava	259	50.3195	14.45	2023-06-29
Dam	10	Ceske Kopisty	300	50.5275	14.1683	2023-06-29
CZ Tributary	18	Ohre	304	50.5286	14.1381	2023-06-29
Labe	11	Strekov	326	50.6396	14.0489	2023-06-29
CZ Tributary	19	Bilina	331	50.6577	14.0437	2023-06-29
CZ Tributary	20	Ploucnice	355	50.7756	14.2176	2023-06-29
Labe	12	Hrensko	367	50.8751	14.2355	2023-06-29
Field blank	13	field blank CZ1
Field blank	142	field blank CZ2
Germany
sample type	Sample ID	Sample description	Elbe kilometer (DE)	Longitude	Latitude	sampling day
Elbe	27	Schmilka left	4	50.889	14.232	2023-07-03
Elbe	28	Schmilka middle	4	50.889	14.232	2023-07-03
Elbe	29	Schmilka right	4	50.8932	14.2277	2023-07-03
Elbe	30	Dresden left	55	51.0541	13.7476	2023-07-03
Elbe	31	Dresden middle	55	51.0547	13.7473	2023-07-03
DE tributary	97	Weißeritz	62	51.063	13.6872	2023-07-04
WWTP EFF	103	WWTP Dresden-Kaditz effluent	63	51.0716	13.6742	2023-07-04
WWTP INF	110	WWTP Dresden-Kaditz influent	63	51.0716	13.6742	2023-07-04
WWTP EFF	104	WWTP Meißen effluent	87	51.1896	13.4265	2023-07-04
WWTP INF	111	WWTP Meißen influent	87	51.1896	13.4265	2023-07-04
Elbe	33	Zehren left	88	51.203	13.411	2023-07-04
Elbe	34	Zehren middle	88	51.203	13.411	2023-07-04
Elbe	35	Zehren right	88	51.203	13.411	2023-07-04
Elbe	36	Riesa Brücke left	107	51.3104	13.2951	2023-07-04
Elbe	37	Riesa Brücke middle	107	51.3107	13.2954	2023-07-04
Elbe	38	Riesa Brücke right	107	51.3109	13.2957	2023-07-04
WWTP EFF	105	WWTP Riesa effluent	110	51.3233	13.29	2023-07-05
WWTP INF	112	WWTP Riesa influent	110	51.3233	13.29	2023-07-05
Elbe	39	Torgau Brücke left	155	51.5579	13.0107	2023-07-05
Elbe	40	Torgau Brücke middle	155	51.558	13.0111	2023-07-05
Elbe	41	Torgau Brücke right	155	51.5581	13.0115	2023-07-05
WWTP EFF	106	WWTP Torgau effluent	156	51.5694	13.0059	2023-07-05
WWTP INF	113	WWTP Torgau influent	156	51.5694	13.0059	2023-07-05
Elbe	43	Dommitzsch middle	172	51.6494	12.8951	2023-07-05
Elbe	44	Dommitzsch right	172	51.6495	12.8955	2023-07-05
Elbe	42	Dommitzsch left	173	51.649	12.8945	2023-07-05
DE tributary	46	Schwarze Elster	199	51.823	12.839	2023-07-06
Elbe	94	Wittenberg middle	219	51.866	12.5814	2023-07-06
Elbe	95	Wittenberg right	219	51.8662	12.5818	2023-07-06
Elbe	96	Wittenberg left	219	51.8658	12.5809	2023-07-06
WWTP EFF	107	WWTP Wittenberg effluent	220	51.8661	12.5825	2023-07-06
WWTP INF	114	WWTP Wittenberg influent pre-treamtent	220	51.863	12.5867	2023-07-06
WWTP INF	115	WWTP Wittenberg influent storage basin	220	51.8631	12.5861	2023-07-06
Elbe	47	Roßlau left	258	51.86	12.211	2023-07-06
Elbe	48	Roßlau middle	258	51.8811	12.2342	2023-07-06
Elbe	49	Roßlau right	258	51.86	12.211	2023-07-06
DE tributary	51	Mulde	259	51.8737	12.2458	2023-07-07
WWTP EFF	108	WWTP Dessau effluent	262	51.86	12.2104	2023-07-07
WWTP INF	116	WWTP Dessau influent	262	51.86	12.2104	2023-07-07
Elbe	52	Breitenhagen left	287	51.957	11.913	2023-07-07
Elbe	53	Breitenhagen middle	287	51.957	11.913	2023-07-07
DE tributary	54	Saale	291	51.977	11.886	2023-07-07
DE tributary	55	Saale	291	51.977	11.886	2023-07-07
Elbe	57	Westerhüsen left	318	52.0669	11.6792	2023-07-07
Elbe	58	Westerhüsen middle	318	52.0672	11.6805	2023-07-07
Elbe	59	Westerhüsen right	318	52.0673	11.6816	2023-07-07
Elbe	60	Magdeburg left	327	52.1291	11.6437	2023-07-07
Elbe	61	Magdeburg middle	327	52.129	11.6442	2023-07-07
Elbe	62	Magdeburg right	327	52.1287	11.6446	2023-07-07
WWTP INF	109	WWTP Magdeburg-Gerwisch influent	335	52.1854	11.7338	2023-07-08
WWTP EFF	117	WWTP Magdeburg-Gerwisch effluent	335	52.1854	11.7338	2023-07-08
Elbe	63	Rogätz left	351	52.334	11.813	2023-07-08
Elbe	64	Rogätz middle	351	52.334	11.813	2023-07-08
Elbe	65	Rogätz right	351	52.334	11.813	2023-07-08
Elbe	66	Tangermünde left	388	52.5398	11.979	2023-07-08
Elbe	67	Tangermünde middle	388	52.5397	11.9803	2023-07-08
Elbe	68	Tangermünde right	388	52.5396	11.9815	2023-07-08
Elbe	69	Werben left	422	52.8379	12.0393	2023-07-09
Elbe	70	Werben middle	422	52.8376	12.0405	2023-07-09
Elbe	71	Werben right	422	52.8374	12.0417	2023-07-09
DE tributary	72	Havel	438	52.9081	11.8795	2023-07-09
Elbe	74	Wittenberge left	455	52.9863	11.7516	2023-07-09
Elbe	75	Wittenberge middle	455	52.987	11.7519	2023-07-09
Elbe	76	Wittenberge right	455	52.9875	11.7523	2023-07-09
DE tributary	98	Milde-Biese-Aland	474	53.0347	11.5647	2023-07-10
Elbe	77	Schnackenburg left	475	53.0472	11.5542	2023-07-10
Elbe	78	Schnackenburg middle	475	53.048	11.556	2023-07-10
Elbe	79	Schnackenburg right	475	53.0481	11.5572	2023-07-10
DE tributary	99	Elde	504	53.1456	11.2644	2023-07-10
Elbe	80	Dömitz left	506	53.1335	11.2488	2023-07-10
Elbe	81	Dömitz middle	506	53.1342	11.2492	2023-07-10
Elbe	82	Dömitz right	506	53.1345	11.2508	2023-07-10
DE tributary	100	Jeetzel	523	53.148	11.0501	2023-07-11
Elbe	83	Neu Darchau left	536	53.2327	10.8978	2023-07-11
Elbe	84	Neu Darchau middle	536	53.2335	10.8987	2023-07-11
Elbe	85	Neu Darchau right	536	53.234	10.8992	2023-07-11
Elbe	86	Neu Darchau right	536	53.234	10.8992	2023-07-11
DE tributary	101	Sude	560	53.3726	10.7036	2023-07-11
Elbe	88	Lauenburg left	570	53.368	10.5477	2023-07-11
Elbe	89	Lauenburg middle	570	53.3691	10.5482	2023-07-11
Elbe	90	Lauenburg right	570	53.3701	10.5483	2023-07-11
Elbe	91	Geesthacht left	586	53.4245	10.3507	2023-07-11
Elbe	92	Geesthacht middle	586	53.4261	10.3506	2023-07-11
Elbe	93	Geesthacht right	586	53.4302	10.3507	2023-07-11
DE tributary	118	Ilmenau	599	53.3935	10.1785	2023-08-27
WWTP EFF	119	WWTP Hamburg effluent	625	53.5385	9.93821	2023-08-25
WWTP INF	121	WWTP Hamburg influent	625	53.5385	9.93821	2023-08-24
WWTP EFF	120	WWTP Hetlingen effluent	649	53.6031	9.62229	2023-08-23 10:00:00
WWTP INF	122	WWTP Hetlingen influent	649	53.6031	9.62229	2023-08-22
Tidal Elbe	123	01 - 0 min - Neuwerk	747	53.9777	8.39889	2023-08-23 07:20:00
Tidal Elbe	124	03 - 80 min - Cuxhaven	731.4	53.9249	8.65566	2023-08-23 08:40:00
Tidal Elbe	125	05 - 160 min - Otterndorf	717.9	53.8404	8.89872	2023-08-23 10:00:00
Tidal Elbe	126	07 - 240 min - Brunsbüttel	702.1	53.8786	9.17028	2023-08-23 11:20:00
Tidal Elbe	127	09 - 320 min - Glückstadt	682.3	53.7958	9.37981	2023-08-23 12:40:00
Tidal Elbe	128	11 - 400 min - Hetlingen	668.7	53.6238	9.53784	2023-08-24 08:10:00
Tidal Elbe	129	13 - 480 min - Hamburg Blankenese	653.1	53.5566	9.78615	2023-08-24 09:30:00
Tidal Elbe	130	15 - 560 min - Hamburg Hafencity	637.8	53.5344	10.0161	2023-08-24 10:50:00
Tidal Elbe	131	17 - 640 min - Hamburg Kirchwerder Wiesen	624.5	53.4201	10.1408	2023-08-24 12:14:00
Tidal Elbe	132	19 - 720 min - Geesthacht	608.8	53.433	10.3023	2023-08-24 13:40:00
German Bight	133	DE-02 - Neuwerk		53.9952	8.41092	2023-09-04 11:50:00
German Bight	134	DE-03		54.01	8.31935	2023-09-05 11:08:00
German Bight	135	DE-04		54.0337	8.19897
German Bight	136	DE-05		54.0268	8.09873
German Bight	137	DE-08		54.0988	7.8965	2023-09-06 13:57:00
German Bight	138	DE-09 - Helgoland		54.156	7.90476	2023-09-07 13:57:00
German Bight	139	DE-12		54.4008	7.99989	2023-09-12 08:44:00
German Bight	140	DE-14		54.4017	8.19778	2023-09-14 09:16:00
German Bight	141	DE-15 - Sankt-Peter Ordning		54.4028	8.30221	2023-09-14 13:25:00
Laboratory blank	143	Laborblank LC-water_230714_187				2023-07-14
Processing blank	144	processing blank_230726_142				2023-07-26
Processing blank	145	processing blank_230801_169				2023-08-01
Processing blank	146	processing blank_230802_176				2023-08-02
Processing blank	147	processing blank_230803_147				2023-08-03
Processing blank	148	processing blank_230808_173				2023-08-08
Processing blank	149	processing blank_230810_158				2023-08-10
Processing blank	150	processing blank_230815_159				2023-08-15
Processing blank	151	processing blank_230822_155				2023-08-22
Processing blank	152	processing blank_230921_148				2023-09-21
Processing blank	153	processing blank_20230925_153				2023-09-25
Processing blank	154	processing blank_20230926_164				2023-09-26
Processing blank	155	Processing blank _20230927_126				2023-09-27
Processing blank	156	Processing_blank_20231004_189				2023-10-04
Field blank	32	field-blank Dresden				2023-07-03
Field blank	45	field blank Elster				2023-07-06
Field blank	50	field blank Roßlau				2023-07-06
Field blank	56	field blank Saale				2023-07-07
Field blank	73	field blank Havel				2023-07-09
Field blank	87	field blank Neu Darchau				2023-07-11
Field blank	102	field_blank Sude				2023-07-11

## Sheet: Table SE2 
Table SE2. Effect concentrations of reference chemicals in SH-SY5Y, AhR-CALUX, ERα GeneBLAzer, and AREc32. Reported are mean EC from Individual EC10 and IC10 values below. Sample replicate EC10 values in the four bioassays are below.
						Reference compound for quality control					Reference compound for BEQ and EBT
Endpoint	Assay	Cell line	Abbreviation	Method Reference	EC value	Positive reference compound	Molecular weight (g/mol)	EC (M)	EC (ng/L)	SE EC	Positive reference compound	molecular weight	EC (M)	EC (ng/L of µg/L)	SE EC		Interims EBT (ng/L)	EBT (ng/L or µg/L)	source
Activation of the arylhydrocarbon receptor (AhR)	AhR-CALUX	H4L7.5c2	AhR-CALUX	Brennan JC, He GC, Tsutsumi T, Zhao J, Wirth E, Fulton MH, Denison MS. 2015. Development of species-specific Ah receptor-responsive third generation CALUX cell lines with enhanced responsiveness and improved detection limits. Environmental Science & Technology 49:11903-11912. DOI: 10.1021/acs.est.5b02906.	EC10	2,3,7,8-Tetrachlorodibenzo-p-dioxin (TCDD)	321.97	2.37945e-13	0.0766111	0.000188089	B[a]P	225.249	9.38694e-10	211.44	13.8774	BaP-EQ (ng/L)		250	Escher BI, Neale PA. 2021. Effect-based trigger values for mixtures of chemicals in surface water detected with in vitro bioassays Environ Toxicol Chem 40:487-499. DOI: 10.1002/etc.4944.
Oxidative stress response	AREc32	MCF7	AREc32	Wang XJ, Hayes JD, Wolf CR. 2006. Generation of a stable antioxidant response element-driven reporter gene cell line and its use to show redox-dependent activation of Nrf2 by cancer chemotherapeutic agents. Cancer Research 66:10983-10994. DOI: 10.1158/0008-5472.Can-06-2298.	ECIR1.5	tert-Butylhydroquinone (tBHQ)	166.221	3.04035e-06	505371	14688.5	Dichlorvos	220.97	7.7024e-09	1702	66.2928	Dichlorvos-EQ (µg/L)		1400	Escher BI, Neale PA. 2021. Effect-based trigger values for mixtures of chemicals in surface water detected with in vitro bioassays Environ Toxicol Chem 40:487-499. DOI: 10.1002/etc.4944.
Activation of the estrogen receptor (ERα)	ERα GeneBLAzer	HEK293T	ERα-BLA	Neale PA, Altenburger R, Ait-Aissa S, Brion F, Busch W, Umbuzeiro GD, Denison MS, Du Pasquier D, Hilscherova K, Hollert H, Morales DA, Novak J, Schlichting R, Seiler TB, Serra H, Shao Y, Tindall AJ, Tollefsen KE, Williams TD, Escher BI. 2017. Development of a bioanalytical test battery for water quality monitoring: Fingerprinting identified micropollutants and their Contribution to effects in sur…	EC10	17β-Estradiol (E2)	272.4	8.408e-12	2.29034	0.00356078	17β-Estradiol (E2)	272.4	8.408e-12	2.29034	0.00356078	EEQ (ng/L)		0.34	Escher BI, Ait-Aissa S, Behnisch PA, Brack W, Brion F, Brouwer A, Buchinger S, Crawford S, Hamers THM, Hettwer K, Hilscherova K, Hollert H, Kase R, Kienle C, Legradi J, Tuerk J, van der Oost R, Vermeirssen E, Neale PA. 2018. Effect-based trigger values for in vitro and in vivo bioassays performed on surface water extracts supporting the environmental quality standards (EQS) of the European Water …
Neurite outgrowth and neuronal cytotoxicity	SH-SY5Y	SH-SY5Y	SH-SY5Y	Lee, J.; Escher, B. I.; Scholz, S.; Schlichting, R. 2022. Inhibition of neurite outgrowth and enhanced effects compared to baseline toxicity in SH-SY5Y cells. Arch Toxicol 96, (4), 1039-1053.	EC10	Narciclasine	307.3	4.13442e-09	1270.51	322.665	Narciclasine	307.3	5.33941e-09	1640.8	322.665	Narciclasine-EQ (ng/L)	282.896		Interims EBT derivation : Neale PA, Escher BI, de Baat ML, Enault J, Leusch FDL. 2023. Effect-Based Trigger Values Are Essential for the Uptake of Effect-Based Methods in Water Safety Planning. Environ Toxicol Chem 42:714-726. DOI: 10.1002/etc.5544.
Individual EC10 and IC10 value of the reference compounds, results generated with the automated bioassays screening in R.
AhR CALUX
	EC10
TCDD_1	1.80845e-13
TCDD_2	2.13068e-13
TCDD_3	3.29565e-13
TCDD_4	3.89577e-13
TCDD_5	3.91676e-13
TCDD_6	1.98995e-13
TCDD_7	2.76702e-13
TCDD_8	2.65746e-13
TCDD_9	2.49019e-13
TCDD_10	9.37273e-14
TCDD_11	1.42271e-13
TCDD_12	1.24145e-13
MEAN	2.37945e-13
ER⍺ GeneBLAzer
	EC10
Estradiol_1	1.50854e-11
Estradiol_2	1.45046e-11
Estradiol_3	masked by cytotoxicity
Estradiol_4	masked by cytotoxicity
Estradiol_5	4.37336e-13
Estradiol_6	5.45204e-13
Estradiol_7	1.29946e-12
Estradiol_8	9.96599e-13
Estradiol_9	1.60268e-12
Estradiol_10	1.56332e-11
Estradiol_11	1.59899e-11
Estradiol_12	1.79856e-11
Estradiol_13	masked by cytotoxicity
MEAN	8.408e-12
AREc32
	ECIR1.5
tBHQ_1	3.15904e-06
tBHQ_2	3.49929e-06
tBHQ_3	2.6169e-06
tBHQ_4	2.88363e-06
tBHQ_5	2.58907e-06
tBHQ_6	3.29718e-06
tBHQ_7	3.78506e-06
tBHQ_8	3.3219e-06
tBHQ_9	3.46924e-06
tBHQ_10	3.61937e-06
tBHQ_11	4.05767e-06
tBHQ_12	1.85881e-07
MEAN	3.04035e-06
SH-SY5Y
	log EC10
Narciclasine_1	-8.57875
Narciclasine_2	-8.20356
Narciclasine_3	-8.58099
Narciclasine_4	-8.43217
Narciclasine_5	-8.30649
Narciclasine_6	-8.5573
Narciclasine_7	-8.581
Narciclasine_8	-8.32929
Narciclasine_9	-8.29604
Narciclasine_10	-8.11228
Narciclasine_11	-8.59544
Narciclasine_12	-8.23921
Narciclasine_13	-8.17409
MEAN LOG	-8.38359
MEAN LINEAR	4.13442e-09
EC10 values of sample replicates in the four bioassays, results generated with the automated bioassays screening in R.
Sample replicates EC10
	SH-SY5Y
Vlatava	7.49289	24.9325
Saale	17.9555	24.943
Neu Darchau	5.29662	6.28803
	AhR
Vlatava	no effect	no effect
Saale	5.90978	4.95957
Neu Darchau	8.66191	7.38486
	AREc32
Vlatava	no effect	no effect
Saale	19.8319	19.8936
Neu Darchau	no effect	no effect
	ER⍺
Vlatava	no effect	22.0236
Saale	no effect	15.3448
Neu Darchau	11.5357	7.23537

## Sheet: Table SE3 
Table SE3. Inhibitory and effect concentrations for surface water and WWTP effluent in SH-SY5Y, AhR-CALUX, AREc32, and ERα-GenBLAzer (REF: relative extraction factor, Lwater/Lbioassay). For all calculations the linear model was used, if log-logistic model is used it is indicated in the table. results generated with the automated bioassays screening in R.
								Bioassay: Oxidative stress response and cytotoxicity in AREc32											Bioassay: Neurite outgrowth inhibition and neuro-l cell cytotoxicity in SH-SY5Y									Bioassay: Activation of estrogen receptor (ER) and cytotoxicity in ERα-GeneBLAzer									Bioassay: Activation of aryl hydrocarbon receptor (AhR) and cytotoxicity in AhR-CALUX
sample type	Sample ID	Sample description	Elbe kilometer	Longitude	Latitude		sampling day	Oxidative stress response ECIR1.5 (REF)	Oxidative stress response ECIR1.5 (REF) corrected	Standard error SE ECIR1.5 (REF)	Confident factor ECIR1.5?> 0.7	manual evaluation of confidence		Cytotoxicity logIC10 (REF), log-logistic-model	Standard error SE logIC10 (REF),log-logistic-model	Confident factor IC10 > 0.7	SRcytotoxicity		Neurite outgrowth inhibition logEC10 (REF), log-logistic-model	Neurite outgrowth inhibition EC10 (REF), log-logistic-model	Standard error SE logEC10 (REF),log-logistic-model	R: Confident factor EC10 > 0.7	manual evaluation of confidence	Cytotoxicity logIC10 (REF), log-logistic-model	Standard error SE logIC10 (REF), log-logistic-model	Confident factor IC10 > 0.7	SRcytotoxicity	ERα activation EC10 (REF)	ERα activation EC10 (REF), corrected	Standard error SE EC10 (REF)	Confident factor EC10 > 0.7	manual evaluation of confidence	Cytotoxicity IC10 (REF)	Standard error SE IC10 (REF)	Confident factor IC10 > 0.7	SRcytotoxicity	AhR activation EC10 (REF)	AhR activation EC10 (REF), corrected	Standard error SE EC10 (REF)	Confident factor EC10 > 0.7	Cytotoxicity IC10 (REF)	Standard error SE IC10 (REF)	Confident factor IC10 > 0.7	SRcytotoxicity
Labe	1	Spindleruv Mlyn	8	50.736	15.6084		2023-06-27	39.5675	39.5675	0.0667706	TRUE	TRUE	no cytotoxicity	no cytotoxicity		FALSE	-	38.1026	1.58096	1.58096	0.0644465	FALSE	TRUE	no cytotoxicity		FALSE	-	no effect	>IC10		FALSE	TRUE	78.9532	1.15175	FALSE	-	20.4514	20.4514	0.0504396	TRUE	no cytotoxicity		FALSE	-
WWTP EFF	2	COV Vrchlabi effluent	29	50.5922	15.6137		2023-06-27	22.9491	22.9491	0.56749	TRUE	TRUE	no cytotoxicity	no cytotoxicity		FALSE	-	no effect	no effect	>IC10		FALSE	TRUE	no cytotoxicity		FALSE	-	8.35781	8.35781	0.0101622	TRUE	TRUE	29.7417	0.311391	FALSE	3.55855	5.3341	5.3341	0.00891913	TRUE	32.4165	0.242924	FALSE	6.07723
WWTP INF	3	COV Vrchlabi influent	29	50.5922	15.6137		2023-06-27	2.15353	2.15353	0.0335158	TRUE	TRUE	10.7275	1.0305	0.0197506	TRUE	4.98138	1.08556	0.0356523	0.0356523	no error calculation possible	FALSE	FALSE	no cytotoxicity		FALSE	-	0.293961	0.293961	0.000416299	TRUE	TRUE	8.90473	0.0970734	FALSE	30.2922	no effect	>IC10		FALSE	9.01015	0.152084	FALSE	-
Dam	4	Les Kralovstvi	54	50.4575	15.7678		2023-06-27	11.8244	11.8244	0.567344	TRUE	TRUE	no cytotoxicity	no cytotoxicity		FALSE	-	16.5246	1.21813	1.21813	0.0220431	TRUE	TRUE	no cytotoxicity		FALSE	-	10.669	10.669	0.0293181	TRUE	TRUE	no cytotoxicity		FALSE	-	25.8629	25.8629	0.0487138	TRUE	no cytotoxicity		FALSE	-
Labe	5	Verdek	56	50.4444	15.7932		2023-06-27	32.2492	32.2492	1.57661	TRUE	TRUE	53.7527	1.7304	0.0282149	FALSE	1.66679	15.0003	1.1761	1.1761	0.0166448	TRUE	TRUE	1.91225	no error calculation possible	FALSE	1.62592	13.38	13.38	0.0369759	TRUE	TRUE	no cytotoxicity		FALSE	-	24.2847	24.2847	0.0644975	TRUE	no cytotoxicity		FALSE	-
Dam	6	Hermanice	74	50.38	15.9207		2023-06-27	36.955	36.955	1.12969	TRUE	TRUE	no cytotoxicity	no cytotoxicity		FALSE	-	13.8907	1.14272	1.14272	0.0195204	TRUE	TRUE	1.81025	0.0426505	FALSE	1.58415	14.5145	14.5145	0.0368702	TRUE	TRUE	no cytotoxicity		FALSE	-	19.9799	19.9799	0.0573645	TRUE	no cytotoxicity		FALSE	-
CZ Tributary	7	Orlice	101	50.206	15.8286		2023-06-28	33.7057	33.7057	0.861306	TRUE	TRUE	55.9527	1.74782	0.0140829	TRUE	1.66004	45.7113	1.66002	1.66002	0.0156711	TRUE	TRUE	no cytotoxicity		FALSE	-	19.8066	19.8066	0.0359012	TRUE	TRUE	42.3119	0.688825	FALSE	2.13626	4.84054	4.84054	0.00390751	TRUE	24.362	0.118524	TRUE	5.03292
Labe	8	Nemcice	116	50.0969	15.8039		2023-06-28	no effect	>100		FALSE	TRUE	80.6838	1.90679	0.0390403	FALSE	-	30.3926	1.48277	1.48277	0.0356907	TRUE	TRUE	1.76376	0.00977297	FALSE	1.18951	no effect	>100		FALSE	TRUE	no cytotoxicity		FALSE	-	9.1729	9.1729	0.0231093	TRUE	85.5005	1.63723	FALSE	9.32099
WWTP EFF	9	COV Pardubice effluent	132	50.0459	15.6944		2023-06-28	3.05656	3.05656	0.0713783	TRUE	TRUE	no cytotoxicity	no cytotoxicity		FALSE	-	1362.57	3.13436	3.13436	no error calculation possible	FALSE	FALSE	no cytotoxicity		FALSE	-	6.89627	6.89627	0.0187819	TRUE	TRUE	21.3699	0.287561	FALSE	3.09876	1.54859	1.54859	0.00253357	TRUE	no cytotoxicity		FALSE	-
WWTP INF	10	COV Pardubice influent-ind	132	50.0459	15.6944		2023-06-28	0.243824	>IC10	0.010603	TRUE	TRUE	0.0451259	-1.34557	0.0123299	TRUE	0.185076	28.2667	1.45128	1.45128	0.119129	FALSE	TRUE	no cytotoxicity		FALSE	-	masked by cytotoxicity	>IC10		FALSE	masked by cytotoxicity	0.046365	0.00362976	FALSE	-	0.659415	0.659415	0.00515908	TRUE	5.68178	0.140682	FALSE	8.6164
WWTP INF	11	COV Pardubice influent-mun	132	50.0459	15.6944		2023-06-28	0.243824	0.243824	0.010603	TRUE	TRUE	no cytotoxicity	no cytotoxicity		FALSE	-	0.0260146	-1.58478	-1.58478	0.0228345	TRUE	TRUE	-1.03381	0.00587943	TRUE	0.652338	0.28611	0.28611	0.000775196	TRUE	TRUE	1.43429	0.0206135	FALSE	5.01307	1.51	1.51	0.21	FALSE	2.4	0.18	FALSE	-
Labe	12	Valy	140	50.0324	15.6175		2023-06-28	36.3793	36.3793	0.804368	TRUE	TRUE	no cytotoxicity	no cytotoxicity		FALSE	-	22.2786	1.34789	1.34789	0.0256351	TRUE	TRUE	1.93423	0.153068	FALSE	1.43501	18.1657	18.1657	0.0268654	TRUE	TRUE	no cytotoxicity		FALSE	-	7.49642	7.49642	0.0049934	TRUE	72.0867	0.851758	FALSE	9.61614
CZ Tributary	13	Jizera	227	50.1841	14.731		2023-06-28	27.4985	27.4985	0.638573	TRUE	TRUE	no cytotoxicity	no cytotoxicity		FALSE	-	5.802	0.763578	0.763578	0.445976	FALSE	TRUE	no cytotoxicity		FALSE	-	no effect	>IC10		FALSE		22.3129	0.213543	FALSE	-	13.5962	13.5962	0.0172005	TRUE	30.3513	0.172244	TRUE	2.23234
Labe	14	Kostelec	237	50.2377	14.5931		2023-06-28	36.9358	36.9358	0.730292	TRUE	TRUE	no cytotoxicity	no cytotoxicity		FALSE	-	32.5569	1.51264	1.51264	0.038501	TRUE	TRUE	1.7656	0.0196237	FALSE	1.16723	21.426	21.426	0.0502511	TRUE	TRUE	no cytotoxicity		FALSE	-	7.76069	7.76069	0.00456733	TRUE	72.5449	1.04095	FALSE	9.34775
WWTP INF	15	COV Neratovice influent Pond	246	50.2796	14.5238		2023-06-28	0.243824	0.243824	0.010603	TRUE	TRUE	no cytotoxicity	no cytotoxicity		FALSE	-	0.0866697	-1.06213	>IC10	0.0237639	TRUE	TRUE	-1.41502	0.00512657	TRUE	1.33224	no effect	>100		FALSE		no cytotoxicity		FALSE	-	18.0563	18.0563	0.0192321	TRUE	no cytotoxicity		FALSE	-
Labe	16	Obristvi	250	50.2959	14.482		2023-06-28	84.352	>IC10	0.619828	TRUE	TRUE	75.8365	1.87988	0.122121	FALSE	0.899048	1.2736	no effect	no effect	0.289835	FALSE	FALSE	no cytotoxicity		FALSE	-	21.778	21.778	0.0523941	TRUE		31.5616	0.477529	FALSE	1.44924	7.22026	7.22026	0.0282236	TRUE	49.3361	0.834306	FALSE	6.83302
Labe	17	Melnik	258	50.3528	14.4687		2023-06-29	no effect	>100		FALSE	TRUE	42.5068	1.62846	0.0376828	TRUE	-	22.799	1.35792	1.35792	0.0219882	TRUE	TRUE	1.81428	0.074025	FALSE	1.33608	no effect	>IC10		FALSE		34.0895	0.506044	FALSE	-	no effect	>IC10		FALSE	15.7635	0.0606689	TRUE	-
CZ Tributary	18	Vltava	259	50.3195	14.45		2023-06-29	no effect	>100		FALSE	TRUE	43.8576	1.64204	0.075122	TRUE	-	24.9325	1.39677	1.39677	0.0310276	TRUE	TRUE	no cytotoxicity		FALSE	-	22.0236	22.0236	0.0324338	TRUE		no cytotoxicity		FALSE	-	no effect	>IC10		FALSE	18.712	0.10855	TRUE	-
Dam	19	Ceske Kopisty	300	50.5275	14.1683		2023-06-29	no effect	>100		FALSE	TRUE	44.0346	1.64379	0.0477575	FALSE	-	14.6732	1.16653	1.16653	0.0193821	TRUE	TRUE	1.535	0.0503019	TRUE	1.31587	no effect	>IC10		FALSE		49.3767	1.48948	FALSE	-	no effect	>IC10		FALSE	20.245	0.0946214	TRUE	-
CZ Tributary	20	Ohre	304	50.5286	14.1381		2023-06-29	no effect	>100		FALSE	TRUE	36.4428	1.56161	0.0122849	TRUE	-	8.2192	0.91483	0.91483	0.0128447	TRUE	TRUE	1.35447	0.0544663	TRUE	1.48058	14.8731	14.8731	0.0130975	TRUE		35.0365	0.656681	FALSE	2.3557	no effect	>IC10		FALSE	11.4811	0.0595014	TRUE	-
Labe	21	Strekov	326	50.6396	14.0489		2023-06-29	no effect	>100		FALSE	TRUE	66.0914	1.82014	0.116079	FALSE	-	49.2076	1.69203	1.69203	0.010787	FALSE	TRUE	no cytotoxicity		FALSE	-	no effect	>IC10		FALSE		35.6881	0.67827	FALSE	-	no effect	>IC10		FALSE	19.975	0.109904	TRUE	-
CZ Tributary	22	Bilina	331	50.6577	14.0437		2023-06-29	28.6146	28.6146	0.211893	TRUE	TRUE	67.0553	1.82643	0.179919	FALSE	2.34339	4.4412	0.6475	0.6475	0.0299826	TRUE	TRUE	1.06195	0.0220421	TRUE	1.64008	10.4671	10.4671	0.00786199	TRUE		19.8995	0.257986	FALSE	1.90115	no effect	>IC10		FALSE	4.5046	0.0212679	TRUE	-
CZ Tributary	23	Ploucnice	355	50.7756	14.2176		2023-06-29	61.3573	61.3573	0.57544	TRUE	TRUE	no cytotoxicity	no cytotoxicity		FALSE	-	7.49672	0.874872	0.874872	0.0271212	TRUE	TRUE	1.1227	0.00509878	TRUE	1.28327	25.5087	25.5087	0.0368852	TRUE		53.2973	0.682423	FALSE	2.08938	7.13338	7.13338	0.0103549	TRUE	21.5435	0.088104	TRUE	3.0201
Labe	24	Hrensko	367	50.8751	14.2355		2023-06-29	no effect	>100		FALSE	TRUE	79.4939	1.90033	no error calculation possible	FALSE	-	46.6936	1.66926	1.66926	0.0114172	FALSE	TRUE	no cytotoxicity		FALSE	-	no effect	>IC10		FALSE		40.7339	0.950496	FALSE	-	no effect	>IC10		FALSE	15.857	0.065375	TRUE	-
Field blank	131	field blank CZ1						no effect	>100		FALSE	TRUE	no cytotoxicity	no cytotoxicity		FALSE	-	40.6333	1.60888	1.60888	0.0202465	FALSE	FALSE	no cytotoxicity		FALSE	-	no effect	>100		FALSE		no cytotoxicity		FALSE	-	no effect	>100		FALSE	no cytotoxicity		FALSE	-
Field blank	132	field blank CZ2						no effect	>100		FALSE	TRUE	no cytotoxicity	no cytotoxicity		FALSE	-	#VALUE!	no effect	>2		FALSE	TRUE	no cytotoxicity		FALSE	-	no effect	>IC10		FALSE		71.8038	0.669622	FALSE	-	no effect	>100		FALSE	no cytotoxicity		FALSE	-
sample type	Sample ID	Sample description	Elbe kilometer	Longitude	Latitude		sampling day	Oxidative stress response ECIR1.5 (REF)		Standard error SE ECIR1.5 (REF)	Confident factor ECIR1.5?> 0.7			Cytotoxicity logIC10 (REF), log-logistic-model	Standard error SE logIC10 (REF),log-logistic-model	Confident factor IC10 > 0.7	SRcytotoxicity		Neurite outgrowth inhibition logEC10 (REF), log-logistic-model	Neurite outgrowth inhibition EC10 (REF), log-logistic-model	Standard error SE logEC10 (REF),log-logistic-model	R: Confident factor EC10 > 0.7	manual evaluation of confidence	Cytotoxicity logIC10 (REF), log-logistic-model	Standard error SE logIC10 (REF), log-logistic-model	Confident factor IC10 > 0.7	SRcytotoxicity	ERα activation EC10 (REF)		Standard error SE EC10 (REF)	Confident factor EC10 > 0.7		Cytotoxicity IC10 (REF)	Standard error SE IC10 (REF)	Confident factor IC10 > 0.7	SRcytotoxicity	AhR activation EC10 (REF)		Standard error SE EC10 (REF)	Confident factor EC10 > 0.7	Cytotoxicity IC10 (REF)	Standard error SE IC10 (REF)	Confident factor IC10 > 0.7	SRcytotoxicity
Elbe	25	Schmilka left	4	50.889	14.232		2023-07-03	no effect	>IC10		FALSE	TRUE	55.7082	1.74592	0.0894185	FALSE	-	0.0540648	1.26709	-1.26709	0.0557227	TRUE	TRUE	no cytotoxicity		FALSE	-	24.7431	24.7431	0.0334797	TRUE		96.7693	3.08053	FALSE	3.91096	9.63517	9.63517	0.0217434	TRUE	28.6981	0.300157	FALSE	2.97847
Elbe	26	Schmilka middle	4	50.889	14.232		2023-07-03	no effect	>IC10		FALSE	TRUE	54.0854	1.73308	0.0314635	TRUE	-	0.0326224	1.48648	-1.48648	0.132357	TRUE	TRUE	no cytotoxicity		FALSE	-	36.1256	36.1256	0.0524998	TRUE		55.1095	0.918642	FALSE	1.5255	9.48014	9.48014	0.00492849	TRUE	31.855	0.122487	TRUE	3.36018
Elbe	27	Schmilka right	4	50.8932	14.2277		2023-07-03	no effect	>IC10		FALSE	TRUE	39.5508	1.59716	0.0210658	TRUE	-	15.3015	1.18473	1.18473	0.0139024	TRUE	TRUE	1.68733	0.024651	TRUE	1.42422	no effect	>IC10		FALSE		38.0301	0.287978	FALSE	-	14.6746	14.6746	0.0355126	TRUE	30.5975	0.171628	TRUE	2.08506
Elbe	28	Dresden left	55	51.0541	13.7476		2023-07-03	no effect	>IC10		FALSE	TRUE	5.20752	0.716631	0.340251	FALSE	-	11.2226	1.05009	1.05009	0.0504332	TRUE	TRUE	1.73087	0.0252758	FALSE	1.6483	no effect	>IC10		FALSE		42.8189	0.437836	FALSE	-	16.8052	16.8052	0.0830265	TRUE	34.4544	0.149215	TRUE	2.05022
Elbe	29	Dresden middle	55	51.0547	13.7473		2023-07-03	21.3239	21.3239	0.518133	TRUE	TRUE	37.844	1.578	0.047939	TRUE	1.77472	14.3451	1.1567	1.1567	0.025375	TRUE	TRUE	1.71732	0.055865	FALSE	1.48466	19.9478	19.9478	0.0311405	TRUE		70.5682	1.91662	FALSE	3.53764	7.70101	7.70101	0.044245	TRUE	21.9945	0.17547	FALSE	2.85605
DE tributary	30	Weißeritz	62	51.063	13.6872		2023-07-04	18.0103	18.0103	0.530203	TRUE	TRUE	no cytotoxicity	no cytotoxicity		FALSE	-	38.383	1.58414	1.58414	0.0536535	TRUE	TRUE	1.89143	0.196135	FALSE	1.19398	13.7324	13.7324	0.0355579	TRUE		no cytotoxicity		FALSE	-	8.19537	8.19537	0.0100367	TRUE	no cytotoxicity		FALSE	-
WWTP EFF	31	WWTP Dresden-Kaditz effluent	63	51.0716	13.6742		2023-07-04	7.19343	7.19343	0.194741	TRUE	TRUE	24.4206	1.38776	0.10654	FALSE	3.39484	13.5416	1.13167	1.13167	0.02254	TRUE	TRUE	1.24413	0.00689604	TRUE	1.09938	3.07413	3.07413	0.0135046	TRUE		29.6836	0.447978	FALSE	9.65593	1.95916	1.95916	0.00257695	TRUE	16.9101	0.1304	TRUE	8.63131
WWTP INF	32	WWTP Dresden-Kaditz influent	63	51.0716	13.6742		2023-07-04	no effect	>IC10		FALSE	masked by cytoxicity	6.6997	0.826055	0.0136977	TRUE	-	2.56507	0.4091	0.4091	0.0239439	TRUE	TRUE	1.06497	0.00902339	TRUE	2.6032	2.27274	2.27274	0.00496003	TRUE		12.4471	0.248727	FALSE	5.4767	no effect	>IC10		FALSE	0.754019	0.0128308	FALSE	-
WWTP EFF	33	WWTP Meißen effluent	88	51.1896	13.4265		2023-07-04	8.74159	8.74159	0.390675	TRUE	TRUE	22.9316	1.36043	0.0132961	FALSE	2.62327	11.0136	1.04193	1.04193	0.01581	TRUE	TRUE	1.22937	0.037765	TRUE	1.1799	2.27795	2.27795	0.00174756	TRUE		32.7375	0.467696	FALSE	14.3715	1.97306	1.97306	0.0050177	TRUE	17.4968	0.104677	TRUE	8.86786
WWTP INF	34	WWTP Meißen influent	88	51.1896	13.4265		2023-07-04	1.11138	1.11138	0.0181216	TRUE	TRUE	6.3375	0.801918	0.012088	TRUE	5.70239	4.27206	0.630638	0.630638	0.0393933	TRUE	TRUE	0.825272	0.00546359	TRUE	1.30863	1.29732	1.29732	0.00869258	TRUE		3.36522	0.0626039	FALSE	2.59398	0.79	0.79	0.06	FALSE	2.24	0.2	FALSE	-
Elbe	35	Zehren left	88	51.203	13.411		2023-07-04	31.8	31.8	1.14511	TRUE	TRUE	62.7256	1.79744	0.0463777	TRUE	1.9725	26.8007	1.42815	1.42815	0.0197388	TRUE	TRUE	1.83551	0.0298932	FALSE	1.28524	no effect	>IC10		FALSE		34.846	0.278427	FALSE	-	8.57686	8.57686	0.0106514	TRUE	30.2275	0.128447	TRUE	3.52431
Elbe	36	Zehren middle	88	51.203	13.411		2023-07-04	48.5996	48.5996	2.49989	TRUE	TRUE	73.6951	1.86744	0.294333	FALSE	1.51637	23.9156	1.37868	1.37868	0.0564013	TRUE	TRUE	1.84025	0.0217874	FALSE	1.33479	no effect	>IC10		FALSE		39.0261	0.355798	FALSE	-	10.6001	10.6001	0.0110059	TRUE	36.0545	0.135595	TRUE	3.40135
Elbe	37	Zehren right	88	51.203	13.411		2023-07-04	no effect	>IC10		FALSE	TRUE	56.9556	1.75554	0.0916326	TRUE	-	17.6133	1.24584	1.24584	0.0299786	TRUE	TRUE	1.76899	0.0434902	FALSE	1.41992	no effect	>IC10		FALSE		44.9064	0.624833	FALSE	-	7.11812	7.11812	0.0102008	TRUE	22.3845	0.106717	TRUE	3.14472
Elbe	38	Riesa Brücke left	107	51.3104	13.2951		2023-07-04	21.51	21.51	1.19251	TRUE	TRUE	52.6989	1.7218	0.0327065	FALSE	2.44997	29.0435	1.46305	1.46305	0.0232724	TRUE	TRUE	1.88405	0.0372889	FALSE	1.28776	4.06442	4.06442	0.00492673	TRUE		28.4087	0.199636	FALSE	6.98962	10.6223	10.6223	0.0155033	TRUE	42.4004	0.232962	TRUE	3.99163
Elbe	39	Riesa Brücke middle	107	51.3107	13.2954		2023-07-04	24.1892	24.1892	0.36308	TRUE	TRUE	57.9364	1.76295	0.0837843	FALSE	2.39514	23.0589	1.36284	1.36284	0.0368552	TRUE	TRUE	1.66131	0.0368731	TRUE	1.21901	5.15974	5.15974	0.00438118	TRUE		no cytotoxicity		FALSE	-	8.5628	8.5628	0.0151509	TRUE	48.7537	0.421825	FALSE	5.69367
Elbe	40	Riesa Brücke right	107	51.3109	13.2957		2023-07-04	24.9684	24.9684	0.417562	TRUE	TRUE	52.7925	1.72257	0.0252437	FALSE	2.11437	24.328	1.38611	1.38611	0.0293438	TRUE	TRUE	1.82917	0.0576751	FALSE	1.31965	2.22256	2.22256	0.00834515	TRUE		no cytotoxicity		FALSE	-	9.78068	9.78068	0.0134713	TRUE	66.7501	1.17142	FALSE	6.82469
WWTP EFF	41	WWTP Riesa effluent	110	51.3233	13.29		2023-07-05	8.58496	8.58496	0.371376	TRUE	TRUE	no cytotoxicity	no cytotoxicity		FALSE	-	13.5324	1.13138	1.13138	0.0321005	TRUE	TRUE	1.51593	no error calculation possible	FALSE	1.3399	1.44683	1.44683	0.0031627	TRUE		no cytotoxicity		FALSE	-	1.13494	1.13494	0.00178915	TRUE	25.4435	0.162746	FALSE	22.4184
WWTP INF	42	WWTP Riesa influent	110	51.3233	13.29		2023-07-05	0.605705	0.605705	0.0275904	TRUE	TRUE	1.85578	0.268527	0.070547	TRUE	3.06384	0.958713	-0.0183113	-0.0183113	0.0181427	FALSE	TRUE	0.518076	0.00615715	TRUE	-28.2927	0.256554	0.256554	0.00103103	TRUE		0.838559	0.0217947	FALSE	3.26854	no effect	>IC10		FALSE	0.198962	0.00420606	FALSE	-
Elbe	43	Torgau Brücke left	155	51.5579	13.0107		2023-07-05	17.6313	17.6313	0.161011	TRUE	TRUE	53.8469	1.73116	0.0509106	FALSE	3.05405	16.3166	1.21263	1.21263	0.0279873	TRUE	TRUE	1.78252	0.0321752	FALSE	1.46996	8.36896	8.36896	0.00570259	TRUE		no cytotoxicity		FALSE	-	9.35812	9.35812	0.0132542	TRUE	48.6832	0.576525	FALSE	5.20224
Elbe	44	Torgau Brücke middle	155	51.558	13.0111		2023-07-05	19.1866	19.1866	0.235514	TRUE	TRUE	no cytotoxicity	no cytotoxicity		FALSE	-	12.8492	1.10887	1.10887	0.0197489	TRUE	TRUE	1.76738	0.016877	FALSE	1.59385	15.413	15.413	0.0211746	TRUE		no cytotoxicity		FALSE	-	9.05025	9.05025	0.00961245	TRUE	45.4717	0.576178	FALSE	5.02436
Elbe	45	Torgau Brücke right	155	51.5581	13.0115		2023-07-05	24.8596	24.8596	0.264234	TRUE	TRUE	55.1829	1.7418	0.0264243	FALSE	2.21978	14.3657	1.15733	1.15733	0.0250975	TRUE	TRUE	1.91786	0.0351438	FALSE	1.65714	no effect	>IC10		FALSE		68.402	1.88611	FALSE	-	10.0054	10.0054	0.00591571	TRUE	60.6572	1.07294	FALSE	6.06247
WWTP EFF	46	WWTP Torgau effluent	156	51.5694	13.0059		2023-07-05	6.98435	6.98435	0.279622	TRUE	TRUE	no cytotoxicity	no cytotoxicity		FALSE	-	14.3125	1.15572	1.15572	0.0321152	TRUE	TRUE	1.63783	0.0371581	FALSE	1.41715	no effect	>IC10		FALSE		0.892411	0.0222361	FALSE	-	1.20958	1.20958	0.00234858	TRUE	24.0107	0.125527	TRUE	19.8504
WWTP INF	47	WWTP Torgau influent	156	51.5694	13.0059		2023-07-05	1.13705	1.13705	0.0246335	TRUE	TRUE	no cytotoxicity	no cytotoxicity		FALSE	-	5.24279	0.719562	0.719562	0.0263958	TRUE	TRUE	0.83171	0.00492845	TRUE	1.15586	0.242627	0.242627	0.000115111	TRUE		2.1367	0.0211624	FALSE	8.80653	0.504299	0.504299	0.000792527	TRUE	2.40944	0.0145266	TRUE	4.7778
Elbe	48	Dommitzsch middle	172	51.6494	12.8951		2023-07-05	21.5893	21.5893	0.939657	TRUE	TRUE	36.3318	1.56029	0.0137947	TRUE	1.68286	21.6119	1.33469	1.33469	0.0233005	TRUE	TRUE	1.87021	0.0436075	FALSE	1.40123	17.3955	17.3955	0.0300294	TRUE		34.9303	0.3059	FALSE	2.00801	12.6168	12.6168	0.02377	TRUE	37.4412	0.456137	FALSE	2.96757
Elbe	49	Dommitzsch right	172	51.6495	12.8955		2023-07-05	14.125	14.125	0.336767	TRUE	TRUE	35.6868	1.55251	0.0437046	TRUE	2.52651	17.9708	1.25457	1.25457	0.0324241	TRUE	TRUE	1.80846	no error calculation possible	FALSE	1.4415	14.1469	14.1469	0.0125217	TRUE		39.3657	0.547266	FALSE	2.78263	14.5271	14.5271	0.0333496	TRUE	no cytotoxicity		FALSE	-
Elbe	50	Dommitzsch left	173	51.649	12.8945		2023-07-05	23.372	23.372	0.550404	TRUE	TRUE	55.0592	1.74083	0.0653396	FALSE	2.35577	30.5565	1.4851	1.4851	0.0403536	TRUE	TRUE	1.95173	0.0793694	FALSE	1.31421	no effect	>100		FALSE		no cytotoxicity		FALSE	-	12.1986	12.1986	0.0102611	TRUE	45.1489	0.609984	FALSE	3.70116
DE tributary	51	Schwarze Elster	199	51.823	12.839		2023-07-06	22.0771	22.0771	0.430212	TRUE	TRUE	92.7115	1.96713	0.47935	FALSE	4.19945	37.0368	1.56863	1.56863	0.0348072	TRUE	TRUE	no cytotoxicity		FALSE	-	no effect	>100		FALSE		no cytotoxicity		FALSE	-	19.1932	19.1932	0.0353451	TRUE	77.7143	1.77213	FALSE	4.04905
Elbe	52	Wittenberg middle	220	0	0			12.2323	12.2323	0.497212	TRUE	TRUE	47.9842	1.6811	0.0688963	FALSE	3.92273	36.8659	1.56663	1.56663	0.0371325	TRUE	TRUE	1.7975	0.0198093	FALSE	1.14737	9.05485	9.05485	0.0265458	TRUE		47.4999	0.634526	FALSE	5.2458	8.6431	8.6431	0.0124341	TRUE	no cytotoxicity		FALSE	-
Elbe	53	Wittenberg right	220	0	0			no effect	>IC10		FALSE	masked by cytoxicity	43.1211	1.63469	0.0561619	FALSE	-	28.1369	1.44928	1.44928	0.0216038	TRUE	TRUE	1.80749	no error calculation possible	FALSE	1.24716	15.7306	15.7306	0.0137897	TRUE		52.2803	0.888278	FALSE	3.32347	8.69274	8.69274	0.0104032	TRUE	40.0068	0.294726	FALSE	4.60233
Elbe	54	Wittenberg left	220	0	0			no effect	>100		FALSE	masked by cytoxicity	no cytotoxicity	no cytotoxicity		FALSE	-	21.8517	1.33948	1.33948	0.0267782	TRUE	TRUE	1.83419	0.0428098	FALSE	1.36933	16.3087	16.3087	0.03695	TRUE		44.5538	0.599694	FALSE	2.7319	7.32987	7.32987	0.00304265	TRUE	41.5823	0.3539	FALSE	5.67299
WWTP EFF	55	WWTP Wittenberg effluent	220	51.8661	12.5825		2023-07-06	9.45205	9.45205	0.606779	TRUE	TRUE	no cytotoxicity	no cytotoxicity		FALSE	-	24.6734	1.39223	1.39223	0.0192283	TRUE	TRUE	no cytotoxicity		FALSE	-	5.17591	5.17591	0.00428098	TRUE		29.5199	0.261063	FALSE	5.70332	1.634	1.634	0.00170053	TRUE	23.8026	0.164727	FALSE	14.5671
WWTP INF	56	WWTP Wittenberg influent pre-treamtent	220	51.8661	12.5825		2023-07-06	1.39838	1.39838	0.048823	TRUE	TRUE	10.9952	1.0412	0.0512168	TRUE	7.86284	4.29058	0.632516	0.632516	0.0243708	TRUE	TRUE	0.824301	0.00536554	TRUE	1.30321	0.669407	0.669407	0.000669444	TRUE		3.97457	0.0212621	TRUE	5.93745	no effect	>IC10		FALSE	0.719757	0.00469652	TRUE	-
WWTP INF	57	WWTP Wittenberg influent storage basin	220	51.8631	12.5861		2023-07-06	11.0335	11.0335	0.221843	TRUE	TRUE	no cytotoxicity	no cytotoxicity		FALSE	-	7.88315	0.8967	0.8967	0.0374699	FALSE	TRUE	no cytotoxicity		FALSE	-	2.32325	2.32325	0.00436178	TRUE		no cytotoxicity		FALSE	-	2.60091	2.60091	0.000871032	TRUE	9.21247	0.0393055	TRUE	3.54201
Elbe	58	Roßlau left	258	51.86	12.211		2023-07-06	12.7722	12.7722	0.264144	TRUE	TRUE	54.4549	1.73604	0.0928426	FALSE	4.26356	29.3464	1.46755	1.46755	0.0218444	TRUE	TRUE	1.76228	0.0472619	FALSE	1.20083	16.8475	16.8475	0.0290076	TRUE		65.5787	2.38187	FALSE	3.8925	15.1503	15.1503	0.0419731	TRUE	no cytotoxicity		FALSE	-
Elbe	59	Roßlau middle	258	51.8811	12.2342		2023-07-06	15.5573	15.5573	0.221394	TRUE	TRUE	49.266	1.69255	0.0267279	FALSE	3.16675	29.1774	1.46505	1.46505	0.0302651	TRUE	TRUE	no cytotoxicity		FALSE	-	no effect	>IC10		FALSE		46.4546	0.957092	FALSE	-	14.9288	14.9288	0.0213267	TRUE	42.9766	0.383343	FALSE	2.87876
Elbe	60	Roßlau right	258	51.86	12.211		2023-07-06	7.30783	7.30783	0.315455	TRUE	TRUE	50.8038	1.7059	0.0237591	FALSE	6.95197	21.2261	1.32687	1.32687	0.0274468	TRUE	TRUE	1.84121	0.0417386	FALSE	1.38764	14.8042	14.8042	0.0107201	TRUE		51.5689	1.28443	FALSE	3.48341	8.41545	8.41545	0.00531133	TRUE	70.7739	0.468253	FALSE	8.41
DE tributary	61	Mulde	259	51.8737	12.2458		2023-07-07	24.1895	24.1895	0.504117	TRUE	TRUE	29.8979	1.47564	no error calculation possible	FALSE	1.23599	39.9497	1.60151	1.60151	0.0597661	TRUE	TRUE	no cytotoxicity		FALSE	-	9.05165	9.05165	0.00796488	TRUE		no cytotoxicity		FALSE	-	5.56702	5.56702	0.0279444	TRUE	79.877	0.733994	FALSE	14.3482
WWTP EFF	62	WWTP Dessau effluent	262	51.86	12.2104		2023-07-07	5.41508	5.41508	0.324182	TRUE	TRUE	28.6577	1.45724	0.0681608	FALSE	5.29219	16.9712	1.22971	1.22971	0.0333374	TRUE	TRUE	1.39968	0.0186522	FALSE	1.13821	8.9471	8.9471	0.00930881	TRUE		no cytotoxicity		FALSE	-	1.19994	1.19994	0.00264989	TRUE	19.8545	0.0770821	TRUE	16.5461
WWTP INF	63	WWTP Dessau influent	262	51.86	12.2104		2023-07-07	0.862508	0.862508	0.00992527	TRUE	TRUE	8.93857	0.951268	0.018234	TRUE	10.3635	3.24796	0.511611	0.511611	0.0254911	TRUE	TRUE	0.823719	0.00389119	TRUE	1.61005	0.1013	0.1013	0.000262859	TRUE		0.807176	0.00913466	FALSE	7.96817	no effect	>IC10		FALSE	1.18238	0.0109854	TRUE	-
Elbe	64	Breitenhagen left	287	51.957	11.913		2023-07-07	no effect	>IC10		FALSE	masked by cytoxicity	49.2098	1.69205	0.130224	FALSE	-	22.333	1.34895	1.34895	0.0295142	TRUE	TRUE	1.83648	0.0362579	FALSE	1.36142	no effect	>IC10		FALSE		73.998	2.82116	FALSE	-	10.8111	10.8111	0.0399271	TRUE	80.5022	0.784825	FALSE	7.44628
Elbe	65	Breitenhagen middle	287	51.957	11.913		2023-07-07	16.6381	16.6381	1.02322	TRUE	TRUE	45.7709	1.66059	no error calculation possible	FALSE	2.75097	17.049	1.2317	1.2317	0.0301471	TRUE	TRUE	1.73351	no error calculation possible	FALSE	1.40742	21.091	21.091	0.0886252	TRUE		40.9822	0.694858	FALSE	1.94312	8.51149	8.51149	0.0192819	TRUE	54.7077	0.399613	FALSE	6.42751
DE tributary	66	Saale	291	51.977	11.886		2023-07-07	19.8319	19.8319	0.387787	TRUE	TRUE	no cytotoxicity	no cytotoxicity		FALSE	-	17.9555	1.2542	1.2542	0.0408802	TRUE	TRUE	1.72249	0.0142388	FALSE	1.37338	15.3448	15.3448	0.0107005	TRUE		98.4086	4.32969	FALSE	6.41317	5.90978	5.90978	0.00981475	TRUE	no cytotoxicity		FALSE	-
Elbe	67	Saale	291	52.0669	11.6792		2023-07-07	30.0261	30.0261	1.04549	TRUE	TRUE	no cytotoxicity	no cytotoxicity		FALSE	-	35.5434	1.55076	1.55076	0.0445697	TRUE	TRUE	no cytotoxicity		FALSE	-	no effect	>100		FALSE		no cytotoxicity		FALSE	-	17.3373	17.3373	0.0438499	TRUE	87.4586	0.631669	FALSE	5.04452
Elbe	68	Westerhüsen left	318	52.0672	11.6805		2023-07-07	12.9344	12.9344	0.454408	TRUE	TRUE	no cytotoxicity	no cytotoxicity		FALSE	-	15.0622	1.17789	1.17789	0.0354141	TRUE	TRUE	1.86156	0.0230273	FALSE	1.58042	22.6083	22.6083	0.0285489	TRUE		49.7532	1.08898	FALSE	2.20066	15.9715	15.9715	0.0363716	TRUE	74.9826	0.390263	TRUE	4.69477
Elbe	69	Westerhüsen middle	318	52.0673	11.6816		2023-07-07	16.0291	16.0291	0.239856	TRUE	TRUE	no cytotoxicity	no cytotoxicity		FALSE	-	8.03112	0.904776	0.904776	0.284696	FALSE	TRUE	no cytotoxicity		FALSE	-	23.486	23.486	0.0135531	TRUE		55.6538	1.5094	FALSE	2.36966	17.5169	17.5169	0.0449948	TRUE	79.573	0.563897	FALSE	4.54264
Elbe	70	Westerhüsen right	318	52.1291	11.6437		2023-07-07	9.06715	9.06715	0.369943	TRUE	TRUE	45.9245	1.66204	0.0112461	TRUE	5.06493	13.4192	1.12773	1.12773	0.0431772	TRUE	TRUE	1.74333	0.0313401	FALSE	1.54588	22.8816	22.8816	0.0210517	TRUE		46.3154	0.749623	FALSE	2.02414	11.096	11.096	0.0458984	TRUE	52.828	0.25089	TRUE	4.76097
Elbe	71	Magdeburg left	327	52.129	11.6442		2023-07-07	15.8096	15.8096	0.465959	TRUE	TRUE	no cytotoxicity	no cytotoxicity		FALSE	-	15.5665	1.19219	1.19219	0.0382149	TRUE	TRUE	no cytotoxicity		FALSE	-	no effect	>100		FALSE		no cytotoxicity		FALSE	-	15.8771	15.8771	0.0645912	TRUE	95.4094	1.07216	FALSE	6.00925
Elbe	72	Magdeburg middle	327	52.1287	11.6446		2023-07-07	10.5354	10.5354	0.285053	TRUE	TRUE	49.7912	1.69715	0.0271444	FALSE	4.72607	14.4713	1.16051	1.16051	0.040417	TRUE	TRUE	no cytotoxicity		FALSE	-	no effect	>IC10		FALSE		63.9181	1.97576	FALSE	-	9.20627	9.20627	0.017081	TRUE	50.9387	0.226519	TRUE	5.53305
WWTP INF	73	Magdeburg right	327	52.1854	11.7338		2023-07-08	0.946386	0.946386	0.0115832	TRUE	TRUE	3.74436	0.573377	0.0883355	TRUE	3.95648	1.91023	0.281086	0.281086	0.014455	TRUE	TRUE	1.10798	0.00277449	TRUE	3.94179	0.123512	0.123512	0.000412854	TRUE		2.43988	0.0329316	FALSE	19.7542	0.521241	0.521241	0.000788543	TRUE	1.31041	0.00969317	TRUE	2.51402
WWTP EFF	74	WWTP Magdeburg-Gerwisch influent	335	52.1854	11.7338		2023-07-08	4.48592	4.48592	0.137564	TRUE	TRUE	no cytotoxicity	no cytotoxicity		FALSE	-	#VALUE!	no effect	>2		FALSE	TRUE	no cytotoxicity		FALSE	-	5.65253	5.65253	0.0058848	TRUE		20.7985	0.601603	FALSE	3.6795	1.48609	1.48609	0.00282228	TRUE	12.7873	0.088042	FALSE	8.60468
Elbe	75	WWTP Magdeburg-Gerwisch effluent	335	52.334	11.813		2023-07-08	10.52	10.52	0.344709	TRUE	TRUE	no cytotoxicity	no cytotoxicity		FALSE	-	16.5505	1.21881	1.21881	0.0303357	TRUE	TRUE	1.91565	0.0639794	FALSE	1.57174	no effect	>IC10		FALSE		69.077	2.08764	FALSE	-	8.53482	8.53482	0.00780314	TRUE	35.6412	0.197435	TRUE	4.17597
Elbe	76	Rogätz left	351	52.334	11.813		2023-07-08	11.2448	>IC10	0.435906	TRUE	TRUE	2.04897	0.311535	no error calculation possible	FALSE	0.182215	18.417	1.26522	1.26522	0.0506323	TRUE	TRUE	no cytotoxicity		FALSE	-	20.4352	20.4352	0.030357	TRUE		39.6624	0.318091	FALSE	1.94089	8.18015	8.18015	0.0130744	TRUE	25.1462	0.131106	TRUE	3.07405
Elbe	77	Rogätz middle	351	52.334	11.813		2023-07-08	6.89293	6.89293	0.303153	TRUE	TRUE	41.5095	1.61815	0.0748821	FALSE	6.02204	21.4048	1.33051	1.33051	0.0381672	TRUE	TRUE	1.77158	0.035766	FALSE	1.3315	15.4117	15.4117	0.0285222	TRUE		37.708	0.39077	FALSE	2.44672	no effect	>IC10		FALSE	21.0269	0.140837	TRUE	-
Elbe	78	Rogätz right	351	52.5398	11.979		2023-07-08	9.56122	9.56122	0.71018	TRUE	TRUE	42.7889	1.63133	0.0458907	FALSE	4.47525	22.6447	1.35497	1.35497	0.0235196	TRUE	TRUE	1.66085	no error calculation possible	FALSE	1.22575	5.99681	5.99681	0.0200163	TRUE		42.0735	0.678295	FALSE	7.01598	11.1797	11.1797	0.0132056	TRUE	28.1077	0.115521	TRUE	2.51418
Elbe	79	Tangermünde left	388	52.5397	11.9803		2023-07-08	7.90436	7.90436	0.196013	TRUE	TRUE	25.054	1.39888	no error calculation possible	FALSE	3.16964	18.1697	1.25935	1.25935	0.0338505	TRUE	TRUE	1.73271	0.00871919	FALSE	1.37588	28.5566	28.5566	0.0543395	TRUE		no cytotoxicity		FALSE	-	no effect	>IC10		FALSE	24.7788	0.119355	TRUE	-
Elbe	80	Tangermünde middle	388	52.5396	11.9815		2023-07-08	4.67107	4.67107	0.13675	TRUE	TRUE	46.4212	1.66672	0.0146958	TRUE	9.93803	20.0642	1.30242	1.30242	0.0311217	TRUE	TRUE	1.70281	0.00373531	FALSE	1.30741	19.5853	19.5853	0.0521798	TRUE		42.2574	0.653092	FALSE	2.15761	8.11934	8.11934	0.014495	TRUE	28.159	0.24885	FALSE	3.46814
Elbe	81	Tangermünde right	388	52.8379	12.0393		2023-07-09	5.55537	5.55537	0.131437	TRUE	TRUE	47.453	1.67626	0.0132192	TRUE	8.54183	15.1922	1.18162	1.18162	0.0351673	TRUE	TRUE	1.56767	0.0207844	TRUE	1.32671	no effect	>IC10		FALSE		53.8092	1.60256	FALSE	-	9.61164	9.61164	0.0535609	TRUE	26.6029	0.107636	TRUE	2.76778
Elbe	82	Werben left	422	52.8376	12.0405		2023-07-09	11.0463	11.0463	0.641746	TRUE	TRUE	51.7534	1.71394	0.0149393	FALSE	4.68512	24.6547	1.3919	1.3919	0.0325122	TRUE	TRUE	1.75798	no error calculation possible	FALSE	1.26301	19.6424	19.6424	0.0393036	TRUE		56.9108	1.32572	FALSE	2.89734	8.54208	8.54208	0.0050378	TRUE	34.5853	0.130825	TRUE	4.04881
Elbe	83	Werben middle	422	52.8374	12.0417		2023-07-09	7.30895	7.30895	0.480439	TRUE	TRUE	26.629	1.42535	0.0798411	FALSE	3.64334	17.6822	1.24754	1.24754	0.0395961	TRUE	TRUE	1.56566	0.0189547	TRUE	1.255	17.9294	17.9294	0.0164426	TRUE		no cytotoxicity		FALSE	-	9.05639	9.05639	0.0168823	TRUE	25.2925	0.110688	TRUE	2.79278
DE tributary	84	Werben right	422	52.9081	11.8795		2023-07-09	19.4835	19.4835	0.66441	TRUE	TRUE	49.0649	1.69077	0.0359982	FALSE	2.51828	13.8878	1.14263	1.14263	0.233447	TRUE	TRUE	1.63505	0.0648146	TRUE	1.43095	14.6684	14.6684	0.00805028	TRUE		40.2563	1.02996	FALSE	2.74443	no effect	>IC10		FALSE	15.9855	0.0683483	TRUE	-
Elbe	85	Havel	438	52.9863	11.7516		2023-07-09	10.2237	10.2237	0.378181	TRUE	TRUE	57.8972	1.76266	0.171726	FALSE	5.66305	17.0644	1.23209	1.23209	0.0300297	TRUE	TRUE	1.75503	0.0099678	FALSE	1.42443	21.5162	21.5162	0.0289737	TRUE		42.0142	0.406136	FALSE	1.95268	10.3701	10.3701	0.0249867	TRUE	26.7488	0.125331	TRUE	2.5794
Elbe	86	Wittenberge left	455	52.987	11.7519		2023-07-09	5.02521	5.02521	0.106355	TRUE	TRUE	46.0672	1.66339	0.0323322	FALSE	9.16722	16.9091	1.22812	1.22812	0.0293379	TRUE	TRUE	1.69674	no error calculation possible	FALSE	1.38157	22.3031	22.3031	0.0185444	TRUE		55.8099	1.4195	FALSE	2.50234	no effect	>IC10		FALSE	22.8351	0.134933	TRUE	-
Elbe	87	Wittenberge middle	455	52.9875	11.7523		2023-07-09	6.63741	6.63741	0.132222	TRUE	TRUE	44.7003	1.65031	0.0162345	FALSE	6.73461	14.8124	1.17063	1.17063	0.0410672	TRUE	TRUE	1.51839	0.0354457	FALSE	1.29708	no effect	>IC10		FALSE		53.6862	1.10576	FALSE	-	8.21229	8.21229	0.016698	TRUE	22.1665	0.0946902	TRUE	2.69918
DE tributary	88	Wittenberge right	455	53.0347	11.5647		2023-07-10	no effect	>IC10		FALSE	masked by cytoxicity	20.4999	1.31175	0.0803608	TRUE	-	17.1534	1.23435	1.23435	0.0159494	TRUE	TRUE	1.66851	0.0573796	TRUE	1.35173	no effect	>IC10		FALSE		40.4731	0.381845	FALSE	-	11.0683	11.0683	0.00491045	TRUE	no cytotoxicity		FALSE	-
Elbe	89	Milde-Biese-Aland	474	53.0472	11.5542		2023-07-10	22.1041	22.1041	0.30053	TRUE	TRUE	no cytotoxicity	no cytotoxicity		FALSE	-	32.2393	1.50839	1.50839	0.0205331	TRUE	TRUE	1.77988	0.064439	FALSE	1.17999	no effect	>IC10		FALSE		46.6411	0.776112	FALSE	-	6.27731	6.27731	0.00695107	TRUE	30.2059	0.15718	TRUE	4.81192
Elbe	90	Schnackenburg left	475	53.048	11.556		2023-07-10	no effect	>IC10		FALSE	masked by cytoxicity	4.29938	0.633406	0.559803	FALSE	-	20.2324	1.30605	1.30605	0.0333249	TRUE	TRUE	1.59376	0.0140449	TRUE	1.2203	4.09207	4.09207	0.00542477	TRUE		17.7948	0.182227	FALSE	4.3486	3.97116	3.97116	0.00228316	TRUE	23.2215	0.157447	TRUE	5.84755
Elbe	91	Schnackenburg middle	475	53.0481	11.5572		2023-07-10	no effect	>IC10		FALSE	masked by cytoxicity	3.44496	0.537184	0.299046	FALSE	-	19.0931	1.28088	1.28088	0.0203293	TRUE	TRUE	1.64242	0.0102156	TRUE	1.28226	15.5769	15.5769	0.0337299	TRUE		34.8998	0.235498	FALSE	2.24049	8.47436	8.47436	0.0152148	TRUE	34.5847	0.331378	FALSE	4.08109
DE tributary	92	Schnackenburg right	475	53.1456	11.2644		2023-07-10	no effect	>IC10		FALSE	TRUE	18.4621	1.26628	no error calculation possible	FALSE	-	27.1719	1.43412	1.43412	0.0324891	TRUE	TRUE	1.84983	0.03339	FALSE	1.28987	11.2187	11.2187	0.00789062	TRUE		46.1468	0.462814	FALSE	4.11339	no effect	>IC10		FALSE	22.849	0.106546	TRUE	-
Elbe	93	Elde	504	53.1335	11.2488		2023-07-10	12.9981	12.9981	0.303625	TRUE	TRUE	55.2846	1.7426	0.0752196	FALSE	4.25329	30.4405	1.48345	1.48345	0.0149605	TRUE	TRUE	1.76434	0.0764851	FALSE	1.18935	4.42272	4.42272	0.00611695	TRUE		49.7403	0.882937	FALSE	11.2465	7.66719	7.66719	0.00819953	TRUE	33.8242	0.251567	FALSE	4.41155
Elbe	94	Dömitz left	506	53.1342	11.2492		2023-07-10	9.38402	9.38402	0.639713	TRUE	TRUE	50.1621	1.70038	0.0375747	TRUE	5.34549	19.4114	1.28806	1.28806	0.0284673	TRUE	TRUE	1.70498	0.027064	FALSE	1.32368	11.175	11.175	0.0508191	TRUE		28.5791	0.215569	FALSE	2.55743	6.32003	6.32003	0.00613226	TRUE	21.9783	0.121921	TRUE	3.47756
Elbe	95	Dömitz middle	506	53.1345	11.2508		2023-07-10	7.89091	7.89091	0.292949	TRUE	TRUE	52.0161	1.71614	0.0302856	FALSE	6.5919	34.013	1.53164	1.53164	0.0167431	TRUE	TRUE	1.6466	0.00862085	TRUE	1.07506	11.2081	11.2081	0.0206196	TRUE		44.8088	0.905335	FALSE	3.99791	6.58032	6.58032	0.0188627	TRUE	25.6761	0.256521	FALSE	3.90196
DE tributary	96	Dömitz right	506	53.148	11.0501		2023-07-11	no effect	>IC10		FALSE	TRUE	57.3846	1.7588	no error calculation possible	FALSE	-	31.507	1.49841	1.49841	0.0400926	TRUE	TRUE	1.85427	0.0617189	FALSE	1.23749	14.6791	14.6791	0.00530659	TRUE		63.2503	0.894228	FALSE	4.30886	15.0737	15.0737	0.0335078	TRUE	34.6608	0.15762	TRUE	2.29943
Elbe	97	Jeetzel	523	53.2327	10.8978		2023-07-11	no effect	>IC10		FALSE	TRUE	26.8781	1.4294	0.100875	FALSE	-	8.05779	0.906216	0.906216	0.0298726	TRUE	TRUE	1.3706	0.0218403	TRUE	1.51244	7.44654	7.44654	0.00856657	TRUE		26.7799	0.330736	FALSE	3.59628	no effect	>IC10		FALSE	17.6531	0.071064	TRUE	-
Elbe	98	Neu Darchau left	536	53.2335	10.8987		2023-07-11	no effect	>IC10		FALSE	TRUE	7.14604	0.854065	0.0659845	TRUE	-	6.62056	0.820895	0.820895	0.0473537	TRUE	TRUE	1.59409	0.081298	TRUE	1.94189	5.78624	5.78624	0.0198384	TRUE		21.5121	0.652766	FALSE	3.71781	6.28174	6.28174	0.00935258	TRUE	19.5681	0.341349	FALSE	3.11508
Elbe	99	Neu Darchau middle	536	53.234	10.8992		2023-07-11	no effect	>IC10		FALSE	TRUE	23.8074	1.37671	0.045873	TRUE	-	5.29662	0.723999	0.723999	0.0519979	TRUE	TRUE	1.20857	0.0247967	TRUE	1.6693	11.5357	11.5357	0.0157169	TRUE		25.6011	0.150716	TRUE	2.21929	8.66191	8.66191	0.0225145	TRUE	16.148	0.161808	FALSE	1.86426
DE tributary	100	Neu Darchau right	536	53.3726	10.7036		2023-07-11	no effect	>IC10		FALSE	TRUE	15.0227	1.17675	0.284952	FALSE	-	23.6057	1.37302	1.37302	0.019998	TRUE	TRUE	1.63331	0.0232837	TRUE	1.18958	15.3406	15.3406	0.0222554	TRUE		no cytotoxicity		FALSE	-	13.1517	13.1517	0.0258365	TRUE	35.08	0.138687	TRUE	2.66733
Elbe	101	Neu Darchau right	536	53.368	10.5477		2023-07-11	25.1758	25.1758	1.13453	TRUE	TRUE	31.1332	1.49322	0.0448304	TRUE	1.23663	8.37078	0.922766	0.922766	0.0341734	TRUE	TRUE	1.58861	0.073433	TRUE	1.72157	2.85899	2.85899	0.00730543	TRUE		15.1255	0.253267	FALSE	5.29051	8.07192	8.07192	0.0215004	TRUE	14.6485	0.16789	FALSE	1.81475
Elbe	102	Sude	560	53.3691	10.5482		2023-07-11	38.4686	38.4686	1.81831	TRUE	TRUE	40.2624	1.6049	0.00904807	TRUE	1.04663	6.75387	0.829553	0.829553	0.0402596	TRUE	TRUE	1.5413	0.0213321	TRUE	1.85798	6.55941	6.55941	0.0201954	TRUE		22.3177	0.362353	FALSE	3.40239	no effect	>IC10		FALSE	12.1196	0.101734	TRUE	-
Elbe	103	Lauenburg left	570	53.3701	10.5483		2023-07-11	14.5114	14.5114	0.301005	TRUE	TRUE	55.2928	1.74267	0.0576783	FALSE	3.81029	12.1891	1.08597	1.08597	0.0222961	TRUE	TRUE	1.39964	0.0322146	TRUE	1.28884	2.39158	2.39158	0.0124497	TRUE		35.8473	0.416467	FALSE	14.9889	no effect	>IC10		FALSE	10.62	0.077517	TRUE	-
Elbe	104	Lauenburg middle	570	53.4245	10.3507		2023-07-11	13.9595	13.9595	0.14547	TRUE	TRUE	61.3156	1.78757	0.0887675	FALSE	4.3924	18.4593	1.26622	1.26622	0.031567	TRUE	TRUE	1.65618	0.0331161	TRUE	1.30798	no effect	>IC10		FALSE		59.0207	1.69776	FALSE	-	no effect	>IC10		FALSE	16.1554	0.0981898	TRUE	-
Elbe	105	Lauenburg right	570	53.4261	10.3506		2023-07-11	16.1441	16.1441	0.390049	TRUE	TRUE	24.5328	1.38975	0.62067	FALSE	1.51962	11.4679	1.05948	1.05948	0.0432624	TRUE	TRUE	1.40623	no error calculation possible	FALSE	1.32728	no effect	>IC10		FALSE		34.9332	0.243531	FALSE	-	12.0411	12.0411	0.00535043	TRUE	18.1653	0.236959	FALSE	1.50861
Elbe	106	Geesthacht left	586	53.4302	10.3507		2023-07-11	24.9146	>IC10	0.894249	TRUE	TRUE	17.156	1.23442	0.278101	FALSE	0.688591	13.7673	1.13885	1.13885	0.021362	TRUE	TRUE	1.50902	0.0214184	TRUE	1.32504	6.24376	6.24376	0.0685688	TRUE		28.2975	0.175494	TRUE	4.53212	no effect	>IC10		FALSE	23.3063	0.321524	FALSE	-
DE tributary	107	Geesthacht middle	586	53.3935	10.1785			no effect	>IC10		FALSE	TRUE	14.7829	1.16976	0.0762313	FALSE	-	24.2153	1.38409	1.38409	0.0233207	TRUE	TRUE	1.63372	0.0246721	TRUE	1.18036	19.2325	19.2325	0.0262314	TRUE		no cytotoxicity		FALSE	-	11.2687	11.2687	0.0208843	TRUE	83.3877	0.557107	FALSE	7.39993
WWTP EFF	108	Geesthacht right	586	53.5385	9.93821			15.6307	15.6307	0.448816	TRUE	TRUE	37.5641	1.57477	no error calculation possible	FALSE	2.40322	10.9495	1.0394	>IC10	0.0152445	TRUE	TRUE	1.03652	0.0092072	TRUE	0.99723	1.72472	1.72472	0.00320442	TRUE		23.1385	0.358839	FALSE	13.4158	0.941985	0.941985	0.000768286	TRUE	10.9718	0.0422891	TRUE	11.6476
WWTP INF	109	Ilmenau	599	53.5385	9.93821			no effect	>IC10		FALSE	masked by cytoxicity	12.7555	1.1057	0.0701384	TRUE	-	4.62052	0.664691	0.664691	0.0147459	TRUE	TRUE	1.02278	0.00299635	TRUE	1.53872	0.146781	0.146781	0.000664599	TRUE		2.60068	0.021874	TRUE	17.7181	no effect	>IC10		FALSE	1.23207	0.00673965	TRUE	-
WWTP EFF	110	WWTP Hamburg effluent	625	53.6031	9.62229			4.33149	4.33149	0.203651	TRUE	TRUE	14.3791	1.15773	0.0473124	TRUE	3.31967	4.46177	0.649507	0.649507	0.0287458	TRUE	TRUE	0.815681	0.0373916	TRUE	1.25585	2.19662	2.19662	0.00528462	TRUE		6.62048	0.0477062	TRUE	3.01394	0.997281	0.997281	0.000932551	TRUE	7.09369	0.0163082	TRUE	7.11304
WWTP INF	111	WWTP Hamburg influent	625	53.6031	9.62229			1.02492	1.02492	0.0364224	TRUE	TRUE	7.1675	0.855368	0.0246126	TRUE	6.99326	5.02727	0.701332	0.701332	0.0214349	TRUE	TRUE	1.08678	0.00186936	TRUE	1.5496	0.0877717	0.0877717	0.000207185	TRUE		8.85186	0.147569	FALSE	100.851	no effect	>IC10		FALSE	1.11562	0.0063297	TRUE	-
Tidal Elbe	112	WWTP Hetlingen effluent		53.9777	8.39889			no effect	>IC10		FALSE	TRUE	9.55214	0.980101	0.0456961	TRUE	-	17.7575	1.24938	>IC10	0.0142163	TRUE	TRUE	1.20418	0.0257538	TRUE	0.963824	no effect	>IC10		FALSE		15.0659	0.106359	TRUE	-	no effect	>IC10		FALSE	16.5477	0.059182	TRUE	-
Tidal Elbe	113	WWTP Hetlingen influent		53.9249	8.65566			34.2547	34.2547	1.12779	TRUE	TRUE	51.0564	1.70805	0.0435951	FALSE	1.49049	34.5023	1.53785	>IC10	0.0193244	TRUE	TRUE	1.505	0.0400339	TRUE	0.978639	no effect	>IC10		FALSE		43.399	1.44222	FALSE	-	no effect	>IC10		FALSE	45.3431	0.529862	FALSE	-
Tidal Elbe	114	01 - 0 min - Neuwerk		53.8404	8.89872			no effect	>IC10		FALSE	TRUE	51.7748	1.71412	0.0288352	FALSE	-	26.706	1.42661	1.42661	0.0359436	TRUE	TRUE	1.5619	0.0334276	TRUE	1.09484	83.2855	83.2855	0.144133	TRUE		no cytotoxicity		FALSE	-	no effect	>IC10		FALSE	34.8016	0.1303	TRUE	-
Tidal Elbe	115	03 - 80 min - Cuxhaven		53.8786	9.17028			no effect	>IC10		FALSE	TRUE	43.5793	1.63928	0.0437037	TRUE	-	43.8659	1.64213	1.64213	0.0695311	TRUE	TRUE	1.73867	0.0251334	FALSE	1.05879	no effect	>IC10		FALSE		29.3307	0.432941	FALSE	-	15.3163	15.3163	0.0197137	TRUE	41.5962	0.219606	TRUE	2.71582
Tidal Elbe	116	05 - 160 min - Otterndorf		53.7958	9.37981			no effect	>IC10		FALSE	TRUE	5.74449	0.759252	0.10609	TRUE	-	23.2035	1.36555	1.36555	0.026972	TRUE	TRUE	1.57855	0.029159	TRUE	1.15598	no effect	>IC10		FALSE		36.6655	0.175453	TRUE	-	no effect	>IC10		FALSE	18.7101	0.108423	TRUE	-
Tidal Elbe	117	07 - 240 min - Brunsbüttel		53.6238	9.53784			no effect	>IC10		FALSE	TRUE	6.38953	0.805469	0.0908449	TRUE	-	22.869	1.35925	1.35925	0.0554927	TRUE	TRUE	1.57968	0.0140818	TRUE	1.16217	no effect	>IC10		FALSE		36.2455	0.262507	FALSE	-	12.5841	12.5841	0.0129606	TRUE	27.2871	0.140882	TRUE	2.16837
Tidal Elbe	118	09 - 320 min - Glückstadt		53.5566	9.78615			no effect	>IC10		FALSE	TRUE	10.3121	1.01335	0.166056	FALSE	-	25.1607	1.40072	1.40072	0.032968	TRUE	TRUE	1.69359	0.0200521	TRUE	1.20908	45.3405	45.3405	0.102083	TRUE		no cytotoxicity		FALSE	-	12.172	12.172	0.0159093	TRUE	32.1747	0.116773	TRUE	2.64334
Tidal Elbe	119	11 - 400 min - Hetlingen		53.5344	10.0161			no effect	>IC10		FALSE	TRUE	33.9749	1.53116	0.0503669	TRUE	-	22.628	1.35465	1.35465	0.0947066	TRUE	TRUE	1.69518	0.048547	TRUE	1.25138	no effect	>IC10		FALSE		68.367	1.25717	FALSE	-	10.4494	10.4494	0.00874104	TRUE	30.2427	0.113723	TRUE	2.8942
Tidal Elbe	120	13 - 480 min - Hamburg Blankenese		53.4201	10.1408			no effect	>IC10		FALSE	TRUE	17.2543	1.2369	0.0288064	TRUE	-	13.2465	1.1221	1.1221	0.0157848	TRUE	TRUE	1.29666	0.0215695	TRUE	1.15557	19.536	19.536	0.0456979	TRUE		no cytotoxicity		FALSE	-	9.85901	9.85901	0.0323973	TRUE	23.6352	0.118325	TRUE	2.39732
Tidal Elbe	121	15 - 560 min - Hamburg Hafencity		53.433	10.3023			no effect	>IC10		FALSE	TRUE	15.9015	1.20144	0.0429475	TRUE	-	11.3462	1.05485	1.05485	0.0205786	TRUE	TRUE	1.27752	0.0113591	TRUE	1.21109	2.13847	2.13847	0.00256303	TRUE		no cytotoxicity		FALSE	-	8.91472	8.91472	0.0267437	TRUE	16.3819	0.0530263	TRUE	1.83762
German Bight	122	17 - 640 min - Hamburg Kirchwerder Wiesen		53.9952	8.41092			no effect	>IC10		FALSE	TRUE	32.6879	1.51439	0.0320911	TRUE	-	22.3843	1.34994	1.34994	0.0160566	TRUE	TRUE	1.44742	0.0578288	TRUE	1.07221	no effect	>IC10		FALSE		14.102	0.203637	FALSE	-	13.5716	13.5716	0.0188733	TRUE	37.5845	0.237823	TRUE	2.76935
German Bight	123	19 - 720 min - Geesthacht		54.01	8.31935			no effect	>IC10		FALSE	TRUE	3.80997	0.580921	no error calculation possible	FALSE	-	24.2064	1.38393	1.38393	0.0172079	TRUE	TRUE	1.79237	0.0361307	FALSE	1.29513	no effect	>IC10		FALSE		34.6926	0.369166	FALSE	-	24.6991	24.6991	0.0401193	TRUE	83.6409	1.36674	FALSE	3.3864
German Bight	124	DE-02 - Neuwerk		54.0337	8.19897			12.4999	12.4999	0.331691	TRUE	TRUE	15.5237	1.19099	no error calculation possible	FALSE	1.24191	9.26464	0.966828	0.966828	0.019827	TRUE	TRUE	1.68188	no error calculation possible	FALSE	1.73959	no effect	>IC10		FALSE		17.3803	0.0965867	TRUE	-	no effect	>IC10		FALSE	79.3391	1.03282	FALSE	-
German Bight	125	DE-03		54.0268	8.09873			19	19	0.500583	TRUE	TRUE	no cytotoxicity	no cytotoxicity		FALSE	-	32.7597	1.51534	1.51534	0.0261839	TRUE	TRUE	no cytotoxicity		FALSE	-	no effect	>IC10		FALSE		81.924	1.72404	FALSE	-	23.3216	23.3216	0.0465339	TRUE	no cytotoxicity		FALSE	-
German Bight	126	DE-04		54.0988	7.8965			no effect	>IC10		FALSE	TRUE	10.2277	1.00978	0.0588116	TRUE	-	17.8284	1.25111	1.25111	0.015124	TRUE	TRUE	1.63273	0.025658	TRUE	1.30503	no effect	>IC10		FALSE		57.9778	0.821676	FALSE	-	no effect	>IC10		FALSE	35.8469	0.272456	FALSE	-
German Bight	127	DE-05		54.156	7.90476			24.7234	24.7234	0.702751	TRUE	TRUE	no cytotoxicity	no cytotoxicity		FALSE	-	27.5831	1.44064	1.44064	0.0249269	TRUE	TRUE	1.80632	0.0237957	FALSE	1.25383	no effect	>IC10		FALSE		54.6076	0.901461	FALSE	-	27.5625	27.5625	0.0425395	TRUE	no cytotoxicity		FALSE	-
German Bight	128	DE-08		54.4008	7.99989			25.1464	25.1464	0.669799	TRUE	TRUE	no cytotoxicity	no cytotoxicity		FALSE	-	21.5273	1.33299	1.33299	0.019804	TRUE	TRUE	1.7998	0.026443	FALSE	1.3502	no effect	>IC10		FALSE		44.7669	0.819707	FALSE	-	32.4202	32.4202	0.0375637	TRUE	no cytotoxicity		FALSE	-
German Bight	129	DE-09 - Helgoland		54.4017	8.19778			27.6227	27.6227	0.313377	TRUE	TRUE	no cytotoxicity	no cytotoxicity		FALSE	-	15.0886	1.17865	1.17865	0.014117	TRUE	TRUE	1.73406	0.0117755	FALSE	1.47123	21.9032	21.9032	0.0326681	TRUE		no cytotoxicity		FALSE	-	25.3923	25.3923	0.0947344	TRUE	no cytotoxicity		FALSE	-
German Bight	130	DE-12		54.4028	8.30221			no effect	>100		FALSE	TRUE	no cytotoxicity	no cytotoxicity		FALSE	-	27.9251	1.44599	1.44599	0.0303121	TRUE	TRUE	no cytotoxicity		FALSE	-	no effect	>IC10		FALSE		42.9133	0.237846	TRUE	-	43.2468	43.2468	0.0753181	TRUE	no cytotoxicity		FALSE	-
Laboratory blank	133	DE-14					2023-07-14	no effect	>100		FALSE	TRUE	no cytotoxicity	no cytotoxicity		FALSE	-	#VALUE!	no effect	>100		FALSE	TRUE	no cytotoxicity		FALSE	-	no effect	>100		FALSE		no cytotoxicity		FALSE	-	no effect	>100		FALSE	no cytotoxicity		FALSE	-
Processing blank	134	DE-15 - Sankt-Peter Ordning					2023-07-26	no effect	>100		FALSE	TRUE	no cytotoxicity	no cytotoxicity		FALSE	-	#VALUE!	no effect	>100		FALSE	TRUE	no cytotoxicity		FALSE	-	84.5348	84.5348	0.115807	TRUE		no cytotoxicity		FALSE	-	no effect	>100		FALSE	no cytotoxicity		FALSE	-
Processing blank	135	processing blank_230801_169					2023-08-01	42.7311	42.7311	0.530527	TRUE	TRUE	no cytotoxicity	no cytotoxicity		FALSE	-	#VALUE!	no effect	>100		FALSE	TRUE	no cytotoxicity		FALSE	-	no effect	>100		FALSE		no cytotoxicity		FALSE	-	no effect	>100		FALSE	no cytotoxicity		FALSE	-
Processing blank	136	processing blank_230802_176					2023-08-02	60.7519	60.7519	0.992964	TRUE	TRUE	no cytotoxicity	no cytotoxicity		FALSE	-	#VALUE!	no effect	>100		FALSE	TRUE	no cytotoxicity		FALSE	-	40.6528	40.6528	0.0455981	TRUE		no cytotoxicity		FALSE	-	no effect	>IC10		FALSE	45.6619	0.299828	FALSE	-
Processing blank	137	processing blank_230803_147					2023-08-03	87.4744	87.4744	1.93	TRUE	TRUE	no cytotoxicity	no cytotoxicity		FALSE	-	#VALUE!	no effect	>100		FALSE	TRUE	no cytotoxicity		FALSE	-	no effect	>IC10		FALSE		78.003	1.21215	FALSE	-	no effect	>IC10		FALSE	22.7386	0.214657	FALSE	-
Processing blank	138	processing blank_230808_173					2023-08-08	no effect	>100		FALSE	TRUE	no cytotoxicity	no cytotoxicity		FALSE	-	#VALUE!	no effect	>100		FALSE	TRUE	no cytotoxicity		FALSE	-	no effect	>IC10		FALSE		20.063	0.485451	FALSE	-	no effect	>100		FALSE	no cytotoxicity		FALSE	-
Processing blank	139	processing blank_230810_158					2023-08-10	no effect	>100		FALSE	TRUE	no cytotoxicity	no cytotoxicity		FALSE	-	#VALUE!	no effect	>100		FALSE	TRUE	no cytotoxicity		FALSE	-	no effect	>IC10		FALSE		58.9145	0.361429	TRUE	-	no effect	>100		FALSE	no cytotoxicity		FALSE	-
Processing blank	140	processing blank_230815_159					2023-08-15	no effect	>100		FALSE	TRUE	no cytotoxicity	no cytotoxicity		FALSE	-	#VALUE!	no effect	>100		FALSE	TRUE	no cytotoxicity		FALSE	-	no effect	>100		FALSE		no cytotoxicity		FALSE	-	no effect	>100		FALSE	no cytotoxicity		FALSE	-
Processing blank	141	processing blank_230822_155					2023-08-22	no effect	>100		FALSE	TRUE	no cytotoxicity	no cytotoxicity		FALSE	-	#VALUE!	no effect	>100		FALSE	TRUE	no cytotoxicity		FALSE	-	no effect	>100		FALSE		no cytotoxicity		FALSE	-	no effect	>100		FALSE	no cytotoxicity		FALSE	-
Processing blank	142	processing blank_230921_148					2023-09-21	no effect	>100		FALSE	TRUE	no cytotoxicity	no cytotoxicity		FALSE	-	#VALUE!	no effect	>100		FALSE	TRUE	no cytotoxicity		FALSE	-	no effect	>100		FALSE		no cytotoxicity		FALSE	-	no effect	>100		FALSE	no cytotoxicity		FALSE	-
Processing blank	143	processing blank_20230925_153					2023-09-25	no effect	>100		FALSE	TRUE	no cytotoxicity	no cytotoxicity		FALSE	-	#VALUE!	no effect	>100		FALSE	TRUE	no cytotoxicity		FALSE	-	no effect	>IC10		FALSE		42.0439	1.44148	FALSE	-	no effect	>100		FALSE	no cytotoxicity		FALSE	-
Processing blank	144	processing blank_20230926_164					2023-09-26	no effect	>100		FALSE	TRUE	no cytotoxicity	no cytotoxicity		FALSE	-	#VALUE!	no effect	>100		FALSE	TRUE	no cytotoxicity		FALSE	-	no effect	>IC10		FALSE		65.6328	1.94153	FALSE	-	no effect	>100		FALSE	no cytotoxicity		FALSE	-
Processing blank	145	Processing blank _20230927_126					2023-09-27	no effect	>IC10		FALSE	TRUE	13457.4	4.12896	0.552549	FALSE	-	#VALUE!	no effect	>100		FALSE	TRUE	no cytotoxicity		FALSE	-	no effect	>100		FALSE		no cytotoxicity		FALSE	-	no effect	>100		FALSE	no cytotoxicity		FALSE	-
Processing blank	146	Processing_blank_20231004_189					2023-10-04	no effect	>100		FALSE	TRUE	no cytotoxicity	no cytotoxicity		FALSE	-	#VALUE!	no effect	>100		FALSE	TRUE	no cytotoxicity		FALSE	-	no effect	>100		FALSE		no cytotoxicity		FALSE	-	no effect	>100		FALSE	no cytotoxicity		FALSE	-
Field blank	147	field-blank Dresden					2023-07-03	no effect	>100		FALSE	TRUE	no cytotoxicity	no cytotoxicity		FALSE	-	#VALUE!	no effect	>100		FALSE	TRUE	no cytotoxicity		FALSE	-	no effect	>100		FALSE		no cytotoxicity		FALSE	-	no effect	>100		FALSE	no cytotoxicity		FALSE	-
Field blank	148	field blank Elster					2023-07-06	no effect	>100		FALSE	TRUE	no cytotoxicity	no cytotoxicity		FALSE	-	#VALUE!	no effect	>100		FALSE	TRUE	no cytotoxicity		FALSE	-	no effect	>100		FALSE		no cytotoxicity		FALSE	-	no effect	>100		FALSE	no cytotoxicity		FALSE	-
Field blank	149	field blank Roßlau					2023-07-06	no effect	>100		FALSE	TRUE	no cytotoxicity	no cytotoxicity		FALSE	-	7.89411	0.897303	0.897303	0.0453806	FALSE	TRUE	no cytotoxicity		FALSE	-	no effect	>IC10		FALSE		87.5545	1.32254	FALSE	-	no effect	>100		FALSE	no cytotoxicity		FALSE	-
Field blank	150	field blank Saale					2023-07-07	no effect	>100		FALSE	TRUE	no cytotoxicity	no cytotoxicity		FALSE	-	105	2.02119	2.02119	1.39439	FALSE	TRUE	no cytotoxicity		FALSE	-	no effect	>100		FALSE		no cytotoxicity		FALSE	-	no effect	>100		FALSE	no cytotoxicity		FALSE	-
Field blank	151	field blank Havel					2023-07-09	no effect	>100		FALSE	TRUE	no cytotoxicity	no cytotoxicity		FALSE	-	83.2204	1.92023	1.92023	0.0800629	FALSE	TRUE	no cytotoxicity		FALSE	-	no effect	>100		FALSE		no cytotoxicity		FALSE	-	no effect	>100		FALSE	no cytotoxicity		FALSE	-
Field blank	152	field blank Neu Darchau					2023-07-11	45.098	45.098	1.46641	TRUE	TRUE	no cytotoxicity	no cytotoxicity		FALSE	-	#VALUE!	no effect	>100		FALSE	TRUE	no cytotoxicity		FALSE	-	no effect	>IC10		FALSE		72.4301	1.21607	FALSE	-	no effect	>IC10		FALSE	23.3522	0.157959	TRUE	-
Field blank	153	field_blank Sude					2023-07-11	no effect	>100		FALSE	TRUE	no cytotoxicity	no cytotoxicity		FALSE	-	#VALUE!	no effect	>100		FALSE	TRUE	no cytotoxicity		FALSE	-	no effect	>100		FALSE		no cytotoxicity		FALSE	-	no effect	>100		FALSE	no cytotoxicity		FALSE	-

## Sheet: Table SE4 
Table SE4. Compound information of detected concentrations and tested chemicals not detected in the Elbe.
Detected chemicals in the Elbe
Name	InChIKey	InChIKey_block1	SMILES	DTXSID	Main source	Registered_allowed_used_DE	compound class level 1	compound class level 2	compound class level 3	Compound class alternative level 1	compound class alternative level 2	compound class dual level 1	Parent or TP?	pharma ATC code bzw. ATCvet code	classification comment	Comment
(S,S)-Hydroxybupropion	RCOBKSKAZMVBHT-TVQRCGJNSA-N	RCOBKSKAZMVBHT	C[C@@H]1NC(C)(C)CO[C@@]1(O)C1=CC(Cl)=CC=C1	DTXSID501318447	urban	yes	pharmaceutical	antidepressant	other	no	no	pharmaceutical	TP	N06AX	TP of bupropion
1-(3-carboxypropyl)-3,7-dimethylxanthine	WKASGTGXOGALBG-UHFFFAOYSA-N	WKASGTGXOGALBG	CN1C=NC2=C1C(=O)N(CCCC(O)=O)C(=O)N2C	DTXSID40215232	urban	yes	pharmaceutical	antiviral	nucleoside	no	no	pharmaceutical	TP	J05AB	TP of acyclovir
1,2-Benzisothiazolinone	DMSMPAJRVJJAGA-UHFFFAOYSA-N	DMSMPAJRVJJAGA	O=C1NSC2=CC=CC=C12	DTXSID5032523	dual	yes	biocide	antimicrobial	isothiazolinone	no	no	biocide	parent	na	also in pesticide formulations
1,3-Di-o-tolylguanidine	OPNUROKCUBTKLF-UHFFFAOYSA-N	OPNUROKCUBTKLF	CC1=CC=CC=C1NC(N)=NC1=CC=CC=C1C	DTXSID2026606	urban	yes	polymer additive	rubber additive	vulcanisation accelerator	no	no	polymer additive	parent	na
1,3-Diphenylguanidine	OWRCNXZUPFZXOS-UHFFFAOYSA-N	OWRCNXZUPFZXOS	N=C(NC1=CC=CC=C1)NC1=CC=CC=C1	DTXSID3025178	urban	yes	polymer additive	rubber additive	vulcanisation accelerator	no	no	polymer additive	parent	na	used as processing aids, not otherwise listed
1,3-Diphenylurea	GWEHVDNNLFDJLR-UHFFFAOYSA-N	GWEHVDNNLFDJLR	O=C(NC1=CC=CC=C1)NC1=CC=CC=C1	DTXSID2025183	urban	yes	polymer additive	rubber additive	vulcanisation accelerator	intermediate	intermediate	polymer additive/intermediate	parent	na
1,7-Diaminophenazine	FRPNYDRHOLAYDZ-UHFFFAOYSA-N	FRPNYDRHOLAYDZ	NC1=CC=C2N=C3C(N)=CC=CC3=NC2=C1	DTXSID70182403	urban	yes	intermediate	intermediate	aromatic amine	no	no	intermediate	parent	na	intermediate for dye production, detected at Bitterfeld
10,11-Dihydro-10-hydroxycarbamazepine	BMPDWHIDQYTSHX-UHFFFAOYSA-N	BMPDWHIDQYTSHX	NC(=O)N1C2=CC=CC=C2C(O)CC2=C1C=CC=C2	DTXSID50865484	urban	yes	pharmaceutical	antiepileptic	carboxamide	no	no	pharmaceutical	TP	N03AF	TP of carbamazepine
10,11-Dihydro-10,11-dihydroxycarbamazepine	PRGQOPPDPVELEG-UHFFFAOYSA-N	PRGQOPPDPVELEG	NC(=O)N1C2=CC=CC=C2C(O)C(O)C2=CC=CC=C12	DTXSID30891504	urban	yes	pharmaceutical	antiepileptic	carboxamide	no	no	pharmaceutical	TP	N03AF	TP of carbamazepine
1-Cyclohexyl-3-phenylurea	WPLYTRWMCWBZEN-UHFFFAOYSA-N	WPLYTRWMCWBZEN	O=C(NC1CCCCC1)NC1=CC=CC=C1	DTXSID90877268	urban	yes	polymer additive	rubber additive	vulcanisation accelerator	no	no	polymer additive	parent	na
1H-Benzotriazole	QRUDEWIWKLJBPS-UHFFFAOYSA-N	QRUDEWIWKLJBPS	N1N=NC2=CC=CC=C12	DTXSID6020147	urban	yes	personal care and household	corrosion inhibitor	benzotriazole	additive	fluid additive	personal care and household/additive	parent	na	corrosion inhibitor mainly in dishwasher detergents
1-Hexanesulfonic acid	FYAQQULBLMNGAH-UHFFFAOYSA-N	FYAQQULBLMNGAH	CCCCCCS(O)(=O)=O	DTXSID20275556	urban	yes	personal care and household	surfactant	alkylsulfonic acid	no	no	personal care and household	parent	na
1-Naphthol	KJCVRFUGPWSIIH-UHFFFAOYSA-N	KJCVRFUGPWSIIH	OC1=C2C=CC=CC2=CC=C1	DTXSID6021793	dual	yes	intermediate	intermediate	phenol	pesticide	herbicide	intermediate/pesticide	parent and TP	na	TP of naphthalene, carbaryl, napropamide; intermditae for dyes, lubricants, drugs, pesticides
1-Naphthylamine	RUFPHBVGCFYCNW-UHFFFAOYSA-N	RUFPHBVGCFYCNW	NC1=C2C=CC=CC2=CC=C1	DTXSID7020920	urban	yes	intermediate	intermediate	aromatic amine	no	no	intermediate	parent	na	precursor of dyes, antioxidants, herbicides, some drugs, and other chemicals
2-(2-(2-Methoxyethoxy)ethoxy)ethanol	JLGLQAWTXXGVEM-UHFFFAOYSA-N	JLGLQAWTXXGVEM	COCCOCCOCCO	DTXSID5026912	urban	yes	solvent	solvent	PEG ester	additive	fluid additive	solvent/additive		na	used as solvent/additive in paints, hydraulic and brake fluids, palsticizer and wetting agent
2-(Diethylamino)-6-methylpyrimidin-4-one	NQCPECCCWDWTJJ-UHFFFAOYSA-N	NQCPECCCWDWTJJ	CCN(CC)C1=NC(=O)C=C(C)N1	DTXSID90195272	dual	no	pesticide	insecticide	organophosphate	biocide	no	pesticide/biocide	TP	na	TP of pirimiphos-methyl
2-(Methylthio)benzothiazole	UTBVIMLZIRIFFR-UHFFFAOYSA-N	UTBVIMLZIRIFFR	CSC1=NC2=CC=CC=C2S1	DTXSID70274236	urban	yes	polymer additive	rubber additive	vulcanisation accelerator	no	no	polymer additive	parent	na
2,2'-Dihydroxybiphenyl	IMHDGJOMLMDPJN-UHFFFAOYSA-N	IMHDGJOMLMDPJN	OC1=CC=CC=C1C1=CC=CC=C1O	DTXSID6051809	urban		intermediate
2,2'-Dithiobisbenzanilide	BYTIQZZTIKOEDQ-UHFFFAOYSA-N	BYTIQZZTIKOEDQ	O=C(NC1=CC=CC=C1)C1=CC=CC=C1SSC1=CC=CC=C1C(=O)NC1=CC=CC=C1	DTXSID10179918	urban	yes	polymer additive	rubber additive	vulcanisation accelerator	no	no	polymer additive	parent	na		no detects
2,2'-Methylenebis(6-tert-butyl-p-cresol)	KGRVJHAUYBGFFP-UHFFFAOYSA-N	KGRVJHAUYBGFFP	CC1=CC(CC2=CC(C)=CC(=C2O)C(C)(C)C)=C(O)C(=C1)C(C)(C)C	DTXSID4020870	urban	yes	polymer additive	antioxidant	hindered phenol/triazintrione	additive	fluid additive	polymer additive	parent	na	used in plastic and rubber, lubricants and hydraulic fluids
2,2',4,4'-Tetrahydroxybenzophenone	WXNRYSGJLQFHBR-UHFFFAOYSA-N	WXNRYSGJLQFHBR	OC1=CC(O)=C(C=C1)C(=O)C1=CC=C(O)C=C1O	DTXSID5041306	urban	yes	personal care and household	UV filter	benzophenone	polymer additive	no	personal care and household/polymer additive	parent and TP	na	used as UV filter in polymers, paints, cosmetics (benzophenone-2); TP of benzophenone
2,4-Dichlorophenol	HFZWRUODUSTPEG-UHFFFAOYSA-N	HFZWRUODUSTPEG	OC1=CC=C(Cl)C=C1Cl	DTXSID1020439	urban	yes	intermediate	intermediate	phenol	no	no	intermediate	parent and TP	na	precursor for different chemical classes; TP of pharmaceuticals/pesticides
2,4-Dichlorophenoxyacetic acid	OVSKIKFHRZPJSS-UHFFFAOYSA-N	OVSKIKFHRZPJSS	OC(=O)COC1=C(Cl)C=C(Cl)C=C1	DTXSID0020442	agric	yes	pesticide	herbicide	phenoxyacetic acid	no	no	pesticide	parent	na
2,4-Dihydroxybenzophenone	ZXDDPOHVAMWLBH-UHFFFAOYSA-N	ZXDDPOHVAMWLBH	OC1=CC(O)=C(C=C1)C(=O)C1=CC=CC=C1	DTXSID8022406	urban	yes	personal care and household	UV filter	benzophenone	polymer additive	no	personal care and household/polymer additive	parent and TP	na	used as UV filter in polymers, paints, cosmetics (benzophenone-1); TP of benzophenone
2-Amino-1-methyl-6-phenylimidazo[4,5-b]pyridine (PhIP)	UQVKZNNCIHJZLS-UHFFFAOYSA-N	UQVKZNNCIHJZLS	CN1C(N)=NC2=NC=C(C=C12)C1=CC=CC=C1	DTXSID3037628	urban	na	food and beverage	food toxicant	heterocyclic aromatic amine	no	no	food and beverage	parent	na	fomed by heating, food carcinogen
2,4-Dinitrophenol	UFBJCMHMOXMLKC-UHFFFAOYSA-N	UFBJCMHMOXMLKC	OC1=C(C=C(C=C1)[N+]([O-])=O)[N+]([O-])=O	DTXSID0020523	urban	yes	intermediate	intermediate	phenol	no	no	intermediate	parent and TP	na	precursor for different chemical classes, TP of several compounds
2-Amino-3-methylpyridine	RGDQRXPEZUNWHX-UHFFFAOYSA-N	RGDQRXPEZUNWHX	CC1=C(N)N=CC=C1	DTXSID3051759	urban	yes	intermediate	intermediate	aromatic amine	no	no	intermediate	parent	na
2,6-Di-tert-butyl-4-(dimethylamino)methylphenol	VMZVBRIIHDRYGK-UHFFFAOYSA-N	VMZVBRIIHDRYGK	CN(C)CC1=CC(=C(O)C(=C1)C(C)(C)C)C(C)(C)C	DTXSID0044997	urban	yes	polymer additive	antioxidant	hindered phenol	additive	fluid additive	polymer additive/additive	parent	na	also used as additive in lubricants
2,6-Dichlorobenzamide	JHSPCUHPSIUQRB-UHFFFAOYSA-N	JHSPCUHPSIUQRB	NC(=O)C1=C(Cl)C=CC=C1Cl	DTXSID7022170	agric	yes	pesticide	herbicide	nitrile	no	no	pesticide	TP	na	TP of diclobenil and fluopicolide, fluopicolide allowed
2-Aminobenzimidazole	JWYUFVNJZUSCSM-UHFFFAOYSA-N	JWYUFVNJZUSCSM	NC1=NC2=CC=CC=C2N1	DTXSID1024465	dual	yes	biocide	fungicide	benzimidazole	pesticide	no	biocide/pesticide	TP	na	TP of carbendazim
2-Aminobiphenyl	TWBPWBPGNQWFSJ-UHFFFAOYSA-N	TWBPWBPGNQWFSJ	NC1=C(C=CC=C1)C1=CC=CC=C1	DTXSID3030189	urban	yes	intermediate	intermediate	aromatic amine	no	no	intermediate	parent	na	precursor of resins, rubbers
2-Benzothiazolesulfonic acid	ZCXGMSGCBDSEOY-UHFFFAOYSA-N	ZCXGMSGCBDSEOY	OS(=O)(=O)C1=NC2=CC=CC=C2S1	DTXSID80240528	urban	yes	polymer additive	rubber additive	vulcanisation accelerator	no	no	polymer additive	TP	na	TP of benzothiazole derivatives
2-Ethylhexyldiphenylphosphate	CGSLYBDCEGBZCG-UHFFFAOYSA-N	CGSLYBDCEGBZCG	CCCCC(CC)COP(=O)(OC1=CC=CC=C1)OC1=CC=CC=C1		urban	yes	polymer additive	plasticizer	organophosphate	no	flame retardant	polymer additive	parent	na
2-Hydroxyatrazine	NFMIMWNQWAWNDW-UHFFFAOYSA-N	NFMIMWNQWAWNDW	CCNC1=NC(O)=NC(NC(C)C)=N1	DTXSID6037807	agric	no	pesticide	herbicide	triazine	no	no	pesticide	TP	na	TP of atrazine, legacy compound
2-Hydroxybenzothiazole	YEDUAINPPJYDJZ-UHFFFAOYSA-N	YEDUAINPPJYDJZ	O=C1NC2=CC=CC=C2S1	DTXSID6061315	urban	yes	polymer additive	rubber additive	vulcanisation accelerator	no	no	polymer additive	TP	na	TP of benzothiazole and derivatives	polar?
2-Hydroxycarbamazepine	VPZIYMMSJFWLSP-UHFFFAOYSA-N	VPZIYMMSJFWLSP	NC(=O)N1C2=CC=CC=C2C=CC2=CC(O)=CC=C12	DTXSID20218201	urban	yes	pharmaceutical	antiepileptic	carboxamide	no	no	pharmaceutical	TP	N03AF	TP of carbamazepine
2-Hydroxydesethylterbuthylazine	NUISVCFZNCYUIM-UHFFFAOYSA-N	NUISVCFZNCYUIM	CC(C)(C)NC1=NC(N)=NC(O)=N1	DTXSID60216887	agric	yes	pesticide	herbicide	triazine	no	no	pesticide	TP	na	TP of terbuthylazine
2-Hydroxyquinoline	LISFMEBWQUVKPJ-UHFFFAOYSA-N	LISFMEBWQUVKPJ	OC1=NC2=CC=CC=C2C=C1	DTXSID1058769	urban	yes	intermediate	intermediate	N-heteroaromatic compound	Combustion and coal tar	heteroaromatic compound	intermediate/Combustion and coal tar	TP	na	TP of quinoline
2-Isopropyl-6-methyl-pyrimidin-4-ol	AJPIUNPJBFBUKK-UHFFFAOYSA-N	AJPIUNPJBFBUKK	CC(C)C1=NC(C)=CC(=O)N1	DTXSID1027502	urban	yes	biocide	insecticide	organophosphate	veterinary pharmaceutical	no	biocide/veterinary pharmaceutical	TP	QP53	TP of diazinon, only allowed as vet. pharmaceutical	check performance
2-Isopropylthioxanthone	KTALPKYXQZGAEG-UHFFFAOYSA-N	KTALPKYXQZGAEG	CC(C)C1=CC=C2SC3=C(C=CC=C3)C(=O)C2=C1	DTXSID1044691	urban	yes	additive	paper/printing chemical	photoinitiator	no	no	additive	parent	na
2-Naphthalene sulfonic acid	KVBGVZZKJNLNJU-UHFFFAOYSA-N	KVBGVZZKJNLNJU	OS(=O)(=O)C1=CC=C2C=CC=CC2=C1	DTXSID5044788	urban	yes	intermediate	intermediate	arylsulfonic acid	no	no	intermediate	parent and TP	na	used as precursor in dye prodcution and others; TP/byproduct of concrete superplasticisers (alkylnaphthalenensulfonates)
2-Naphthol-8-sulfonic acid	HUYJTJXLNBOVFO-UHFFFAOYSA-N	HUYJTJXLNBOVFO	OC1=CC2=C(C=CC=C2S(O)(=O)=O)C=C1	DTXSID9059626	urban	yes	intermediate	intermediate	arylsulfonic acid	no	no	intermediate	parent and TP	na	TP of naphthalene sulfonic acid
2-Octyl-4-isothiazolin-3-one	JPMIIZHYYWMHDT-UHFFFAOYSA-N	JPMIIZHYYWMHDT	CCCCCCCCN1SC=CC1=O	DTXSID1025805	urban	yes	biocide	antimicrobial	isothiazolinone	no	no	biocide	parent	na
2-Oxindole	JYGFTBXVXVMTGB-UHFFFAOYSA-N	JYGFTBXVXVMTGB	O=C1CC2=CC=CC=C2N1	DTXSID80870389	urban	na	natural compound	human metabolite	human metabolite	intermediate	no	natural compound	TP	na	TP of indole and tryptophan (gut microbiome)
2-Phenylphenol	LLEMOWNGBBNAJR-UHFFFAOYSA-N	LLEMOWNGBBNAJR	OC1=CC=CC=C1C1=CC=CC=C1	DTXSID2021151	urban	yes	biocide	antimicrobial	phenol	personal care and household	no	biocide/personal care and household	parent	na	disinfectant, also used for cosmetics, fruit preservation (food additive)
3,4,5,6-Dibenzo-1,2-oxaphosphane-2-oxide	VBQRUYIOTHNGOP-UHFFFAOYSA-N	VBQRUYIOTHNGOP	O=P1OC2=CC=CC=C2C2=CC=CC=C12	DTXSID6044563	urban	yes	polymer additive	flame retardant	phospane oxide	no	no	polymer additive	parent	na
3,4,5-Trichlorophenol	GBNHEBQXJVDXSW-UHFFFAOYSA-N	GBNHEBQXJVDXSW	OC1=CC(Cl)=C(Cl)C(Cl)=C1	DTXSID4026212	urban	yes	intermediate	intermediate	phenol	no	no	intermediate	parent	na	precursor for dyes
3,4-Dichlorophenylurea	CYESCLHCWJKRKM-UHFFFAOYSA-N	CYESCLHCWJKRKM	NC(=O)NC1=CC(Cl)=C(Cl)C=C1	DTXSID2041468	dual	yes	biocide	herbicide	phenylurea	pesticide	no	biocide/pesticide	TP	na	TP of diuron
3,5,6-Trichloro-2-pyridinol	WCYYAQFQZQEUEN-UHFFFAOYSA-N	WCYYAQFQZQEUEN	OC1=C(Cl)C=C(Cl)C(Cl)=N1	DTXSID7038317	dual	yes	pesticide	insecticide	organophosphate	no	no	pesticide	TP	na	TP of chlorpyrifos, chlorpyrifos methyl and triclopyr, Triclopyr is allowed
3-Chloro-4-methylaniline	RQKFYFNZSHWXAW-UHFFFAOYSA-N	RQKFYFNZSHWXAW	CC1=CC=C(N)C=C1Cl	DTXSID0020286	urban	yes	intermediate	intermediate	aromatic amine	no	no	intermediate	parent	na	intermediate for different types of compounds
3-Cyclohexyl-1,1-dimethylurea	PZWXYRDNQYUIIU-UHFFFAOYSA-N	PZWXYRDNQYUIIU	CN(C)C(=O)NC1CCCCC1	DTXSID60404681	urban	yes	polymer additive	rubber additive	vulcanisation accelerator	no	no	polymer additive	parent	na
4-(4-Hydroxyphenyl)butan-2-one	NJGBTKGETPDVIK-UHFFFAOYSA-N	NJGBTKGETPDVIK	CC(=O)CCC1=CC=C(O)C=C1	DTXSID5044495	urban	yes	personal care and household	fragrance	fragrance	no	no	personal care and household	parent	na	raspberry ketone, used in air fresheners, cosmetics, insect traps,
4-(Dimethylamino)pyridine	VHYFNPMBLIVWCW-UHFFFAOYSA-N	VHYFNPMBLIVWCW	CN(C)C1=CC=NC=C1	DTXSID0044369	urban	yes	intermediate	intermediate	N-heteroaromatic compound	no	no	intermediate	parent	na
4,4'-Methylenedianiline	YBRVSVVVWCFQMG-UHFFFAOYSA-N	YBRVSVVVWCFQMG	NC1=CC=C(CC2=CC=C(N)C=C2)C=C1	DTXSID6022422	urban									na
4,4'-Oxydianiline	HLBLWEWZXPIGSM-UHFFFAOYSA-N	HLBLWEWZXPIGSM	NC1=CC=C(OC2=CC=C(N)C=C2)C=C1	DTXSID0021094	urban	yes	polymer additive	monomer	aromatic amine	intermediate	no	polymer additive/intermediate	parent	na	used as monomer for polyimide resins
4,4'-Thiodianiline	ICNFHJVPAJKPHW-UHFFFAOYSA-N	ICNFHJVPAJKPHW	NC1=CC=C(SC2=CC=C(N)C=C2)C=C1	DTXSID9021344	urban	yes	intermediate	dye intermediate	aromatic amine	no	no	intermediate	parent	na	dye precursor and byproduct
4-Aminoantipyrine	RLFWWDJHLFCNIJ-UHFFFAOYSA-N	RLFWWDJHLFCNIJ	CN1N(C(=O)C(N)=C1C)C1=CC=CC=C1	DTXSID8048860	urban	yes	pharmaceutical	analgesic	pyrazolone analgesic	no	no	pharmaceutical	parent	N02BB
4-Amino-N,N-dimethylbenzenesulfonamide	BABGMPQXLCJMSK-UHFFFAOYSA-N	BABGMPQXLCJMSK	CN(C)S(=O)(=O)C1=CC=C(N)C=C1	DTXSID5061902	urban	yes	intermediate	intermediate	sulfonamide	no	no	intermediate	parent	na
4-Bromophenol	GZFGOTFRPZRKDS-UHFFFAOYSA-N	GZFGOTFRPZRKDS	OC1=CC=C(Br)C=C1	DTXSID3051543	urban	yes	intermediate	intermediate	phenol	no	no	intermediate	parent	na	no specific use information found
4'-Chloro-2',5'-dimethoxyacetoacetanilide	MOUVJGIRLPZEES-UHFFFAOYSA-N	MOUVJGIRLPZEES	COC1=CC(NC(=O)CC(C)=O)=C(OC)C=C1Cl	DTXSID5029265	urban	yes	intermediate	intermediate	acetanilide	no	no	intermediate	parent	na	for synthesis of pigments (azo coupling component)
4-Chloroaniline	QSNSCYSYFYORTR-UHFFFAOYSA-N	QSNSCYSYFYORTR	NC1=CC=C(Cl)C=C1	DTXSID9020295	urban	yes	intermediate	intermediate	aromatic amine	no	no	intermediate	parent	na	precursor for different chemical classes
4-Chlorophenol	WXNZTHHGJRFXKQ-UHFFFAOYSA-N	WXNZTHHGJRFXKQ	OC1=CC=C(Cl)C=C1	DTXSID1021871	urban	na	intermediate	intermediate	phenol	no	no	intermediate	parent and TP	na	precursor for different chemical classes; TP of pharmaceuticals/pesticides
4-Cumylphenol	QBDSZLJBMIMQRS-UHFFFAOYSA-N	QBDSZLJBMIMQRS	CC(C)(C1=CC=CC=C1)C1=CC=C(O)C=C1	DTXSID3022536	urban	yes	intermediate	intermediate	phenol	no	no	intermediate	parent	na	precursor for resins, insecticides, lubricants	check performance
4-Formyl-antipyrine	QFYZFYDOEJZMDX-UHFFFAOYSA-N	QFYZFYDOEJZMDX	CN1N(C(=O)C(C=O)=C1C)C1=CC=CC=C1	DTXSID10241720	urban	yes	pharmaceutical	analgesic	pyrazolone analgesic	no	no	pharmaceutical	TP	N02BB	TP of phenazone
4-Hydroxybenzophenone	NPFYZDNDJHZQKY-UHFFFAOYSA-N	NPFYZDNDJHZQKY	OC1=CC=C(C=C1)C(=O)C1=CC=CC=C1	DTXSID5036684	urban	na	intermediate	intermediate	benzophenone	no	no	intermediate	parent and TP	na	TP of benzophenone, no clear known use pattern as intermeidate
4-Hydroxyquinoline	PMZDQRJGMBOQBF-UHFFFAOYSA-N	PMZDQRJGMBOQBF	OC1=CC=NC2=CC=CC=C12	DTXSID50209980	urban	yes	intermediate	intermediate	N-heteroaromatic compound	Combustion and coal tar	heteroaromatic compound	intermediate/Combustion and coal tar	TP	na	TP of quinoline
4-Nitroguaiacol	IZLVFLOBTPURLP-UHFFFAOYSA-N	IZLVFLOBTPURLP	COC1=CC(=CC=C1O)[N+]([O-])=O	DTXSID4062935	urban	yes	personal care and household	hair dying	phenol	no	no	personal care and household	parent	na	used as emulsifier, stabilizer, surfactant, viscosity control in cosmetics
4-Nitrophenol	BTJIUGUIPKRLHP-UHFFFAOYSA-N	BTJIUGUIPKRLHP	OC1=CC=C(C=C1)[N+]([O-])=O	DTXSID0021834	urban	yes	intermediate	intermediate	phenol	no	no	intermediate	parent and TP	na	synthesis intermediate for broad chemical classes, TP of several compounds
5-Carboline	RDMFHRSPDKWERA-UHFFFAOYSA-N	RDMFHRSPDKWERA	N1C2=C(C=CC=C2)C2=C1C=CN=C2	DTXSID80179147	urban	na	food and beverage	alkaloid	carboline	natural compound	no	food and beverage/natural compound	parent	na	formed by heating of food, but also naturally in plants
5-Chlorobenzotriazole	PZBQVZFITSVHAW-UHFFFAOYSA-N	PZBQVZFITSVHAW	ClC1=CC2=NNN=C2C=C1	DTXSID0047450	urban	yes	personal care and household	corrosion inhibitor	benzotriazole	no	no	personal care and household	parent and TP	na	TP of UV-326
5-Methyl-1H-benzotriazole	LRUDIIUSNGCQKF-UHFFFAOYSA-N	LRUDIIUSNGCQKF	CC1=CC=C2NN=NC2=C1	DTXSID1038743	urban	yes	personal care and household	corrosion inhibitor	benzotriazole	additive	fluid additive	personal care and household/additive	parent	na	corrosion inhibitor mainly in dishwasher detergents
6:2 fluorotelomer sulfonic acid	VIONGDJUYAYOPU-UHFFFAOYSA-N	VIONGDJUYAYOPU	OS(=O)(=O)CCC(F)(F)C(F)(F)C(F)(F)C(F)(F)C(F)(F)C(F)(F)F	DTXSID6067331	urban	yes	PFAS	Fluorotelomer acid	Fluorotelomer sulfonic acid	no	no	PFAS	parent and TP	na	multiple uses of PFCs are reported
6PPD-quinone	UBMGKRIXKUIXFQ-UHFFFAOYNA-N	UBMGKRIXKUIXFQ	CC(C)CC(C)NC1=CC(=O)C(NC2=CC=CC=C2)=CC1=O	DTXSID301034849	urban	na	polymer additive	rubber additive	antioxidant	no	no	polymer additive	TP	na	TP of N-(1,3-Dimethylbutyl)-N'-phenyl-1,4-phenylenediamine (6-PPDQ)
7-(Ethylamino)-4-methylcoumarin	OTNIKUTWXUODJZ-UHFFFAOYSA-N	OTNIKUTWXUODJZ	CCNC1=CC=C2C(C)=CC(=O)OC2=C1	DTXSID1067417	urban	yes	dye	fluorescent dye	fluorescent dye	no	no	dye	TP	na	TP of 7-diethylamino-4-methylcoumarin
7-Amino-4-methylcoumarin	GLNDAGDHSLMOKX-UHFFFAOYSA-N	GLNDAGDHSLMOKX	CC1=CC(=O)OC2=CC(N)=CC=C12	DTXSID40885333	urban	yes	dye	fluorescent dye	fluorescent dye	no	no	dye	TP	na	TP of 7-diethylamino-4-methylcoumarin
7-Diethylamino-4-methylcoumarin	AFYCEAFSNDLKSX-UHFFFAOYSA-N	AFYCEAFSNDLKSX	CCN(CC)C1=CC=C2C(C)=CC(=O)OC2=C1	DTXSID9025035	urban	yes	dye	fluorescent dye	fluorescent dye	no	no	dye	parent	na	C.I. 551100; fluorescent dye
7-Oxolithocholic acid	DXOCDBGWDZAYRQ-AURDAFMXSA-N?	DXOCDBGWDZAYRQ	C[C@H](CCC(=O)O)[C@H]1CC[C@@H]2[C@@]1(CC[C@H]3[C@H]2C(=O)C[C@H]4[C@@]3(CC[C@H](C4)O)C)C	DTXSID501032263	urban	na	natural compound	human metabolite	bile acid	no	no	natural compound	parent	na
Abacavir	MCGSCOLBFJQGHM-SCZZXKLOSA-N	MCGSCOLBFJQGHM	NC1=NC(NC2CC2)=C2N=CN([C@@H]3C[C@H](CO)C=C3)C2=N1	DTXSID4046444	urban	yes	pharmaceutical	antiviral	nucleoside	no	no	pharmaceutical	parent	J05AF
Acetamiprid	WCXDHFDTOYPNIE-UHFFFAOYSA-N	WCXDHFDTOYPNIE	CN(CC1=CC=C(Cl)N=C1)C(C)=NC#N	DTXSID0034300	dual	yes	pesticide	insecticide	neonicotinoide	biocide	no	pesticide/biocide	parent	na
Acetanilide	FZERHIULMFGESH-UHFFFAOYSA-N	FZERHIULMFGESH	CC(=O)NC1=CC=CC=C1	DTXSID2022543	urban	yes	intermediate
Acetyl-sulfamethoxazole	GXPIUNZCALHVBA-UHFFFAOYSA-N	GXPIUNZCALHVBA	CC(=O)NC1=CC=C(C=C1)S(=O)(=O)NC1=NOC(C)=C1	DTXSID8049044	urban	yes	pharmaceutical	antibiotic	sulfonamide	no	no	pharmaceutical	TP	J01E	TP of sulfamethoxazole
Acridine	DZBUGLKDJFMEHC-UHFFFAOYSA-N	DZBUGLKDJFMEHC	C1=CC2=CC3=CC=CC=C3N=C2C=C1	DTXSID8059766	urban	yes	intermediate	intermediate	N-heteroaromatic compound	Combustion and coal tar	heteroaromatic compound	intermediate/Combustion and coal tar	parent	na
Acridone	FZEYVTFCMJSGMP-UHFFFAOYSA-N	FZEYVTFCMJSGMP	O=C1C2=CC=CC=C2NC2=CC=CC=C12	DTXSID8060371	urban	yes	intermediate	intermediate	N-heteroaromatic compound	Combustion and coal tar	heteroaromatic compound	intermediate/Combustion and coal tar	TP	na	TP of acridine
Albendazole	HXHWSAZORRCQMX-UHFFFAOYSA-N	HXHWSAZORRCQMX	CCCSC1=CC2=C(NC(NC(=O)OC)=N2)C=C1	DTXSID0022563	urban	yes	pharmaceutical	anthelmintics	benzimidazole	no	no	pharmaceutical	parent	P02C
Amantadine	DKNWSYNQZKUICI-UHFFFAOYSA-N	DKNWSYNQZKUICI	NC12CC3CC(CC(C3)C1)C2	DTXSID8022117	urban	yes	pharmaceutical	anti-parkinson	Amantadine	no	no	pharmaceutical	parent	N04BB
Ambroxol	JBDGDEWWOUBZPM-UHFFFAOYSA-N	JBDGDEWWOUBZPM	NC1=C(CNC2CCC(O)CC2)C=C(Br)C=C1Br	DTXSID8022583	urban	yes	pharmaceutical	obstructive airway disease	beta-2-adrenoreceptor agonist	no	no	pharmaceutical	parent	R03CC
Ametryn	RQVYBGPQFYCBGX-UHFFFAOYSA-N	RQVYBGPQFYCBGX	CCNC1=NC(SC)=NC(NC(C)C)=N1	DTXSID1023869	agric	no	pesticide	herbicide	triazine	no	no	pesticide	parent	na	legacy compound EU
Amidosulfobetaine-14	UTSXERRKRAEDOV-UHFFFAOYSA-O	UTSXERRKRAEDOV	CCCCCCCCCCCCCC(=O)NCCC[N+](C)(C)CCCS(O)(=O)=O	DTXSID50398742	urban	yes	personal care and household	surfactant	zwitterionic surfactant	no	no	personal care and household	parent	na
Amiloride	XSDQTOBWRPYKKA-UHFFFAOYSA-N	XSDQTOBWRPYKKA	NC(N)=NC(=O)C1=C(N)N=C(N)C(Cl)=N1	DTXSID9043853	urban	yes	pharmaceutical	diuretic	potassium sparing agent	no	no	pharmaceutical	parent	C03DB
Amisulpride	NTJOBXMMWNYJFB-UHFFFAOYNA-N	NTJOBXMMWNYJFB	CCN1CCCC1CNC(=O)C1=CC(=C(N)C=C1OC)S(=O)(=O)CC	DTXSID5042613	urban	yes	pharmaceutical	antipsychotic	benzamide	no	no	pharmaceutical	parent	N05AL
Amitriptyline	KRMDCWKBEZIMAB-UHFFFAOYSA-N	KRMDCWKBEZIMAB	CN(C)CCC=C1C2=CC=CC=C2CCC2=CC=CC=C12	DTXSID7022594	urban	yes	pharmaceutical	antidepressant	non-selective monoamine reuptake inhibitor	no	no	pharmaceutical	parent	N06AA
Apiin	REFJWTPEDVJJIY-UHFFFAOYSA-N	REFJWTPEDVJJIY	OC1=CC2=C(C(O)=C1)C(=O)C(O)=C(O2)C1=CC(O)=C(O)C=C1	DTXSID4021218	agric	na	natural compound	plant constituent	flavone glycoside	no	no	natural compound	parent	na
Atenolol	METKIMKYRPQLGS-UHFFFAOYSA-N	METKIMKYRPQLGS	CC(C)NCC(O)COC1=CC=C(CC(N)=O)C=C1	DTXSID2022628	urban	yes	pharmaceutical	antihypertensive	beta blocker	no	no	pharmaceutical	parent	C07A
Atorvastatin	XUKUURHRXDUEBC-UHFFFAOYSA-N	XUKUURHRXDUEBC	CC(C)C1=C(C(=O)NC2=CC=CC=C2)C(=C(N1CCC(O)CC(O)CC(O)=O)C1=CC=C(F)C=C1)C1=CC=CC=C1	DTXSID8029868	urban	yes	pharmaceutical	lipid-lowering	Statin (HMG-CoA reductase inhibitor)	no	no	pharmaceutical	parent	C10AA
Atrazine	MXWJVTOOROXGIU-UHFFFAOYSA-N	MXWJVTOOROXGIU	CCNC1=NC(NC(C)C)=NC(Cl)=N1	DTXSID9020112	agric	no	pesticide	herbicide	triazine	no	no	pesticide	parent	na	phased out 1991
Avobenzone	XNEFYCZVKIDDMS-UHFFFAOYSA-N	XNEFYCZVKIDDMS	COC1=CC=C(C=C1)C(=O)CC(=O)C1=CC=C(C=C1)C(C)(C)C	DTXSID9044829	urban	yes	personal care and household	UV filter	dibenzoylmethane	no	no	personal care and household	parent	na	used in sunscreens
Azithromycin	MQTOSJVFKKJCRP-UHFFFAOYSA-N	MQTOSJVFKKJCRP	CCC1OC(=O)C(C)C(OC2CC(C)(OC)C(O)C(C)O2)C(C)C(OC2OC(C)CC(C2O)N(C)C)C(C)(O)CC(C)CN(C)C(C)C(O)C1(C)O	DTXSID8030760	urban	yes	pharmaceutical	antibiotic	macrolide	no	no	pharmaceutical	parent	J01FA
Azoxystrobin	WFDXOXNFNRHQEC-UHFFFAOYSA-N	WFDXOXNFNRHQEC	COC=C(C(=O)OC)C1=C(OC2=NC=NC(OC3=C(C=CC=C3)C#N)=C2)C=CC=C1	DTXSID0032520	agric	yes	pesticide	fungicide	strobilurine	no	no	pesticide	parent	na
Azoxystrobin acid	IKCXDZCEWZARFL-FOWTUZBSSA-N	IKCXDZCEWZARFL	CO\C=C(\C(O)=O)c1ccccc1Oc1cc(Oc2ccccc2C#N)ncn1	DTXSID10891507	agric	yes	pesticide	fungicide	strobilurine	no	no	pesticide	TP	na	TP of azoxystrobin
Benalaxyl	CJPQIRJHIZUAQP-INIZCTEOSA-N	CJPQIRJHIZUAQP	COC(=O)[C@H](C)N(C(=O)CC1=CC=CC=C1)C1=C(C)C=CC=C1C	DTXSID3041619	agric	yes	pesticide	fungicide	acylalanine	no	no	pesticide	parent	na
Bendiocarb	XEGGRYVFLWGFHI-UHFFFAOYSA-N	XEGGRYVFLWGFHI	CNC(=O)OC1=CC=CC2=C1OC(C)(C)O2	DTXSID9032327	dual	yes	biocide	insecticide	carbamate	pesticide	no	biocide/pesticide	parent	na
Bentazone	ZOMSMJKLGFBRBS-UHFFFAOYSA-N	ZOMSMJKLGFBRBS	CC(C)N1C(=O)C2=CC=CC=C2NS1(=O)=O	DTXSID0023901	agric	no	pesticide	herbicide	other	no	no	pesticide	parent	na	phased out EU 2018
Bentazone-methyl	XFTQFXBQDVWOCY-UHFFFAOYSA-N	XFTQFXBQDVWOCY	CC(C)N1C(=O)C2=CC=CC=C2N(C)S1(=O)=O	DTXSID80346332	agric	no	pesticide	herbicide	other	no	no	pesticide	TP	na	TP of bentazone, legacy compound EU
Benzimidazole	HYZJCKYKOHLVJF-UHFFFAOYSA-N	HYZJCKYKOHLVJF	N1C=NC2=CC=CC=C12	DTXSID8024573	urban	yes	intermediate
Benzocain	BLFLLBZGZJTVJG-UHFFFAOYSA-N	BLFLLBZGZJTVJG	CCOC(=O)C1=CC=C(N)C=C1	DTXSID8021804	urban	yes	pharmaceutical	anesthetics	aminobenzoic acid ester	no	no	pharmaceutical	parent	N01B		rarely detetced
Benzophenone-3	DXGLGDHPHMLXJC-UHFFFAOYSA-N	DXGLGDHPHMLXJC	COC1=CC=C(C(=O)C2=CC=CC=C2)C(O)=C1	DTXSID3022405	urban	yes	personal care and household	UV filter	benzophenone	polymer additive	no	personal care and household/polymer additive	parent	na
Benzophenone-4	CXVGEDCSTKKODG-UHFFFAOYSA-N	CXVGEDCSTKKODG	COC1=CC(O)=C(C=C1S(O)(=O)=O)C(=O)C1=CC=CC=C1	DTXSID2042436	urban	yes	personal care and household	UV filter	benzophenone	no	no	personal care and household	parent	na
Benzothiazole	IOJUPLGTWVMSFF-UHFFFAOYSA-N	IOJUPLGTWVMSFF	S1C=NC2=CC=CC=C12	DTXSID7024586	urban	yes	polymer additive	rubber additive	vulcanisation accelerator	intermediate	intermediate	polymer additive/intermediate	TP and parent	na	TP of benzothiaziole derivatives
Benzyldimethyldecylammonium	UARILQSOMYIQCM-UHFFFAOYSA-N	UARILQSOMYIQCM	CCCCCCCCCC[N+](C)(C)CC1=CC=CC=C1	DTXSID9048146	urban	yes	biocide	antimicrobial	QAC	no	no	biocide	parent	na
Benzyldimethyldodecylammonium	CYDRXTMLKJDRQH-UHFFFAOYSA-N	CYDRXTMLKJDRQH	CCCCCCCCCCCC[N+](C)(C)CC1=CC=CC=C1	DTXSID60872947	urban	yes	biocide	antimicrobial	QAC	no	no	biocide	parent	na
Benzyldimethylhexadecylammonium	QDYLMAYUEZBUFO-UHFFFAOYSA-N	QDYLMAYUEZBUFO	CCCCCCCCCCCCCCCC[N+](C)(C)CC1=CC=CC=C1	DTXSID3047007	urban	yes	biocide	antimicrobial	QAC	no	no	biocide	parent	na
Benzyldimethyltetradecylammonium	WNBGYVXHFTYOBY-UHFFFAOYSA-N	WNBGYVXHFTYOBY	CCCCCCCCCCCCCC[N+](C)(C)CC1=CC=CC=C1	DTXSID3048360	urban	yes	biocide	antimicrobial	QAC	no	no	biocide	parent	na
Benzyltrimethylammonium	YOUGRGFIHBUKRS-UHFFFAOYSA-N	YOUGRGFIHBUKRS	C[N+](C)(C)CC1=CC=CC=C1	DTXSID8047977	urban	yes	intermediate	intermediate	QAC	solvent	solvent	intermediate/solvent	parent	na	used as phase transfer catalyst, intermediate, solvent for cellulose, pH regulator
Bezafibrate	IIBYAHWJQTYFKB-UHFFFAOYSA-N	IIBYAHWJQTYFKB	CC(C)(OC1=CC=C(CCNC(=O)C2=CC=C(Cl)C=C2)C=C1)C(O)=O	DTXSID3029869	urban	yes	pharmaceutical	lipid-lowering	fibrate	no	no	pharmaceutical	parent	C10AB
Bicalutamide	LKJPYSCBVHEWIU-UHFFFAOYSA-N	LKJPYSCBVHEWIU	CC(O)(CS(=O)(=O)C1=CC=C(F)C=C1)C(=O)NC1=CC(=C(C=C1)C#N)C(F)(F)F	DTXSID2022678	urban	yes	pharmaceutical	endocrine therapy	anti-androgen	no	no	pharmaceutical	parent	L02BB
Bis(2-ethylhexyl)phosphate	SEGLCEQVOFDUPX-UHFFFAOYSA-N	SEGLCEQVOFDUPX	CCCCC(CC)COP(O)(=O)OCC(CC)CCCC	DTXSID1027134	urban	yes	polymer additive	plasticizer	organophosphate	no	flame retardant	polymer additive	TP	na	TP of tris(2-ethylhexy)lphosphate
Bis(4-amino-3-methylcyclohexyl)methane	IGSBHTZEJMPDSZ-UHFFFAOYNA-N	IGSBHTZEJMPDSZ	CC1CC(CC2CCC(N)C(C)C2)CCC1N	DTXSID6029670	urban	yes	polymer additive	monomer	aliphatic amine	intermediate	no	polymer additive/intermediate	parent	na	used in epoxy resins, as hardener in coatings
Bisoprolol	VHYCDWMUTMEGQY-UHFFFAOYSA-N	VHYCDWMUTMEGQY	CC(C)NCC(O)COC1=CC=C(COCCOC(C)C)C=C1	DTXSID6022682	urban	yes	pharmaceutical	antihypertensive	beta blocker	no	no	pharmaceutical	parent	C07A
Bisphenol A	IISBACLAFKSPIT-UHFFFAOYSA-N	IISBACLAFKSPIT	CC(C)(C1=CC=C(O)C=C1)C1=CC=C(O)C=C1	DTXSID7020182	urban	no	intermediate	intermediate	bisphenol	additive	paper/printing chemical	Intermediate/additive	parent	na	used in thermal paper, coatings, synthesis of special polymers
Bisphenol B	HTVITOHKHWFJKO-UHFFFAOYSA-N	HTVITOHKHWFJKO	CCC(C)(C1=CC=C(O)C=C1)C1=CC=C(O)C=C1	DTXSID4022442	urban	yes	intermediate	intermediate	bisphenol	no	no	intermediate	parent	na	coatings, synthesis of special polymers
Bisphenol E	HCNHNBLSNVSJTJ-UHFFFAOYSA-N	HCNHNBLSNVSJTJ	CC(C1=CC=C(O)C=C1)C1=CC=C(O)C=C1	DTXSID3047891	urban	yes	intermediate	intermediate	bisphenol	no	no	intermediate	parent	na	coatings, synthesis of special polymers
Bisphenol S	VPWNQTHUCYMVMZ-UHFFFAOYSA-N	VPWNQTHUCYMVMZ	OC1=CC=C(C=C1)S(=O)(=O)C1=CC=C(O)C=C1	DTXSID3022409	urban	yes	intermediate	intermediate	bisphenol	additive	paper/printing chemical	Intermediate/additive	parent	na	used for thermal paper, coatings, synthesis of special polymers
Bisphenol Z	SDDLEVPIDBLVHC-UHFFFAOYSA-N	SDDLEVPIDBLVHC	OC1=CC=C(C=C1)C1(CCCCC1)C1=CC=C(O)C=C1	DTXSID4047963	urban	yes	intermediate	intermediate	bisphenol	no	no	intermediate	parent	na	coatings, synthesis of special polymers
Bitertanol	VGPIBGGRCVEHQZ-UHFFFAOYNA-N	VGPIBGGRCVEHQZ	CC(C)(C)C(O)C(OC1=CC=C(C=C1)C1=CC=CC=C1)N1C=NC=N1	DTXSID2037502	agric	no	pesticide	fungicide	azole	no	no	pesticide	parent	na	legacy DE, allowed NL, PT
Boscalid	WYEMLYFITZORAB-UHFFFAOYSA-N	WYEMLYFITZORAB	ClC1=CC=C(C=C1)C1=CC=CC=C1NC(=O)C1=CC=CN=C1Cl	DTXSID6034392	agric	yes	pesticide	fungicide	pydidine-carboxamide	no	no	pesticide	parent	na
Bupirimate	DSKJPMWIHSOYEA-UHFFFAOYSA-N	DSKJPMWIHSOYEA	CCCCC1=C(C)N=C(NCC)N=C1OS(=O)(=O)N(C)C	DTXSID6041688	agric	yes	pesticide	fungicide	pyrimidine	no	no	pesticide	parent	na
Bupropion	SNPPWIUOZRMYNY-UHFFFAOYSA-N	SNPPWIUOZRMYNY	CC(NC(C)(C)C)C(=O)C1=CC(Cl)=CC=C1	DTXSID7022706	urban	yes	pharmaceutical	antidepressant	other	no	no	pharmaceutical	parent	N06AX
Butylparaben	QFOHBWFCKVYLES-UHFFFAOYSA-N	QFOHBWFCKVYLES	CCCCOC(=O)C1=CC=C(O)C=C1	DTXSID3020209	urban	yes	personal care and household	antimicrobial	preservative	no	no	personal care and household	parent	na	limited use EU
Caffeine	RYYVLZVUVIJVGH-UHFFFAOYSA-N	RYYVLZVUVIJVGH	CN1C=NC2=C1C(=O)N(C)C(=O)N2C	DTXSID0020232	urban	yes	food and beverage	stimulans	stimulans	natural compound	no	food and beverage/natural compound	parent	na
Candesartan	HTQMVQVXFRQIKW-UHFFFAOYSA-N	HTQMVQVXFRQIKW	CCOC1=NC2=CC=CC(C(O)=O)=C2N1CC1=CC=C(C=C1)C1=CC=CC=C1C1=NN=NN1	DTXSID0022725	urban	yes	pharmaceutical	antihypertensive	Sartan (Angiotensin II receptor blocker)	no	no	pharmaceutical	parent	C09CA
Carbamazepine	FFGPTBGBLSHEPO-UHFFFAOYSA-N	FFGPTBGBLSHEPO	NC(=O)N1C2=CC=CC=C2C=CC2=CC=CC=C12	DTXSID4022731	urban	yes	pharmaceutical	antiepileptic	carboxamide	no	no	pharmaceutical	parent	N03AF
Carbendazim	TWFZGCMQGLPBSX-UHFFFAOYSA-N	TWFZGCMQGLPBSX	COC(=O)NC1=NC2=CC=CC=C2N1	DTXSID4024729	dual	yes	biocide	fungicide	benzimidazole	pesticide	no	biocide/pesticide	parent and TP	na	TP of benomyl, thiophanate methyl
Carbetamide	AMRQXHFXNZFDCH-SECBINFHSA-N	AMRQXHFXNZFDCH	CCNC(=O)[C@@H](C)OC(=O)NC1=CC=CC=C1	DTXSID7041756	agric	no	pesticide	herbicide	carbamate	no	no	pesticide	parent	na	legacy compound EU
Celecoxib	RZEKVGVHFLEQIL-UHFFFAOYSA-N	RZEKVGVHFLEQIL	CC1=CC=C(C=C1)C1=CC(=NN1C1=CC=C(C=C1)S(N)(=O)=O)C(F)(F)F	DTXSID0022777	urban	yes	pharmaceutical	anti-inflammatory/antirheumatic	NSAID	no	no	pharmaceutical	parent	M01A
Cetirizine	ZKLPARSLTMPFCP-UHFFFAOYSA-N	ZKLPARSLTMPFCP	OC(=O)COCCN1CCN(CC1)C(C1=CC=CC=C1)C1=CC=C(Cl)C=C1	DTXSID4022787	urban	yes	pharmaceutical	antihistamine	piperazine	no	no	pharmaceutical	parent	R06AE
Chenodeoxycholic acid	RUDATBOHQWOJDD-BSWAIDMHSA-N	RUDATBOHQWOJDD	C[C@H](CCC(O)=O)[C@H]1CC[C@H]2[C@@H]3[C@H](O)C[C@@H]4C[C@H](O)CC[C@]4(C)[C@H]3CC[C@]12C	DTXSID2020260	urban	na	natural compound	human metabolite	bile acid	no	no	natural compound	parent	na
Chloramphenicol	WIIZWVCIJKGZOK-UHFFFAOYSA-N	WIIZWVCIJKGZOK	OCC(NC(=O)C(Cl)Cl)C(O)C1=CC=C(C=C1)[N+]([O-])=O	DTXSID7020265	urban	no	pharmaceutical	antibiotic	Amphenicol	no	no	pharmaceutical	parent	J01BA
Chlorantraniliprole	PSOVNZZNOMJUBI-UHFFFAOYSA-N	PSOVNZZNOMJUBI	CNC(=O)C1=C(NC(=O)C2=CC(Br)=NN2C2=C(Cl)C=CC=N2)C(C)=CC(Cl)=C1	DTXSID2044345	agric	yes	pesticide	insecticide	diamide	no	no	pesticide	parent	na
Chloridazon	WYKYKTKDBLFHCY-UHFFFAOYSA-N	WYKYKTKDBLFHCY	NC1=C(Cl)C(=O)N(N=C1)C1=CC=CC=C1	DTXSID3034872	agric	no	pesticide	herbicide	pyidazinone	no	no	pesticide	parent	na	phased out DE 31/10/18, EU allowed
Chlorohexidine	GHXZTYHSJHQHIJ-UHFFFAOYSA-N	GHXZTYHSJHQHIJ	NC(NC1=CC=C(Cl)C=C1)=NC(N)=NCCCCCCN=C(N)N=C(N)NC1=CC=C(Cl)C=C1	DTXSID2033314	urban	yes	pharmaceutical	antiseptic	amidine	no	no	pharmaceutical	parent	A01AB	topical antiseptic
Chlorophene	NCKMMSIFQUPKCK-UHFFFAOYSA-N	NCKMMSIFQUPKCK	OC1=CC=C(Cl)C=C1CC1=CC=CC=C1	DTXSID5020154	urban	no	biocide	antimicrobial	phenol	no	no	biocide	parent	na	phased out DE 2021
Chlorosulfuron	VJYIFXVZLXQVHO-UHFFFAOYSA-N	VJYIFXVZLXQVHO	COC1=NC(C)=NC(NC(=O)NS(=O)(=O)C2=CC=CC=C2Cl)=N1	DTXSID7023980	agric	no	pesticide	herbicide	sulfonylurea	no	no	pesticide	parent	na	legacy compond DE, allowed EU
Chlorothalonil-4-hydroxy	MDQKYGOECVSPIW-UHFFFAOYSA-N	MDQKYGOECVSPIW	OC1=C(Cl)C(Cl)=C(C#N)C(Cl)=C1C#N	DTXSID90182586	agric	no	pesticide	fungicide	aromatic compound	no	no	pesticide	TP	na	TP of chlorothalonil, phased out EU 31/10/19
Chlorotoluron	JXCGFZXSOMJFOA-UHFFFAOYSA-N	JXCGFZXSOMJFOA	CN(C)C(=O)NC1=CC(Cl)=C(C)C=C1	DTXSID8052853	agric	yes	pesticide	herbicide	phenylurea	no	no	pesticide	parent	na
Chloroxuron	IVUXTESCPZUGJC-UHFFFAOYSA-N	IVUXTESCPZUGJC	CN(C)C(=O)NC1=CC=C(OC2=CC=C(Cl)C=C2)C=C1	DTXSID7040287	agric	no	pesticide	herbicide	phenylurea	no	no	pesticide	parent	na	legacy compound EU
Chloroxynil	YRSSHOVRSMQULE-UHFFFAOYSA-N	YRSSHOVRSMQULE	OC1=C(Cl)C=C(C=C1Cl)C#N	DTXSID8022167	agric	no	pesticide	herbicide	nitrile	no	no	pesticide	parent	na	legacy compound EU
Cholic acid	BHQCQFFYRZLCQQ-OELDTZBJSA-N	BHQCQFFYRZLCQQ	C[C@H](CCC(O)=O)[C@H]1CC[C@H]2[C@@H]3[C@H](O)C[C@@H]4C[C@H](O)CC[C@]4(C)[C@H]3C[C@H](O)[C@]12C	DTXSID6040660	urban	na	natural compound	human metabolite	bile acid	no	no	natural compound	parent	na
Chrysin	RTIXKCRFFJGDFG-UHFFFAOYSA-N	RTIXKCRFFJGDFG	OC1=CC(O)=C2C(=O)C=C(OC2=C1)C1=CC=CC=C1	DTXSID1022396	agric	na	natural compound	plant constituent	flavone	no	no	natural compound	parent	na
Citalopram	WSEQXVZVJXJVFP-UHFFFAOYSA-N	WSEQXVZVJXJVFP	CN(C)CCCC1(OCC2=CC(=CC=C12)C#N)C1=CC=C(F)C=C1	DTXSID8022826	urban	yes	pharmaceutical	antidepressant	SSRI	no	no	pharmaceutical	parent	N06AB
Clarithromycin	AGOYDEPGAOXOCK-UHFFFAOYSA-N	AGOYDEPGAOXOCK	CCC1OC(=O)C(C)C(OC2CC(C)(OC)C(O)C(C)O2)C(C)C(OC2OC(C)CC(C2O)N(C)C)C(C)(CC(C)C(=O)C(C)C(O)C1(C)O)OC	DTXSID3022829	urban	yes	pharmaceutical	antibiotic	macrolide	no	no	pharmaceutical	parent	J01FA
Climbazole	OWEGWHBOCFMBLP-UHFFFAOYSA-N	OWEGWHBOCFMBLP	CC(C)(C)C(=O)C(OC1=CC=C(Cl)C=C1)N1C=CN=C1	DTXSID6046555	urban	yes	personal care and household	antifungal	imidazole	pharmaceutical	no	personal care and household/pharmaceutical	parent	na	used in dandruff shampoos, although similar to other azoles, no pharmaceutical use
Clindamycin	KDLRVYVGXIQJDK-UHFFFAOYNA-N	KDLRVYVGXIQJDK	CCCC1CC(N(C)C1)C(=O)NC(C(C)Cl)C1OC(SC)C(O)C(O)C1O	DTXSID2022836	urban	yes	pharmaceutical	antibiotic	lincosamide	no	no	pharmaceutical	parent	J01FF
Clofibrate	KNHUKKLJHYUCFP-UHFFFAOYSA-N	KNHUKKLJHYUCFP	CCOC(=O)C(C)(C)OC1=CC=C(Cl)C=C1	DTXSID3020336	urban	yes	pharmaceutical	lipid-lowering	fibrate	no	no	pharmaceutical	parent	C10AB
Clofibric acid	TXCGAZHTZHNUAI-UHFFFAOYSA-N	TXCGAZHTZHNUAI	CC(C)(OC1=CC=C(Cl)C=C1)C(O)=O	DTXSID1040661	urban	yes	pharmaceutical	lipid-lowering	fibrate	no	no	pharmaceutical	TP	C10AB	TP of clofibrate
Clomazone	KIEDNEWSYUYDSN-UHFFFAOYSA-N	KIEDNEWSYUYDSN	CC1(C)CON(CC2=CC=CC=C2Cl)C1=O	DTXSID1032355	agric	yes	pesticide	herbicide	isoxazolidinone	no	no	pesticide	parent	na
Clopidogrel	GKTWGGQPFAXNFI-UHFFFAOYSA-N	GKTWGGQPFAXNFI	COC(=O)C(N1CCC2=C(C1)C=CS2)C1=CC=CC=C1Cl	DTXSID6022848	urban	yes	pharmaceutical	antirhombotic	platelet aggregation inhibitor	no	no	pharmaceutical	parent	B01AC
Clothianidin	PGOOBECODWQEAB-UHFFFAOYSA-N	PGOOBECODWQEAB	CN\C(NCC1=CN=C(Cl)S1)=N/[N+]([O-])=O	DTXSID2034465	dual	yes	pesticide	insecticide	neonicotinoide	biocide	no	pesticide/biocide	parent	na	phased out DE 31/07/18,but used with special allowance, allowed EU, still allowed as biocide (seems very limited); TP of thiamethoxam,
Clozapine	QZUDBNBUXVUHMW-UHFFFAOYSA-N	QZUDBNBUXVUHMW	CN1CCN(CC1)C1=NC2=C(NC3=CC=CC=C13)C=CC(Cl)=C2	DTXSID5022855	urban	yes	pharmaceutical	antipsychotic	diazepine	no	no	pharmaceutical	parent	N05AH
Coniine	NDNUANOUGZGEPO-QMMMGPOBSA-N	NDNUANOUGZGEPO	CCC[C@H]1CCCCN1	DTXSID8041795	agric	na	natural compound	plant constituent	alkaloid	no	no	natural compound	parent	na
	UIKROCXWUNQSPJ-VIFPVBQESA-N	UIKROCXWUNQSPJ	CN1[C@@H](CCC1=O)C1=CC=CN=C1	DTXSID1047576	urban	na	food and beverage	stimulans	stimulans	no	no	food and beverage	TP	na	TP of nicotine
Coumestrol	ZZIALNLLNHEQPJ-UHFFFAOYSA-N	ZZIALNLLNHEQPJ	OC1=CC=C2C(OC3=C2C(=O)OC2=CC(O)=CC=C32)=C1	DTXSID6022399	agric	na	natural compound	plant constituent	phytoestrogen	no	no	natural compound	parent	na
Crotamiton	DNTGGZPQPQTDQF-XBXARRHUSA-N	DNTGGZPQPQTDQF	CCN(C(=O)\C=C\C)C1=CC=CC=C1C	DTXSID6040664	urban	yes	pharmaceutical	antiparasitic	anilide analgesic	no	no	pharmaceutical	parent	na
Cyazofamid	YXKMMRDKEKCERS-UHFFFAOYSA-N	YXKMMRDKEKCERS	CN(C)S(=O)(=O)N1C(=NC(Cl)=C1C1=CC=C(C)C=C1)C#N	DTXSID9034492	agric	yes	pesticide	fungicide	imidazole	no	no	pesticide	parent	na
Cyclohexylamine	PAFZNILMFXTMIY-UHFFFAOYSA-N	PAFZNILMFXTMIY	NC1CCCCC1	DTXSID1023996	urban	yes	additive	corrosion inhibitor	alkylamine	intermediate	intermediate	additive/intermediate	parent	na
Cyclophosphamide	CMSMOCZEIVJLDB-UHFFFAOYSA-N	CMSMOCZEIVJLDB	ClCCN(CCCl)P1(=O)NCCCO1	DTXSID5020364	urban	yes	pharmaceutical	antineoplastic	alkylating agent	no	no	pharmaceutical	parent	L01A
Cyproconazole	UFNOUKDBUJZYDE-UHFFFAOYSA-N	UFNOUKDBUJZYDE	CC(C1CC1)C(O)(CN1C=NC=N1)C1=CC=C(Cl)C=C1	DTXSID0032601	dual	yes	biocide	fungicide	azole	pesticide	no	biocide/pesticide	parent	na	phased out as pesticide EU 30/04/21, allowed as biocide
Cyprodinil	HAORKNGNJCEJBX-UHFFFAOYSA-N	HAORKNGNJCEJBX	CC1=NC(NC2=CC=CC=C2)=NC(=C1)C1CC1	DTXSID1032359	agric	yes	pesticide	fungicide	anilino-pyrimidine	no	no	pesticide	parent	na
Cyromazine	LVQDKIWDGQRHTE-UHFFFAOYSA-N	LVQDKIWDGQRHTE	NC1=NC(NC2CC2)=NC(N)=N1	DTXSID6023999	dual	yes	biocide	insecticide	moulting inhibitor	pesticide	no	biocide/pesticide	parent	na	DE not allowed pesticide, but other EU countrie
Cytisin	ANJTVLIZGCUXLD-DTWKUNHWSA-N	ANJTVLIZGCUXLD	O=C1C=CC=C2[C@H]3CNC[C@H](C3)CN12	DTXSID00883395	agric	na	natural compound	plant constituent	alkaloid	no	no	natural compound	parent	na
Daidzein	ZQSIJRDFPHDXIC-UHFFFAOYSA-N	ZQSIJRDFPHDXIC	OC1=CC=C(C=C1)C1=COC2=C(C=CC(O)=C2)C1=O	DTXSID9022310	urban	na	food and beverage	plant constituent	isoflavone	natural compound	no	food and beverage/natural compound	parent	na	isoflavone in legumes (mainly soy)
Decylsulfate	CSMFSDCPJHNZRY-UHFFFAOYSA-N	CSMFSDCPJHNZRY	CCCCCCCCCCOS(O)(=O)=O	DTXSID8042428	urban	yes	personal care and household	surfactant	anionic surfactant	no	no	personal care and household	parent	na
DEET	MMOXZBCLCQITDF-UHFFFAOYSA-N	MMOXZBCLCQITDF	CCN(CC)C(=O)C1=CC=CC(C)=C1	DTXSID2021995	urban	yes	biocide	insect repellent	insect repellent	no	no	biocide	parent	na
DEET carboxylic acid	PXXLQQDIFVPNMP-UHFFFAOYSA-N	PXXLQQDIFVPNMP	CCN(CC)C(=O)C1=CC=CC(=C1)C(O)=O	DTXSID30222551	urban	yes	biocide	insect repellent	insect repellent	no	no	biocide	TP	na	TP of DEET
Dehydroacetic acid	PKLPQOJFHFGVBS-UHFFFAOYSA-N	PKLPQOJFHFGVBS	CC(=O)C1=C(O)C=C(C)OC1=O	DTXSID801015814	urban	yes	intermediate							na
Denatonium	ZFQMTVNLDNXRNQ-UHFFFAOYSA-O	ZFQMTVNLDNXRNQ	CC[N+](CC)(CC(=O)NC1=C(C)C=CC=C1C)CC1=CC=CC=C1	DTXSID9043770	urban	yes	personal care and household	bittern	bittern	no	no	personal care and household	parent	na
Deoxycholic acid	KXGVEGMKQFWNSR-LLQZFEROSA-N	KXGVEGMKQFWNSR	C[C@H](CCC(O)=O)[C@H]1CC[C@H]2[C@@H]3CC[C@@H]4C[C@H](O)CC[C@]4(C)[C@H]3C[C@H](O)[C@]12C	DTXSID0042662	urban	na	natural compound	human metabolite	bile acid	no	no	natural compound	parent	na
Desethylatrazine	DFWFIQKMSFGDCQ-UHFFFAOYSA-N	DFWFIQKMSFGDCQ	CC(C)NC1=NC(N)=NC(Cl)=N1	DTXSID5037494	agric	no	pesticide	herbicide	triazine	no	no	pesticide	TP	na	TP of atrazine, legacy compound
Desethyl-napropamide	ZYSGLIDSUFDSLC-UHFFFAOYNA-N	ZYSGLIDSUFDSLC	CCNC(=O)C(C)OC1=C2C=CC=CC2=CC=C1	DTXSID70589897	agric	yes	pesticide	herbicide	amide	no	no	pesticide	TP	na	TP of napropamide
Desethylterbutylazine	LMKQNTMFZLAJDV-UHFFFAOYSA-N	LMKQNTMFZLAJDV	CC(C)(C)NC1=NC(Cl)=NC(N)=N1	DTXSID80184211	agric	no	pesticide	herbicide	triazine	no	no	pesticide	TP	na	TP of terbuthylazine
Desipramine	HCYAFALTSJYZDH-UHFFFAOYSA-N	HCYAFALTSJYZDH	CNCCCN1C2=CC=CC=C2CCC2=CC=CC=C12	DTXSID6022896	urban	yes	pharmaceutical	antidepressant	monoamine reuptake inibitor	no	no	pharmaceutical	parent	N06AA
Desisopropylatrazine	IVENSCMCQBJAKW-UHFFFAOYSA-N	IVENSCMCQBJAKW	CCNC1=NC(Cl)=NC(N)=N1	DTXSID0037495	agric	no	pesticide	herbicide	triazine	no	no	pesticide	TP	na	TP of atrazine, legacy compound
Desmethylchlorotoluron	GUMFWXBSFOHZDC-UHFFFAOYSA-N	GUMFWXBSFOHZDC	CNC(=O)NC1=CC=C(C)C(Cl)=C1	DTXSID20176711	agric	yes	pesticide	herbicide	phenylurea	no	no	pesticide	TP	na	TP of chlorotoluron
Dextromethorphan	MKXZASYAUGDDCJ-NJAFHUGGSA-N	MKXZASYAUGDDCJ	[H][C@]12CCCC[C@]11CCN(C)[C@H]2CC2=C1C=C(OC)C=C2	DTXSID3022908	urban	yes	pharmaceutical	cough medication	antitussive	no	no	pharmaceutical	parent	R05DA
Di(2-ethylhexyl)amine	SAIKULLUBZKPDA-UHFFFAOYNA-N	SAIKULLUBZKPDA	CCCCC(CC)CNCC(CC)CCCC	DTXSID7025053	urban	yes	additive			intermediate		additove/intermediate		na	used as corrosion inhibitor and in chemcial synthesis
Diazinon	FHIVAFMUCKRCQO-UHFFFAOYSA-N	FHIVAFMUCKRCQO	CCOP(=S)(OCC)OC1=CC(C)=NC(=N1)C(C)C	DTXSID9020407	urban	yes	biocide	insecticide	organophosphate	veterinary pharmaceutical	no	biocide/veterinary pharmaceutical	parent	QP53	only allowed as vet. pharmaceutical in EU
Diclofenac	DCOPUUMXTXDBNB-UHFFFAOYSA-N	DCOPUUMXTXDBNB	OC(=O)CC1=C(NC2=C(Cl)C=CC=C2Cl)C=CC=C1	DTXSID6022923	urban	yes	pharmaceutical	anti-inflammatory/antirheumatic	NSAID	no	no	pharmaceutical	parent	M01A
Diclosan	BYNQFCJOHGOKSS-UHFFFAOYSA-N	BYNQFCJOHGOKSS	OC1=C(OC2=CC=C(Cl)C=C2)C=CC(Cl)=C1	DTXSID80187464	urban	no	biocide	antimicrobial	chlorinated phenoxyphenol	no	no	biocide	parent	na	legacy compound EU
Dicyclohexyl sulfosuccinate	QPSVFNQMURAADJ-UHFFFAOYSA-N	QPSVFNQMURAADJ	OS(=O)(=O)C(CC(=O)OC1CCCCC1)C(=O)OC1CCCCC1	DTXSID3047213	urban	yes	personal care and household	hydrotrope	wetting agent	no	surfactant	personal care and household	parent	na	used in cosmetics, building materials (adhesives?)
Dicyclohexylamine	XBPCUCUWBYBCDP-UHFFFAOYSA-N	XBPCUCUWBYBCDP	C1CCC(CC1)NC1CCCCC1	DTXSID6025018	urban	yes	additive	fluid additive	aliphatic amine	intermediate	intermediate	additive/intermediate	parent	na	used as intermediate, corrosion inhibitor in lubricants, adhesives, sealants
Dicyclohexylphthalate	VOWAEIGWURALJQ-UHFFFAOYSA-N	VOWAEIGWURALJQ	O=C(OC1CCCCC1)C1=CC=CC=C1C(=O)OC1CCCCC1	DTXSID5025021	urban	yes	polymer additive	plasticizer	phthalate	no	no	polymer additive	parent	na
Dicyclohexylurea	ADFXKUOMJKEIND-UHFFFAOYSA-N	ADFXKUOMJKEIND	O=C(NC1CCCCC1)NC1CCCCC1	DTXSID3062366	urban	yes	polymer additive	rubber additive	vulcanisation accelerator	no	no	polymer additive	parent	na
Didecyldimethylammonium	JGFDZZLUDWMUQH-UHFFFAOYSA-N	JGFDZZLUDWMUQH	CCCCCCCCCC[N+](C)(C)CCCCCCCCCC	DTXSID0048004	urban	yes	biocide	antimicrobial	QAC	no	no	biocide	parent	na
Difenoconazole	BQYJATMQXGBDHF-UHFFFAOYSA-N	BQYJATMQXGBDHF	CC1COC(CN2C=NC=N2)(O1)C1=C(Cl)C=C(OC2=CC=C(Cl)C=C2)C=C1	DTXSID4032372	agric	yes	pesticide	fungicide	azole	no	no	pesticide	parent	na
Diflufenican	WYEHFWKAOXOVJD-UHFFFAOYSA-N	WYEHFWKAOXOVJD	FC1=CC=C(NC(=O)C2=CC=CN=C2OC2=CC=CC(=C2)C(F)(F)F)C(F)=C1	DTXSID4041494	agric	yes	pesticide	herbicide	phenyl ether	no	no	pesticide	parent	na
Diisoheptyl phthalate	RKELNIPLHQEBJO-UHFFFAOYSA-N	RKELNIPLHQEBJO	CC(C)CCCCOC(=O)C1=CC=CC=C1C(=O)OCCCCC(C)C	DTXSID30872297	urban		polymer additive	plasticizer	phthalate	no	no	polymer additive	parent	na
Diisopropyladipate	ZDQWESQEGGJUCH-UHFFFAOYSA-N	ZDQWESQEGGJUCH	CC(C)OC(=O)CCCCC(=O)OC(C)C	DTXSID5027641	urban	yes	polymer additive	plasticizer	dicarboxylic acid ester	additive	fluid additive	polymer additive	parent	na
Diltiazem	HSUGRBWQSSZJOP-RTWAWAEBSA-N	HSUGRBWQSSZJOP	COC1=CC=C(C=C1)[C@@H]1SC2=CC=CC=C2N(CCN(C)C)C(=O)[C@@H]1OC(C)=O	DTXSID9022940	urban	yes	pharmaceutical	antihypertensive	Ca channel blocker	no	no	pharmaceutical	parent	C08D
Dimethachlor	SCCDDNKJYDZXMM-UHFFFAOYSA-N	SCCDDNKJYDZXMM	COCCN(C(=O)CCl)C1=C(C)C=CC=C1C	DTXSID3058111	agric	yes	pesticide	herbicide	chloroacetanilide	no	no	pesticide	parent	na
Dimethachlor ESA	RVSCDWJKJDBFRS-UHFFFAOYSA-N	RVSCDWJKJDBFRS	COCCN(C(=O)CS(O)(=O)=O)C1=C(C)C=CC=C1C	DTXSID20891457	agric	yes	pesticide	herbicide	chloroacetanilide	no	no	pesticide	TP	na	TP of dimethachlor
Dimethenamid	JLYFCTQDENRSOL-UHFFFAOYSA-N	JLYFCTQDENRSOL	COCC(C)N(C(=O)CCl)C1=C(C)SC=C1C	DTXSID4032376	agric	yes	pesticide	herbicide	amide	no	no	pesticide	parent	na
Dimethenamid ESA	YMYKMSAZEZQEER-UHFFFAOYSA-N	YMYKMSAZEZQEER	COCC(C)N(C(=O)CS(O)(=O)=O)C1=C(C)SC=C1C	DTXSID50891445	agric	yes	pesticide	herbicide	amide	no	no	pesticide	TP	na	TP of dimethenamid
Dimethoate	MCWXGJITAZMZEV-UHFFFAOYSA-N	MCWXGJITAZMZEV	CNC(=O)CSP(=S)(OC)OC	DTXSID7020479	agric	no	pesticide	insecticide	organophosphate	no	no	pesticide	parent	na	phased out EU 2019
Dimethyl-5-sulfoisophthalate	HTXMGVTWXZBZNC-UHFFFAOYSA-N	HTXMGVTWXZBZNC	COC(=O)C1=CC(=CC(=C1)C(=O)OC)S(O)(=O)=O	DTXSID9027071	urban	yes	intermediate	intermediate	phthalate	no	no	intermediate	parent	na
Dimethylaminophenazone	RMMXTBMQSGEXHJ-UHFFFAOYSA-N	RMMXTBMQSGEXHJ	CN(C)C1=C(C)N(C)N(C1=O)C1=CC=CC=C1	DTXSID7020504	urban	yes	pharmaceutical	analgesic	pyrazolone analgesic	no	no	pharmaceutical	parent	N02BB
Dimethylfraxetin	RAYQKHLZHPFYEJ-UHFFFAOYSA-N	RAYQKHLZHPFYEJ	COC1=C(OC)C(OC)=C2OC(=O)C=CC2=C1	DTXSID00209112	agric	na	natural compound	plant constituent	hydroxycoumarin	no	no	natural compound	parent	na
Dimethylphthalate	NIQCNGHVCWTJSM-UHFFFAOYSA-N	NIQCNGHVCWTJSM	COC(=O)C1=C(C=CC=C1)C(=O)OC	DTXSID3022455	urban		polymer additive	plasticizer	phthalate	no	no	polymer additive	parent	na
Dimoxystrobin	WXUZAHCNPWONDH-DYTRJAOYSA-N	WXUZAHCNPWONDH	CNC(=O)C(=N\OC)\C1=CC=CC=C1COC1=CC(C)=CC=C1C	DTXSID3057981	agric	yes	pesticide	fungicide	strobilurine	no	no	pesticide	parent	na
Di-n-butyl phosphate	JYFHYPJRHGVZDY-UHFFFAOYSA-N	JYFHYPJRHGVZDY	CCCCOP(O)(=O)OCCCC	DTXSID3040728	urban	yes	polymer additive	plasticizer	organophosphate	no	flame retardant	polymer additive	TP	na	TP of tributylphosphate
Di-n-pentylphthalate	IPKKHRVROFYTEK-UHFFFAOYSA-N	IPKKHRVROFYTEK	CCCCCOC(=O)C1=CC=CC=C1C(=O)OCCCCC	DTXSID5031131	urban		polymer additive	plasticizer	phthalate	no	no	polymer additive	parent	na
Dioctylsulfosuccinate	HNSDLXPSAYFUHK-UHFFFAOYSA-N	HNSDLXPSAYFUHK	CCCCC(CC)COC(=O)CC(C(=O)OCC(CC)CCCC)S(O)(=O)=O	DTXSID1044279	urban	yes	personal care and household	hydrotrope	wetting agent	no	surfactant	personal care and household	parent	na	used in cosmetics, selanats, adhesicves, pharmaceutcal formulations	check performance - dicyclohex does work?
Diphenhydramine	ZZVUWRFHKOJYTH-UHFFFAOYSA-N	ZZVUWRFHKOJYTH	CN(C)CCOC(C1=CC=CC=C1)C1=CC=CC=C1	DTXSID4022949	urban	yes	pharmaceutical	antineoplastic	immunosuppressant	no	no	pharmaceutical	parent	L04A
Diphenylphosphate	ASMQGLCHMVWBQR-UHFFFAOYSA-N	ASMQGLCHMVWBQR	OP(=O)(OC1=CC=CC=C1)OC1=CC=CC=C1	DTXSID1048207	urban	yes	polymer additive	plasticizer	organophosphate	no	flame retardant	polymer additive	TP	na	TP of triphenylphophate
Diphenylphosphine oxide	ASUOLLHGALPRFK-UHFFFAOYSA-N	ASUOLLHGALPRFK	O=P(C1=CC=CC=C1)C1=CC=CC=C1	DTXSID60422562	urban	yes	intermediate	catalyst	catalyst	no	no	intermediate	TP	na	TP of triphenylphophine (oxide)
Diuron	XMTQQYYKAHVGBJ-UHFFFAOYSA-N	XMTQQYYKAHVGBJ	CN(C)C(=O)NC1=CC=C(Cl)C(Cl)=C1	DTXSID0020446	dual	yes	biocide	herbicide	phenylurea	pesticide	no	biocide/pesticide	parent	na
DNOC	ZXVONLUNISGICL-UHFFFAOYSA-N	ZXVONLUNISGICL	CC1=CC(=CC(=C1O)[N+]([O-])=O)[N+]([O-])=O	DTXSID1022053	agric	no	pesticide	herbicide	dinitrophenol	no	no	pesticide	parent	na	legacy compound EU	duplicated
Dodecane-12-lactam	JHWNWJKBPDFINM-UHFFFAOYSA-N	JHWNWJKBPDFINM	O=C1CCCCCCCCCCCN1	DTXSID1027344	urban	yes	polymer additive	monomer	amide	intermediate	no	intermediate/polymer additive	parent	na	used as monomer for polyamide synthesis
Dodecanedioic acid	TVIDDXQYHWJXFK-UHFFFAOYSA-N	TVIDDXQYHWJXFK	OC(=O)CCCCCCCCCCC(O)=O	DTXSID3027297	urban	yes	polymer additive							na
Dodecyltrimethylammonium	VICYBMUVWHJEFT-UHFFFAOYSA-N	VICYBMUVWHJEFT	CCCCCCCCCCCC[N+](C)(C)C	DTXSID4045008	urban	yes	biocide	antimicrobial	QAC	no	no	biocide	parent	na
Emtricitabine	XQSPYNMVSIKCOC-NTSWFWBYSA-N	XQSPYNMVSIKCOC	NC1=NC(=O)N(C=C1F)[C@@H]1CS[C@H](CO)O1	DTXSID0040129	urban		pharmaceutical			no	no	pharmaceutical	parent		anti-HIV
Enalapril	GBXSMTUPTTWBMN-XIRDDKMYSA-N	GBXSMTUPTTWBMN	CCOC(=O)[C@H](CCC1=CC=CC=C1)N[C@@H](C)C(=O)N1CCC[C@H]1C(O)=O	DTXSID5022982	urban	yes	pharmaceutical	antihypertensive	ACE inhibitor	no	no	pharmaceutical	parent	C09AA
Enoxolone	MPDGHEJMBKOTSU-YKLVYJNSSA-N	MPDGHEJMBKOTSU	CC1(C)[C@@H](O)CC[C@@]2(C)[C@H]1CC[C@]1(C)[C@@H]2C(=O)C=C2[C@@H]3C[C@](C)(CC[C@]3(C)CC[C@@]12C)C(O)=O	DTXSID9020669	urban	yes	pharmaceutical			no	no	pharmaceutical	parent
Epoxiconazole	ZMYFCFLJBGAQRS-UHFFFAOYSA-N	ZMYFCFLJBGAQRS	FC1=CC=C(C=C1)C1(CN2C=NC=N2)OC1C1=C(Cl)C=CC=C1	DTXSID1040372	agric	no	pesticide	fungicide	azole	no	no	pesticide	parent	na	phased out DE 30/04/20, EU allowed
Eprosartan	OROAFUQRIXKEMV-LDADJPATSA-N	OROAFUQRIXKEMV	CCCCC1=NC=C(\C=C(/CC2=CC=CS2)C(O)=O)N1CC1=CC=C(C=C1)C(O)=O	DTXSID0022989	urban	yes	pharmaceutical	antihypertensive	Sartan (Angiotensin II receptor blocker)	no	no	pharmaceutical	parent	C09CA
Erythromycin	ULGZDMOVFRHVEP-RWJQBGPGSA-N	ULGZDMOVFRHVEP	CC[C@H]1OC(=O)[C@H](C)[C@@H](O[C@H]2C[C@@](C)(OC)[C@@H](O)[C@H](C)O2)[C@H](C)[C@@H](O[C@@H]2O[C@H](C)C[C@@H]([C@H]2O)N(C)C)[C@](C)(O)C[C@@H](C)C(=O)[C@H](C)[C@@H](O)[C@]1(C)O	DTXSID4022991	urban	yes	pharmaceutical	antibiotic	macrolide	no	no	pharmaceutical	parent	J01FA
Ethofumesate	IRCMYGHHKLLGHV-UHFFFAOYSA-N	IRCMYGHHKLLGHV	CCOC1OC2=CC=C(OS(C)(=O)=O)C=C2C1(C)C	DTXSID8034580	agric	yes	pesticide	herbicide	benzofurane	no	no	pesticide	parent	na
Ethyl 4-(dimethylamino)benzoate	FZUGPQWGEGAKET-UHFFFAOYSA-N	FZUGPQWGEGAKET	CCOC(=O)C1=CC=C(C=C1)N(C)C	DTXSID2044763	urban	yes	additive	fluid additive	aminobenzoic acid ester	no	no	additive	parent	na	used as paint additive, coatings, adhesives
Ethylparaben	NUVBSKCKDOMJSU-UHFFFAOYSA-N	NUVBSKCKDOMJSU	CCOC(=O)C1=CC=C(O)C=C1	DTXSID9022528	urban	yes	personal care and household	antimicrobial	preservative	no	no	personal care and household	parent	na	limited use EU
Etocrylene	IAJNXBNRYMEYAZ-UHFFFAOYSA-N	IAJNXBNRYMEYAZ	CCOC(=O)C(C#N)=C(C1=CC=CC=C1)C1=CC=CC=C1	DTXSID9044821	urban	yes	personal care and household	UV filter	other	no	no	personal care and household	parent	na	used in coatings, nail polish, less in sunscreens
Etoposide	VJJPUSNTGOMMGY-UHFFFAOYSA-N	VJJPUSNTGOMMGY	COC1=CC(=CC(OC)=C1O)C1C2C(COC2=O)C(OC2OC3COC(C)OC3C(O)C2O)C2=CC3=C(OCO3)C=C12	DTXSID5023035	urban	yes	pharmaceutical	antineoplastic	anticancer alkaloid	no	no	pharmaceutical	parent	L01C
Fenhexamid	VDLGAVXLJYLFDH-UHFFFAOYSA-N	VDLGAVXLJYLFDH	CC1(CCCCC1)C(=O)NC1=CC=C(O)C(Cl)=C1Cl	DTXSID3032549	agric	yes	pesticide	fungicide	anilide	no	no	pesticide	parent	na
Fenpropimorph acid	OZMMLYFAEKBWEE-UHFFFAOYNA-N	OZMMLYFAEKBWEE	CC(CN1CC(C)OC(C)C1)CC1=CC=C(C=C1)C(C)(C)C(O)=O	DTXSID80747784	agric	no	pesticide	fungicide	morpholine	no	no	pesticide	TP	na	TP of fenpropimorph, phased out DE 30/04/19, EU allowed
Fenuron	XXOYNJXVWVNOOJ-UHFFFAOYSA-N	XXOYNJXVWVNOOJ	CN(C)C(=O)NC1=CC=CC=C1	DTXSID7037551	dual	no	polymer additive	rubber additive	phenylurea	pesticide	herbicide	polymer additive/pesticide	parent	na	legacy herbicide EU; used in coatings, rubber, selaings, etc (similar to cyclohexylureas)
Fexofenadine	RWTNPBWLLIMQHL-UHFFFAOYNA-N	RWTNPBWLLIMQHL	CC(C)(C(O)=O)C1=CC=C(C=C1)C(O)CCCN1CCC(CC1)C(O)(C1=CC=CC=C1)C1=CC=CC=C1	DTXSID00861411	urban	yes	pharmaceutical	antihistamine	other	no	no	pharmaceutical	parent	R06AX
Finasteride	DBEPLOCGEIEOCV-WSBQPABSSA-N	DBEPLOCGEIEOCV	CC(C)(C)NC(=O)[C@H]1CC[C@H]2[C@@H]3CC[C@H]4NC(=O)C=C[C@]4(C)[C@H]3CC[C@]12C	DTXSID3020625	urban	yes	pharmaceutical	urological	anti-androgenic	no	no	pharmaceutical	parent	G04C
Fipronil	ZOCSXAVNDGMNBV-UHFFFAOYSA-N	ZOCSXAVNDGMNBV	NC1=C(C(=NN1C1=C(Cl)C=C(C=C1Cl)C(F)(F)F)C#N)S(=O)C(F)(F)F	DTXSID4034609	dual	yes	biocide	insecticide	phenylpyrazole	pesticide	no	biocide/pesticide	parent	na	used in few EU countries as pesticide
Fipronil sulfone	LGHZJDKSVUTELU-UHFFFAOYSA-N	LGHZJDKSVUTELU	NC1=C(C(=NN1C1=C(Cl)C=C(C=C1Cl)C(F)(F)F)C#N)S(=O)(=O)C(F)(F)F	DTXSID6074750	dual	yes	biocide	insecticide	phenylpyrazole	pesticide	no	biocide/pesticide	TP	na	TP of fipronil
Flonicamid	RLQJEEJISHYWON-UHFFFAOYSA-N	RLQJEEJISHYWON	FC(F)(F)C1=CC=NC=C1C(=O)NCC#N	DTXSID8034611	agric	yes	pesticide	insecticide	pyridine	no	no	pesticide	parent	na
Fluconazole	RFHAOTPXVQNOHP-UHFFFAOYSA-N	RFHAOTPXVQNOHP	OC(CN1C=NC=N1)(CN1C=NC=N1)C1=C(F)C=C(F)C=C1	DTXSID3020627	urban	yes	pharmaceutical	antimycotics	azole	no	no	pharmaceutical	parent	J02A
Fludioxonil	MUJOIMFVNIBMKC-UHFFFAOYSA-N	MUJOIMFVNIBMKC	FC1(F)OC2=C(O1)C(=CC=C2)C1=CNC=C1C#N	DTXSID2032398	agric	yes	pesticide	fungicide	phenylpyrrole	no	no	pesticide	parent	na
Flufenacet	IANUJLZYFUDJIH-UHFFFAOYSA-N	IANUJLZYFUDJIH	CC(C)N(C(=O)COC1=NN=C(S1)C(F)(F)F)C1=CC=C(F)C=C1	DTXSID2032552	agric	yes	pesticide	herbicide	oxyacetamide	no	no	pesticide	parent	na
Flufenacet ESA	SZCMHDLOUVZYST-UHFFFAOYSA-N	SZCMHDLOUVZYST	CC(C)N(C(=O)CS(O)(=O)=O)C1=CC=C(F)C=C1	DTXSID60891451	agric		pesticide	herbicide	oxyacetamide	no	no	pesticide	TP	na	TP of flufenacet
Fluopicolide	GBOYJIHYACSLGN-UHFFFAOYSA-N	GBOYJIHYACSLGN	FC(F)(F)C1=CC(Cl)=C(CNC(=O)C2=C(Cl)C=CC=C2Cl)N=C1	DTXSID7034624	agric	yes	pesticide	fungicide	benzamide	no	no	pesticide	parent	na
Fluopyram	KVDJTXBXMWJJEF-UHFFFAOYSA-N	KVDJTXBXMWJJEF	FC(F)(F)C1=CC(Cl)=C(CCNC(=O)C2=CC=CC=C2C(F)(F)F)N=C1	DTXSID9058151	agric	yes	pesticide	fungicide	benzamide	no	no	pesticide	parent	na
Flupyradifurone	QOIYTRGFOFZNKF-UHFFFAOYSA-N	QOIYTRGFOFZNKF	FC(F)CN(CC1=CN=C(Cl)C=C1)C1=CC(=O)OC1	DTXSID10872811	agric	yes	pesticide	insecticide	neonicotinoide	no	no	pesticide	parent	na
Flurbiprofen	SYTBZMRGLBWNTM-UHFFFAOYNA-N	SYTBZMRGLBWNTM	CC(C(O)=O)C1=CC=C(C(F)=C1)C1=CC=CC=C1	DTXSID0037231	urban	yes	pharmaceutical	anti-inflammatory/antirheumatic	NSAID	no	no	pharmaceutical	parent	M01A
Flutolanil	PTCGDEVVHUXTMP-UHFFFAOYSA-N	PTCGDEVVHUXTMP	CC(C)OC1=CC=CC(NC(=O)C2=CC=CC=C2C(F)(F)F)=C1	DTXSID8024109	agric	yes	pesticide	fungicide	phenylbenzamide	no	no	pesticide	parent	na
Flutriafol	JWUCHKBSVLQQCO-UHFFFAOYNA-N	JWUCHKBSVLQQCO	OC(CN1C=NC=N1)(C1=CC=C(F)C=C1)C1=CC=CC=C1F	DTXSID8040727	agric	no	pesticide	fungicide	azole	no	no	pesticide	parent	na	legacy compound EU
Fluvoxamine	CJOFXWAVKWHTFT-UHFFFAOYSA-N	CJOFXWAVKWHTFT	COCCCCC(=NOCCN)C1=CC=C(C=C1)C(F)(F)F	DTXSID2044002	urban	yes	pharmaceutical	antidepressant	SSRI	no	no	pharmaceutical	parent	N06AB
Fluxapyroxad	SXSGXWCSHSVPGB-UHFFFAOYSA-N	SXSGXWCSHSVPGB	CN1C=C(C(=O)NC2=CC=CC=C2C2=CC(F)=C(F)C(F)=C2)C(=N1)C(F)F	DTXSID6058215	agric	yes	pesticide	fungicide	pyrazole	no	no	pesticide	parent	na
Foramsulfuron	HICJAEZEEBOKGV-UHFFFAOYSA-N	HICJAEZEEBOKGV	COC1=CC(OC)=NC(NC(=O)NS(=O)(=O)C2=C(NC=O)C=CC=C2C(=O)N(C)C)=N1	DTXSID7034753	agric	yes	pesticide	herbicide	sulfonylurea	no	no	pesticide	parent	na
Formononetin	HKQYGTCOTHHOMP-UHFFFAOYSA-N	HKQYGTCOTHHOMP	COC1=CC=C(C=C1)C1=COC2=C(C=CC(O)=C2)C1=O	DTXSID4022311	agric	na	natural compound	plant constituent	isoflavone	no	no	natural compound	parent	na
Fraxidin	QNFBKOHHLAWWTC-UHFFFAOYSA-N	QNFBKOHHLAWWTC	COC1=C(OC)C(O)=C2OC(=O)C=CC2=C1	DTXSID70200499	agric	na	natural compound	plant constituent	hydroxycoumarin	no	no	natural compound	parent	na
Furosemide	ZZUFCTLCJUWOSV-UHFFFAOYSA-N	ZZUFCTLCJUWOSV	NS(=O)(=O)C1=CC(C(O)=O)=C(NCC2=CC=CO2)C=C1Cl	DTXSID6020648	urban	yes	pharmaceutical	diuretic	sulfonamide	no	no	pharmaceutical	parent	C03CA
Gabapentin-Lactam	JAWPQJDOQPSNIQ-UHFFFAOYSA-N	JAWPQJDOQPSNIQ	O=C1CC2(CN1)CCCCC2	DTXSID40215070	urban	yes	pharmaceutical	antiepileptic	other	no	no	pharmaceutical	TP	N03AX	TP of gabapentin
Galantamine	ASUTZQLVASHGKV-JDFRZJQESA-N	ASUTZQLVASHGKV	COC1=C2O[C@H]3C[C@@H](O)C=C[C@]33CCN(C)CC(C=C1)=C23	DTXSID2045606	agric	yes	natural compound	plant constituent	alkaloid	pharmaceutical	anti-dementia	natural compound/pharmaceutical	parent	N06DA
Genistein	TZBJGXHYKVUXJN-UHFFFAOYSA-N	TZBJGXHYKVUXJN	OC1=CC=C(C=C1)C1=COC2=CC(O)=CC(O)=C2C1=O	DTXSID5022308	urban	na	food and beverage	plant constituent	isoflavone	natural compound	no	food and beverage/natural compound	parent	na	isoflavone in legumes (mainly soy)
Glimepiride	WIGIZIANZCJQQY-UHFFFAOYSA-N	WIGIZIANZCJQQY	CCC1=C(C)CN(C(=O)NCCC2=CC=C(C=C2)S(=O)(=O)NC(=O)NC2CCC(C)CC2)C1=O	DTXSID5040675	urban	yes	pharmaceutical	antidiabetic	sulfonylurea	no	no	pharmaceutical	parent	A10BB
Gramine	OCDGBSUVYYVKQZ-UHFFFAOYSA-N	OCDGBSUVYYVKQZ	CN(C)CC1=CNC2=CC=CC=C12	DTXSID3058955	agric	na	natural compound	plant constituent	alkaloid	no	no	natural compound	parent	na
Haloxyfop-P	GOCUAJYOYBLQRH-UHFFFAOYNA-N	GOCUAJYOYBLQRH	CC(OC1=CC=C(OC2=NC=C(C=C2Cl)C(F)(F)F)C=C1)C(O)=O	DTXSID90904725	agric	no	pesticide	herbicide	aryloxyphenoxypropionate	no	no	pesticide	parent and TP	na	TP of haloxyfop-P-methyl; legacy compound EU
Harman	PSFDQSOCUJVVGF-UHFFFAOYSA-N	PSFDQSOCUJVVGF	CC1=NC=CC2=C1NC1=C2C=CC=C1	DTXSID80197568	urban	na	food and beverage	alkaloid	carboline	natural compound	no	food and beverage/natural compound	parent	na	formed by heating of food, but also naturally in plants
Harmine	BXNJHAXVSOCGBA-UHFFFAOYSA-N	BXNJHAXVSOCGBA	COC1=CC2=C(C=C1)C1=C(N2)C(C)=NC=C1	DTXSID30196066	urban	na	food and beverage	alkaloid	carboline	natural compound	no	food and beverage/natural compound	parent	na	formed by heating of food, but also naturally in plants
Hexa(methoxymethyl)melamine	BNCADMBVWNPPIZ-UHFFFAOYSA-N	BNCADMBVWNPPIZ	COCN(COC)C1=NC(=NC(=N1)N(COC)COC)N(COC)COC	DTXSID9027520	urban	yes	polymer additive	monomer	melamine	intermediate	rubber additive	polymer additive/intermediate	parent	na
Hexadecyltrimethylammonium	RLGQACBPNDBWTB-UHFFFAOYSA-N	RLGQACBPNDBWTB	CCCCCCCCCCCCCCCC[N+](C)(C)C	DTXSID3047978	urban	yes	biocide	antimicrobial	QAC	no	no	biocide	parent	na
Hexazinone	CAWXEEYDBZRFPE-UHFFFAOYSA-N	CAWXEEYDBZRFPE	CN(C)C1=NC(=O)N(C2CCCCC2)C(=O)N1C	DTXSID4024145	agric	no	pesticide	herbicide	triazinone	no	no	pesticide	parent	na
Hexylamine	BMVXCPBXGZKUPN-UHFFFAOYSA-N	BMVXCPBXGZKUPN	CCCCCCN	DTXSID3021930	urban	yes	intermediate
HFPO-DA	CSEBNABAWMZWIF-UHFFFAOYNA-N	CSEBNABAWMZWIF	OC(=O)C(F)(OC(F)(F)C(F)(F)C(F)(F)F)C(F)(F)F	DTXSID70880215	urban		PFAS
Hydrochlorothiazide	JZUFKLXOESDKRF-UHFFFAOYSA-N	JZUFKLXOESDKRF	NS(=O)(=O)C1=CC2=C(NCNS2(=O)=O)C=C1Cl	DTXSID2020713	urban	yes	pharmaceutical	diuretc	thiazide	no	no	pharmaceutical	parent	C03A
Hyperoside	OVSQVDMCBVZWGM-UHFFFAOYNA-N	OVSQVDMCBVZWGM	OCC1OC(OC2=C(OC3=CC(O)=CC(O)=C3C2=O)C2=CC(O)=C(O)C=C2)C(O)C(O)C1O	DTXSID501028789	agric	na	natural compound	plant constituent	flavone glycoside	no	no	natural compound	parent	na
Ibuprofen	HEFNNWSXXWATRW-UHFFFAOYSA-N	HEFNNWSXXWATRW	CC(C)CC1=CC=C(C=C1)C(C)C(O)=O	DTXSID5020732	urban	yes	pharmaceutical	anti-inflammatory/antirheumatic	NSAID	no	no	pharmaceutical	parent	M01A
Icaridin	QLHULAHOXSSASE-UHFFFAOYSA-N	QLHULAHOXSSASE	CCC(C)OC(=O)N1CCCCC1CCO	DTXSID0034227	urban	yes	biocide	insect repellent	insect repellent	no	no	biocide	parent	na
Ifosfamide	HOMGKSMUEGBAAB-UHFFFAOYSA-N	HOMGKSMUEGBAAB	ClCCNP1(=O)OCCCN1CCCl	DTXSID7020760	urban	yes	pharmaceutical	antineoplastic	alkylating agent	no	no	pharmaceutical	parent	L01A
Imazalil	PZBPKYOVPCNPJY-UHFFFAOYSA-N	PZBPKYOVPCNPJY	ClC1=CC=C(C(CN2C=CN=C2)OCC=C)C(Cl)=C1	DTXSID8024151	dual	yes	pesticide	fungicide	imidazole	preservative	no	pesticide/preservative	parent	na	mainly used as fruit preservative
Imidacloprid	YWTYJOPNNQFBPC-UHFFFAOYSA-N	YWTYJOPNNQFBPC	[O-][N+](=O)\N=C1/NCCN1CC1=CN=C(Cl)C=C1	DTXSID5032442	dual	yes	pesticide	insecticide	neonicotinoide	biocide	no	pesticide/biocide	parent	na	phased out as pesticide EU 31/10/20, only allowed as biocide
Imidacloprid-guanidine	UEQZFAGVRGWPDK-UHFFFAOYSA-N	UEQZFAGVRGWPDK	NC1=NCCN1CC1=CN=C(Cl)C=C1	DTXSID90436011	dual	yes	pesticide	insecticide	neonicotinoide	biocide	no	pesticide/biocide	TP	na	TP of imidacloprid, only allowed as biocide
Imidacloprid-urea	ADWTYURAFSWNSU-UHFFFAOYSA-N	ADWTYURAFSWNSU	ClC1=NC=C(CN2CCNC2=O)C=C1	DTXSID1037563	dual	yes	pesticide	insecticide	neonicotinoide	biocide	no	pesticide/biocide	TP	na	TP of imidacloprid, only allowed as biocide
Iminostilbene	LCGTWRLJTMHIQZ-UHFFFAOYSA-N	LCGTWRLJTMHIQZ	N1C2=CC=CC=C2C=CC2=CC=CC=C12	DTXSID90871625	urban	yes	pharmaceutical	antiepileptic	carboxamide	no	no	pharmaceutical	TP	N03AF	TP of carbamazepine
Indole-3-acrylic acid	JUFCFYAQXLCTSV-UHFFFAOYSA-N	JUFCFYAQXLCTSV	OC(=O)C(=C)C1=CNC2=CC=CC=C12	DTXSID90184060	urban	yes	intermediate	intermediate	N-heteroaromatic compound	no	no	intermediate	parent	na
Indole-3-carboxyaldehyde	OLNJUISKUQQNIM-UHFFFAOYSA-N	OLNJUISKUQQNIM	O=CC1=CNC2=CC=CC=C12	DTXSID5060069	agric	na	natural compound	human metabolite	indole	intermediate	indole	natural compound/intermediate	parent	na	metabolite of tryptophan
Indometacin	CGIGDMFJXJATDK-UHFFFAOYSA-N	CGIGDMFJXJATDK	COC1=CC2=C(C=C1)N(C(=O)C1=CC=C(Cl)C=C1)C(C)=C2CC(O)=O	DTXSID9020740	urban	yes	pharmaceutical	anti-inflammatory/antirheumatic	NSAID	no	no	pharmaceutical	parent	M01A
Iohexol	NTHXOOBQLCIOLC-UHFFFAOYSA-N	NTHXOOBQLCIOLC	CC(=O)N(CC(O)CO)C1=C(I)C(C(=O)NCC(O)CO)=C(I)C(C(=O)NCC(O)CO)=C1I	DTXSID6023157	urban	yes	pharmaceutical	contrast media	X-ray contrast media	no	no	pharmaceutical	parent	V08A
Iomeprol	NJKDOADNQSYQEV-UHFFFAOYNA-N	NJKDOADNQSYQEV	CN(C(=O)CO)C1=C(I)C(C(=O)NCC(O)CO)=C(I)C(C(=O)NCC(O)CO)=C1I	DTXSID1049061	urban	yes	pharmaceutical	contrast media	X-ray contrast media	no	no	pharmaceutical	parent	V08A
Iopromide	DGAIEPBNLOQYER-UHFFFAOYNA-N	DGAIEPBNLOQYER	COCC(=O)NC1=C(I)C(C(=O)NCC(O)CO)=C(I)C(C(=O)N(C)CC(O)CO)=C1I	DTXSID0023163	urban	yes	pharmaceutical	contrast media	X-ray contrast media	no	no	pharmaceutical	parent	V08A
Irgarol	HDHLIWCXDDZUFH-UHFFFAOYSA-N	HDHLIWCXDDZUFH	CSC1=NC(NC2CC2)=NC(NC(C)(C)C)=N1	DTXSID3032416	urban	no	biocide	herbicide	triazine	no	no	biocide	parent	na	phased out EU 2016, was used in antifouling paints
Isophorone diamine	RNLHGQLZWXBQNY-UHFFFAOYSA-N	RNLHGQLZWXBQNY	CC1(C)CC(N)CC(C)(CN)C1	DTXSID6027503	urban	yes	intermediate	intermediate	isophorone	no	no	intermediate	parent	na
Isoproturon	PUIYMUZLKQOUOZ-UHFFFAOYSA-N	PUIYMUZLKQOUOZ	CC(C)C1=CC=C(NC(=O)N(C)C)C=C1	DTXSID1042077	dual	yes	pesticide	herbicide	phenylurea	biocide	no	pesticide/biocide	parent	na	only allowed as biocide, pesticide phased out Eu 1027 (NL still allowed)
Isoxaben	PMHURSZHKKJGBM-UHFFFAOYSA-N	PMHURSZHKKJGBM	CCC(C)(CC)C1=NOC(NC(=O)C2=C(OC)C=CC=C2OC)=C1	DTXSID8024159	agric	yes	pesticide	herbicide	benzamide	no	no	pesticide	parent	na
Ketamine	YQEZLKZALYSWHR-UHFFFAOYSA-N	YQEZLKZALYSWHR	CNC1(CCCCC1=O)C1=CC=CC=C1Cl	DTXSID8023187	urban	yes	pharmaceutical	anesthetics	other	no	no	pharmaceutical	parent	N01AX
Ketoconazole	XMAYWYJOQHXEEK-OZXSUGGESA-N	XMAYWYJOQHXEEK	CC(=O)N1CCN(CC1)C1=CC=C(OC[C@H]2CO[C@@](CN3C=CN=C3)(O2)C2=CC=C(Cl)C=C2Cl)C=C1	DTXSID7029879	urban	yes	pharmaceutical	antimycotics	imidazole	no	no	pharmaceutical	parent	J02A
Ketoprofen	DKYWVDODHFEZIM-UHFFFAOYSA-N	DKYWVDODHFEZIM	CC(C(O)=O)C1=CC=CC(=C1)C(=O)C1=CC=CC=C1	DTXSID6020771	urban	yes	pharmaceutical	pharmaceutical	NSAID	no	no	pharmaceutical	parent	M01A
Labetalol	SGUAFYQXFOLMHL-UHFFFAOYSA-N	SGUAFYQXFOLMHL	CC(CCC1=CC=CC=C1)NCC(O)C1=CC(C(N)=O)=C(O)C=C1	DTXSID2023191	urban	yes	pharmaceutical	antihypertensive	beta blocker	no	no	pharmaceutical	parent	C07A
Lamotrigine	PYZRQGJRPPTADH-UHFFFAOYSA-N	PYZRQGJRPPTADH	NC1=NC(N)=C(N=N1)C1=C(Cl)C(Cl)=CC=C1	DTXSID2023195	urban	yes	pharmaceutical	antiepileptic	other	no	no	pharmaceutical	parent	N03A
Lauryl diethanolamide	AOMUHOFOVNGZAN-UHFFFAOYSA-N	AOMUHOFOVNGZAN	CCCCCCCCCCCC(=O)N(CCO)CCO	DTXSID5025491	urban	yes	personal care and household	surfactant	nonionic surfactant	no	no	personal care and household	parent	na
Lenacil	ZTMKADLOSYKWCA-UHFFFAOYSA-N	ZTMKADLOSYKWCA	O=C1NC2=C(CCC2)C(=O)N1C1CCCCC1	DTXSID9042093	agric	yes	pesticide	herbicide	uracil	no	no	pesticide	parent	na
Levetiracetam	HPHUVLMMVZITSG-LURJTMIESA-N	HPHUVLMMVZITSG	CC[C@H](N1CCCC1=O)C(N)=O	DTXSID9023207	urban	yes	pharmaceutical	antiepileptic	other	no	no	pharmaceutical	parent	N03AX
Lidocaine	NNJVILVZKWQKPM-UHFFFAOYSA-N	NNJVILVZKWQKPM	CCN(CC)CC(=O)NC1=C(C)C=CC=C1C	DTXSID1045166	urban	yes	pharmaceutical	anesthetics	amide	no	no	pharmaceutical	parent	N01B
Lincomycin	OJMMVQQUTAEWLP-KIDUDLJLSA-N	OJMMVQQUTAEWLP	CCC[C@@H]1C[C@H](N(C)C1)C(=O)N[C@H]([C@@H](C)O)[C@H]1O[C@H](SC)[C@H](O)[C@@H](O)[C@H]1O	DTXSID3023215	urban	yes	pharmaceutical	antibiotic	lincosamide	no	no	pharmaceutical	parent	J01FF
Lisofylline	NSMXQKNUPPXBRG-SECBINFHSA-N	NSMXQKNUPPXBRG	C[C@@H](O)CCCCN1C(=O)N(C)C2=C(N(C)C=N2)C1=O	DTXSID7058709	urban	yes	pharmaceutical			no	no	pharmaceutical	parent
Loperamide	RDOIQAHITMMDAJ-UHFFFAOYSA-N	RDOIQAHITMMDAJ	CN(C)C(=O)C(CCN1CCC(O)(CC1)C1=CC=C(Cl)C=C1)(C1=CC=CC=C1)C1=CC=CC=C1	DTXSID6045165	urban	yes	pharmaceutical	gastrointestinal	antipropulsive	no	no	pharmaceutical	parent	A07DA
Lorazepam	DIWRORZWFLOCLC-UHFFFAOYSA-N	DIWRORZWFLOCLC	OC1N=C(C2=CC=CC=C2Cl)C2=C(NC1=O)C=CC(Cl)=C2	DTXSID7023225	urban	yes	pharmaceutical	anxiolytic	benzodiazepine	no	no	pharmaceutical	parent	N05BA
Losartan	PSIFNNKUMBGKDQ-UHFFFAOYSA-N	PSIFNNKUMBGKDQ	CCCCC1=NC(Cl)=C(CO)N1CC1=CC=C(C=C1)C1=CC=CC=C1C1=NNN=N1	DTXSID7023227	urban	yes	pharmaceutical	antihypertensive	Sartan (Angiotensin II receptor blocker)	no	no	pharmaceutical	parent	C09CA
Lupanine	JYIJIIVLEOETIQ-UHFFFAOYNA-N	JYIJIIVLEOETIQ	O=C1CCCC2C3CC(CN12)C1CCCCN1C3	DTXSID001023908	agric	na	natural compound	plant constituent	alkaloid	no	no	natural compound	parent	na
Mandipropamid	KWLVWJPJKJMCSH-UHFFFAOYNA-N	KWLVWJPJKJMCSH	COC1=C(OCC#C)C=CC(CCNC(=O)C(OCC#C)C2=CC=C(Cl)C=C2)=C1	DTXSID4058075	agric	yes	pesticide	fungicide	amide	no	no	pesticide	parent	na
Matairesinol	MATGKVZWFZHCLI-LSDHHAIUSA-N	MATGKVZWFZHCLI	COC1=CC(C[C@H]2COC(=O)[C@@H]2CC2=CC=C(O)C(OC)=C2)=CC=C1O	DTXSID40920490	agric	na	natural compound	plant constituent	lignane	no	no	natural compound	parent	na
MCPA	WHKUVVPPKQRRBV-UHFFFAOYSA-N	WHKUVVPPKQRRBV	CC1=CC(Cl)=CC=C1OCC(O)=O	DTXSID4024195	agric	yes	pesticide	herbicide	phenoxyacetic acid	no	no	pesticide	parent	na
MCPB	LLWADFLAOKUBDR-UHFFFAOYSA-N	LLWADFLAOKUBDR	CC1=CC(Cl)=CC=C1OCCCC(O)=O	DTXSID4024193	agric	no	pesticide	herbicide	phenoxyacetic acid	no	no	pesticide	parent	na	legacy compond DE, allowed EU
Mebendazole	OPXLLQIJSORQAM-UHFFFAOYSA-N	OPXLLQIJSORQAM	COC(=O)NC1=NC2=C(N1)C=C(C=C2)C(=O)C1=CC=CC=C1	DTXSID4040682	urban	yes	pharmaceutical	anthelmintics	benzimidazole	no	no	pharmaceutical	parent	P02C
Mecoprop	WNTGYJSOUMFZEP-UHFFFAOYSA-N	WNTGYJSOUMFZEP	CC(OC1=CC=C(Cl)C=C1C)C(O)=O	DTXSID9024194	dual	yes	pesticide	herbicide	phenoxyacetic acid	biocide	no	pesticide/biocide	parent	na
Mefenamic acid	HYYBABOKPJLUIN-UHFFFAOYSA-N	HYYBABOKPJLUIN	CC1=C(C)C(NC2=CC=CC=C2C(O)=O)=CC=C1	DTXSID5023243	urban	no	pharmaceutical	anti-inflammatory/antirheumatic	NSAID	no	no	pharmaceutical	parent	M01A
Melatonin	DRLFMBDRBRZALE-UHFFFAOYSA-N	DRLFMBDRBRZALE	COC1=CC=C2NC=C(CCNC(C)=O)C2=C1	DTXSID1022421	urban	na	natural compound	human metabolite	hormone	no	no	natural compound	parent	na
Melperon	DKMFBWQBDIGMHM-UHFFFAOYSA-N	DKMFBWQBDIGMHM	CC1CCN(CCCC(=O)C2=CC=C(F)C=C2)CC1	DTXSID0023298	urban	yes	pharmaceutical	antipsychotic	butyrophenone	no	no	pharmaceutical	parent	N05AD
Memantine	BUGYDGFZZOZRHP-UHFFFAOYSA-N	BUGYDGFZZOZRHP	CC12CC3CC(C)(C1)CC(N)(C3)C2	DTXSID5045174	urban	yes	pharmaceutical	anti-dementia	anticholinesterase	no	no	pharmaceutical	parent	N06DA
Metalaxyl	ZQEIXNIJLIKNTD-UHFFFAOYSA-N	ZQEIXNIJLIKNTD	COCC(=O)N(C(C)C(=O)OC)C1=C(C)C=CC=C1C	DTXSID6024175	agric	yes	pesticide	fungicide	acylalanine	no	no	pesticide	parent	na
Metamitron	VHCNQEUWZYOAEV-UHFFFAOYSA-N	VHCNQEUWZYOAEV	CC1=NN=C(C(=O)N1N)C1=CC=CC=C1	DTXSID7047568	agric	yes	pesticide	herbicide	triazinone	no	no	pesticide	parent	na
Metamitron-desamino	OUSYWCQYMPDAEO-UHFFFAOYSA-N	OUSYWCQYMPDAEO	CC1=NC(=O)C(=NN1)C1=CC=CC=C1	DTXSID30190483	agric	yes	pesticide	herbicide	triazinone	no	no	pesticide	TP	na	TP of metamitron
Metazachlor	STEPQTYSZVCJPV-UHFFFAOYSA-N	STEPQTYSZVCJPV	CC1=CC=CC(C)=C1N(CN1C=CC=N1)C(=O)CCl	DTXSID4058156	agric	yes	pesticide	herbicide	chloroacetanilide	no	no	pesticide	parent	na
Metazachlor ESA	IPVCSECPEVHQOV-UHFFFAOYSA-N	IPVCSECPEVHQOV	CC1=CC=CC(C)=C1N(CN1C=CC=N1)C(=O)CS(O)(=O)=O	DTXSID40891454	agric	yes	pesticide	herbicide	chloroacetanilide	no	no	pesticide	TP	na	TP of metazachlor
Metazachlor OA	PHMHHVKFXZNTKU-UHFFFAOYSA-N	PHMHHVKFXZNTKU	CC1=CC=CC(C)=C1N(CN1C=CC=N1)C(=O)C(O)=O	DTXSID00891455	agric	yes	pesticide	herbicide	chloroacetanilide	no	no	pesticide	TP	na	TP of metazachlor
Metazachlor-2-hydroxy	IQUFNHHHOOCCDU-UHFFFAOYSA-N	IQUFNHHHOOCCDU	CC1=CC=CC(C)=C1N(CN1C=CC=N1)C(=O)CO	DTXSID701028678	agric	yes	pesticide	herbicide	chloroacetanilide	no	no	pesticide	TP	na	TP of metazachlor
Methiocarb	YFBPRJGDJKVWAH-UHFFFAOYSA-N	YFBPRJGDJKVWAH	CNC(=O)OC1=CC(C)=C(SC)C(C)=C1	DTXSID3032626	agric	no	pesticide	insecticide	carbamate	no	no	pesticide	parent	na	phased out DE 31/07/19, EU allowed
Methiocarb-sulfoxide phenol	ZHBBDQFXEDCQFI-UHFFFAOYSA-N	ZHBBDQFXEDCQFI	CC1=CC(O)=CC(C)=C1S(C)=O	DTXSID20865052	agric	no	pesticide	insecticide	carbamate	no	no	pesticide	TP	na	TP of methiocarb, phased out DE 31/07/19, EU allowed
Methocarbamol	GNXFOGHNGIVQEH-MRVPVSSYSA-N	GNXFOGHNGIVQEH	COC1=CC=CC=C1OC[C@@H](O)COC(N)=O	DTXSID6023286	urban	yes	pharmaceutical	muscle relaxant	carbamic acid ester	no	no	pharmaceutical	parent	M03BA
Methylparaben	LXCFILQKKLGQFO-UHFFFAOYSA-N	LXCFILQKKLGQFO	COC(=O)C1=CC=C(O)C=C1	DTXSID4022529	urban	yes	personal care and household	antimicrobial	preservative	no	no	personal care and household	parent	na	limited use EU
Methyltriphenylphosphonium	AZFQCTBZOPUVOW-UHFFFAOYSA-N	AZFQCTBZOPUVOW	C[P+](C1=CC=CC=C1)(C1=CC=CC=C1)C1=CC=CC=C1	DTXSID20166591	urban	yes	intermediate	catalyst	catalyst	no	no	intermediate	parent	na	used as catalyst in chemcial synthesis
Metobromuron	WLFDQEVORAMCIM-UHFFFAOYSA-N	WLFDQEVORAMCIM	CON(C)C(=O)NC1=CC=C(Br)C=C1	DTXSID6042157	agric	yes	pesticide	herbicide	phenylurea	no	no	pesticide	parent	na
Metolachlor	WVQBLGZPHOPPFO-UHFFFAOYSA-N	WVQBLGZPHOPPFO	CCC1=CC=CC(C)=C1N(C(C)COC)C(=O)CCl	DTXSID4022448	agric	no	pesticide	herbicide	chloroacetanilide	no	no	pesticide	parent	na	phased out EU 31/07/19
Metolachlor CGA 368208	QPVPJECIHVSBLZ-UHFFFAOYSA-N	QPVPJECIHVSBLZ	CCC1=CC=CC(C)=C1NC(=O)CS(O)(=O)=O	DTXSID401017913	agric	no	pesticide	herbicide	chloroacetanilide	no	no	pesticide	TP	na	TP of metolachlor, S-metolachlor phased out EU 31/07/19
Metolachlor ESA	CIGKZVUEZXGYSV-UHFFFAOYSA-N	CIGKZVUEZXGYSV	CCC1=CC=CC(C)=C1N(C(C)COC)C(=O)CS(O)(=O)=O	DTXSID1037567	agric	no	pesticide	herbicide	chloroacetanilide	no	no	pesticide	TP	na	TP of metolachlor, S-metolachlor phased out EU 31/07/19
Metolachlor OA	LNOOSYCKMKZOJB-UHFFFAOYSA-N	LNOOSYCKMKZOJB	CCC1=C(N(C(C)COC)C(=O)C(O)=O)C(C)=CC=C1	DTXSID6037568	agric	no	pesticide	herbicide	chloroacetanilide	no	no	pesticide	TP	na	TP of metolachlor, S-metolachlor phased out EU 31/07/19
Metoprolol	IUBSYMUCCVWXPE-UHFFFAOYSA-N	IUBSYMUCCVWXPE	COCCC1=CC=C(OCC(O)CNC(C)C)C=C1	DTXSID2023309	urban	yes	pharmaceutical	antihypertensive	beta blocker	no	no	pharmaceutical	parent	C07A
Metoprolol acid	PUQIRTNPJRFRCZ-UHFFFAOYSA-N	PUQIRTNPJRFRCZ	CC(C)NCC(O)COC1=CC=C(CC(O)=O)C=C1	DTXSID70881080	urban	yes	pharmaceutical	antihypertensive	beta blocker	no	no	pharmaceutical	TP	C07A	TP of metoprolol
Metrafenone	AMSPWOYQQAWRRM-UHFFFAOYSA-N	AMSPWOYQQAWRRM	COC1=C(C(=O)C2=C(OC)C(OC)=C(OC)C=C2C)C(C)=C(Br)C=C1	DTXSID9058020	agric	yes	pesticide	fungicide	arylphenyl ketone	no	no	pesticide	parent	na	allowed EU
Michler's ketone	VVBLNCFGVYUYGU-UHFFFAOYSA-N	VVBLNCFGVYUYGU	CN(C)C1=CC=C(C=C1)C(=O)C1=CC=C(C=C1)N(C)C	DTXSID2020894	urban	yes	intermediate	dye intermediate	aromatic amine	no	no	intermediate	parent	na	dye precursor and byproduct
Mirtazapine	RONZAEMNMFQXRA-UHFFFAOYSA-N	RONZAEMNMFQXRA	CN1CCN2C(C1)C1=CC=CC=C1CC1=C2N=CC=C1	DTXSID0023325	urban	yes	pharmaceutical	antidepressant	other	no	no	pharmaceutical	parent	N06AX
Monobenzyl phthalate	XIKIUQUXDNHBFR-UHFFFAOYSA-N	XIKIUQUXDNHBFR	OC(=O)C1=C(C=CC=C1)C(=O)OCC1=CC=CC=C1	DTXSID9043938	urban	no	polymer additive	plasticizer	phthalate	no	no	polymer additive	TP	na	TP of benzylbutylphthalate, restricted EU
Monuron	BMLIZLVNXIYGCK-UHFFFAOYSA-N	BMLIZLVNXIYGCK	CN(C)C(=O)NC1=CC=C(Cl)C=C1	DTXSID0020311	agric	no	pesticide	herbicide	phenylurea	no	no	pesticide	parent	na	legacy compund EU
m-Xylene-4-sulfonic acid	CHZLVSBMXZSPNN-UHFFFAOYSA-N	CHZLVSBMXZSPNN	CC1=CC(C)=C(C=C1)S(O)(=O)=O	DTXSID1047023	urban	yes	personal care and household	hydrotrope	defoamer/wetting agent	no	no	personal care and household	parent	na	used to solubilize complex formulas, elevate cloud points, and control viscosity
Myclobutanil	HZJKXKUJVSEEFU-UHFFFAOYSA-N	HZJKXKUJVSEEFU	CCCCC(CN1C=NC=N1)(C#N)C1=CC=C(Cl)C=C1	DTXSID8024315	agric	no	pesticide	fungicide	azole	no	no	pesticide	parent	na	phased out EU 30.04.21
Mycophenolic acid	HPNSFSBZBAHARI-RUDMXATFSA-N	HPNSFSBZBAHARI	COC1=C(C)C2=C(C(=O)OC2)C(O)=C1C\C=C(/C)CCC(O)=O	DTXSID4041070	urban	yes	pharmaceutical	antineoplastic	immunosuppressant	no	no	pharmaceutical	parent	L04A
N-(3-Dimethylamino)propyl)methacrylamide	GDFCSMCGLZFNFY-UHFFFAOYSA-N	GDFCSMCGLZFNFY	CN(C)CCCNC(=O)C(C)=C	DTXSID7040154	urban	yes								na
N,N-Dimethyldecan-1-amide	HNXNKTMIVROLTK-UHFFFAOYSA-N	HNXNKTMIVROLTK	CCCCCCCCCC(=O)N(C)C	DTXSID1027764	urban	yes	personal care and household	fluid additive	emulsifier	no	no	personal care and household	parent	na	emulsifier in cosmetics, but also in other applications
N,N-Dimethyldecylamine	YWWNNLPSZSEZNZ-UHFFFAOYSA-N	YWWNNLPSZSEZNZ	CCCCCCCCCCN(C)C	DTXSID1049566	urban	yes	personal care and household	surfactant	alkylamine	intermediate	no	personal care and household/intermediate	parent	na		check performance
N,N-Dimethyldodecylamine	YWFWDNVOPHGWMX-UHFFFAOYSA-N	YWFWDNVOPHGWMX	CCCCCCCCCCCCN(C)C	DTXSID1026906	urban	yes	personal care and household	surfactant	alkylamine	intermediate	surfactant	personal care and household/intermediate	parent	na	used as additive for lubricants, drilling fluids, antioxidant; intermediate for surfactants and quats	check performance
N,N-Dimethyltetradecylamine	SFBHPFQSSDCYSL-UHFFFAOYSA-N	SFBHPFQSSDCYSL	CCCCCCCCCCCCCCN(C)C	DTXSID4026927	urban	yes	additive	fluid additive	alkylamine	intermediate	intermediate	additive/intermediate	parent	na	used as additive for lubricants, drilling fluids, antioxidant; intermediate for surfactants and quats	check performance
N,N-Dimethyltetradecylamine-N-oxide	ONHFWHCMZAJCFB-UHFFFAOYSA-N	ONHFWHCMZAJCFB	CCCCCCCCCCCCCC[N+](C)(C)[O-]	DTXSID2029660	urban	yes	personal care and household	surfactant	nonionic surfactant	no	no	personal care and household	parent	na	used as foam stabilizer in detergents, shower gels etc.
N,N-Di-n-butylformamide	NZMAJUHVSZBJHL-UHFFFAOYSA-N	NZMAJUHVSZBJHL	CCCCN(CCCC)C=O	DTXSID3022114	urban	yes	polymer additive							na
N-Acetyl-4-aminoantipyrine	OIAGWXKSCXPNNZ-UHFFFAOYSA-N	OIAGWXKSCXPNNZ	CN1N(C(=O)C(NC(C)=O)=C1C)C1=CC=CC=C1	DTXSID40232106	urban	yes	pharmaceutical	analgesic	pyrazolone analgesic	no	no	pharmaceutical	TP	N02BB	TP of 4-aminoantipyrine
Napropamide	WXZVAROIGSFCFJ-UHFFFAOYNA-N	WXZVAROIGSFCFJ	CCN(CC)C(=O)C(C)OC1=C2C=CC=CC2=CC=C1	DTXSID5024211	agric	yes	pesticide	herbicide	amide	no	no	pesticide	parent	na
Naproxen	CMWTZPSULFXXJA-UHFFFAOYSA-N	CMWTZPSULFXXJA	COC1=CC2=CC=C(C=C2C=C1)C(C)C(O)=O	DTXSID4040686	urban	yes	pharmaceutical	anti-inflammatory/antirheumatic	NSAID	no	no	pharmaceutical	parent	M01A
N-Butylbenzenesulfonamide	IPRJXAGUEGOFGG-UHFFFAOYSA-N	IPRJXAGUEGOFGG	CCCCNS(=O)(=O)C1=CC=CC=C1	DTXSID7027540	urban	yes	polymer additive	plasticizer	sulfonamide	no	no	polymer additive	parent	na
N-Cyclohexyl-2-benzothiazole-amine	UPWPIFMHSFSVLE-UHFFFAOYSA-N	UPWPIFMHSFSVLE	C1CCC(CC1)NC1=NC2=CC=CC=C2S1	DTXSID50891506	urban	yes	polymer additive	rubber additive	vulcanisation accelerator	no	no	polymer additive	parent	na
N-Cyclohexyl-2-benzothiazole-sulfenamide	DEQZTKGFXNUBJL-UHFFFAOYSA-N	DEQZTKGFXNUBJL	C1CCC(CC1)NSC1=NC2=CC=CC=C2S1	DTXSID5020360	urban	yes	polymer additive	rubber additive	vulcanisation accelerator	no	no	polymer additive	parent	na
N-Ethyl-3-methylbenzamide	FPINATACRXASTP-UHFFFAOYSA-N	FPINATACRXASTP	CCNC(=O)C1=CC(C)=CC=C1	DTXSID50181313	urban	yes	biocide	insect repellent	insect repellent	intermediate	intermediate	biocide/intermediate	TP and parent	na	TP of DEET
N-Ethyl-o-toluenesulfonamide	NATWUQFQFMZVMT-UHFFFAOYSA-N	NATWUQFQFMZVMT	CCNS(=O)(=O)C1=CC=CC=C1C	DTXSID5052416	urban	yes	additive	fluid additive	sulfonamide	polymer additive	plasticizer	additive/polymer additive	parent	na	used in coatings, inks, sealants, nail polish and as plasticizer
N-Formyl-4-aminoantipyrine	WSJBSKRPKADYRQ-UHFFFAOYSA-N	WSJBSKRPKADYRQ	CN1N(C(=O)C(NC=O)=C1C)C1=CC=CC=C1	DTXSID10168241	urban	yes	pharmaceutical	analgesic	pyrazolone analgesic	no	no	pharmaceutical	TP	N02BB	TP of dimethylaminophenazone
Nicosulfuron	RTCOGUMHFFWOJV-UHFFFAOYSA-N	RTCOGUMHFFWOJV	COC1=CC(OC)=NC(NC(=O)NS(=O)(=O)C2=NC=CC=C2C(=O)N(C)C)=N1	DTXSID6034764	agric	yes	pesticide	herbicide	sulfonylurea	no	no	pesticide	parent	na
Nicotine	SNICXCGAKADSCV-UHFFFAOYNA-N	SNICXCGAKADSCV	CN1CCCC1C1=CN=CC=C1	DTXSID1020930	urban	yes	food and beverage	stimulans	stimulans	no	no	food and beverage	parent	na
N-isopropyl-N-phenyl-p-phenylenediamine	OUBMGJOQLXMSNT-UHFFFAOYSA-N	OUBMGJOQLXMSNT	CC(C)NC1=CC=C(NC2=CC=CC=C2)C=C1	DTXSID1025485	urban	yes	polymer additive	rubber additive	antioxidant	no	no	polymer additive	parent	na
N-Lauroylethanolamine	QZXSMBBFBXPQHI-UHFFFAOYSA-N	QZXSMBBFBXPQHI	CCCCCCCCCCCC(=O)NCCO	DTXSID5025493	urban	yes	personal care and household	stabilizer	fatty acid amine	no	no	personal care and household	parent	na	used as emulsifier, stabilizer, surfactant, viscosity control in cosmetics
N-Methylbenzamide	NCCHARWOCKOHIH-UHFFFAOYSA-N	NCCHARWOCKOHIH	CNC(=O)C1=CC=CC=C1	DTXSID5025570	urban	yes	intermediate	intermediate	amide	no	no	intermediate	parent	na
N-Methylbenzenesulfonamide	SVDVKEBISAOWJT-UHFFFAOYSA-N	SVDVKEBISAOWJT	CNS(=O)(=O)C1=CC=CC=C1	DTXSID0063731	urban	yes								na
N-Methyl-dicyclohexylamine	GSCCALZHGUWNJW-UHFFFAOYSA-N	GSCCALZHGUWNJW	CN(C1CCCCC1)C1CCCCC1	DTXSID6044727	urban	yes	additive	fluid addititve	aliphatic amine	no	no	additive	parent	na	used as additive in lubricants, coatings, sealants, adhesives
N-Methyldodecylamine	OMEMQVZNTDHENJ-UHFFFAOYSA-N	OMEMQVZNTDHENJ	CCCCCCCCCCCCNC	DTXSID90223387	urban	yes	personal care and household	surfactant	alkylamine	intermediate	surfactant	personal care and household/intermediate	TP	na	TP of N,N-dimethyldodecylamine
Norharmane	AIFRHYZBTHREPW-UHFFFAOYSA-N	AIFRHYZBTHREPW	N1C2=C(C=CC=C2)C2=C1C=NC=C2	DTXSID2021070	urban	na	food and beverage	alkaloid	carboline	natural compound	no	food and beverage/natural compound	parent	na	formed by heating of food, but also naturally in plants
Nylostab S-EED	OYNOCRWQLLIRON-UHFFFAOYSA-N	OYNOCRWQLLIRON	CC1(C)CC(CC(C)(C)N1)NC(=O)C1=CC(=CC=C1)C(=O)NC1CC(C)(C)NC(C)(C)C1	DTXSID3068417	urban	yes	polymer additive	light stabiliser	hindered amine light stabiliser (HALS)	no	no	polymer additive	parent	na
Octabenzone	QUAMTGJKVDWJEQ-UHFFFAOYSA-N	QUAMTGJKVDWJEQ	CCCCCCCCOC1=CC=C(C(=O)C2=CC=CC=C2)C(O)=C1	DTXSID9027441	urban	yes	polymer additive	UV filter	benzophenone	no	no	polymer additive	parent	na	used in polymers
o-Dianisidine	JRBJSXQPQWSCCF-UHFFFAOYSA-N	JRBJSXQPQWSCCF	COC1=CC(=CC=C1N)C1=CC(OC)=C(N)C=C1	DTXSID3025091	urban	no	intermediate	dye intermediate	aromatic amine	no	no	intermediate	parent	na	legacy compound, used mainly for dye production, also as polymer curing agent
Ofloxacin	GSDSWSVVBLHKDQ-UHFFFAOYSA-N	GSDSWSVVBLHKDQ	CC1COC2=C3N1C=C(C(O)=O)C(=O)C3=CC(F)=C2N1CCN(C)CC1	DTXSID3041085	urban	yes	pharmaceutical	antibiotic	fluoroquinolone	no	no	pharmaceutical	parent	J01MA
Omeprazole sulfide	XURCIPRUUASYLR-UHFFFAOYSA-N	XURCIPRUUASYLR	COC1=CC2=C(C=C1)N=C(N2)SCC1=NC=C(C)C(OC)=C1C	DTXSID7057816	urban	yes	pharmaceutical	gastrointestinal	proton pump inhiitor	no	no	pharmaceutical	TP	A02BC	TP of omeprazole
Orlistat	AHLBNYSZXLDEJQ-FWEHEUNISA-N	AHLBNYSZXLDEJQ	CCCCCCCCCCC[C@@H](C[C@@H]1OC(=O)[C@H]1CCCCCC)OC(=O)[C@H](CC(C)C)NC=O	DTXSID8023395	urban	yes	pharmaceutical	antiobesity	other	no	no	pharmaceutical	parent	A08
Oxazepam	ADIMAYPTOBDMTL-UHFFFAOYSA-N	ADIMAYPTOBDMTL	OC1N=C(C2=CC=CC=C2)C2=C(NC1=O)C=CC(Cl)=C2	DTXSID1021087	urban	yes	pharmaceutical	anxiolytic	benzodiazepine	no	no	pharmaceutical	parent	N05BA
Oxcarbazepine	CTRLABGOLIVAIY-UHFFFAOYSA-N	CTRLABGOLIVAIY	NC(=O)N1C2=CC=CC=C2C(=O)CC2=C1C=CC=C2	DTXSID0045703	urban	yes	pharmaceutical	antiepileptic	carboxamide	no	no	pharmaceutical	parent	N03AF
Oxybutynin	XIQVNETUBQGFHX-UHFFFAOYSA-N	XIQVNETUBQGFHX	CCN(CC)CC#CCOC(=O)C(O)(C1CCCCC1)C1=CC=CC=C1	DTXSID0023406	urban	yes	pharmaceutical	urological	incontinence	no	no	pharmaceutical	parent	G04BD
Palmitoylethanolamide	HXYVTAGFYLMHSO-UHFFFAOYSA-N	HXYVTAGFYLMHSO	CCCCCCCCCCCCCCCC(=O)NCCO	DTXSID4042254	urban	na	natural compound	human metabolite	fatty acid amide	no	plant constituent	natural compound	parent	na
p-Chlorocresol	CFKMVGJGLGKFKI-UHFFFAOYSA-N	CFKMVGJGLGKFKI	CC1=C(Cl)C=CC(O)=C1	DTXSID4021717	urban	yes	biocide	antimicrobial	phenol	no	no	biocide	parent	na
Penconazole	WKBPZYKAUNRMKP-UHFFFAOYNA-N	WKBPZYKAUNRMKP	CCCC(CN1C=NC=N1)C1=CC=C(Cl)C=C1Cl	DTXSID8042260	agric	yes	pesticide	fungicide	azole	no	no	pesticide	parent	na
Pencycuron	OGYFATSSENRIKG-UHFFFAOYSA-N	OGYFATSSENRIKG	ClC1=CC=C(CN(C2CCCC2)C(=O)NC2=CC=CC=C2)C=C1	DTXSID3042261	agric	no	pesticide	fungicide	phenylurea	no	no	pesticide	parent	na	legacy compund DE (sind 2021), allowed EU
Pentobarbital	WEXRUCMBJFQVBZ-UHFFFAOYSA-N	WEXRUCMBJFQVBZ	CCCC(C)C1(CC)C(=O)NC(=O)NC1=O	DTXSID7023435	urban	no	pharmaceutical	sedative	barbiturate	no	no	pharmaceutical	parent	N05CA
Pentoxifylline	BYPFEZZEUUWMEJ-UHFFFAOYSA-N	BYPFEZZEUUWMEJ	CN1C=NC2=C1C(=O)N(CCCCC(C)=O)C(=O)N2C	DTXSID7023437	urban	yes	pharmaceutical	vasodilator	purine	no	no	pharmaceutical	parent	C04AD
Perfluorobutanesulfonic acid	JGTNAGYHADQMCM-UHFFFAOYSA-N	JGTNAGYHADQMCM	OS(=O)(=O)C(F)(F)C(F)(F)C(F)(F)C(F)(F)F	DTXSID5030030	urban		PFAS	Perfluoroalkyl acids	Perfluoroalkyl sulfonic acids	no	no	PFAS	parent and TP	na	multiple uses of PFCs are reported
Perfluorododecanoic acid	CXGONMQFMIYUJR-UHFFFAOYSA-N	CXGONMQFMIYUJR	OC(=O)C(F)(F)C(F)(F)C(F)(F)C(F)(F)C(F)(F)C(F)(F)C(F)(F)C(F)(F)C(F)(F)C(F)(F)C(F)(F)F	DTXSID8031861	urban	na	PFAS	Perfluoroalkyl acids	Perfluoroalkyl carboxylic acids	no	no	PFAS	parent and TP	na	multiple uses of PFCs are reported
Perfluoroheptanoic acid	ZWBAMYVPMDSJGQ-UHFFFAOYSA-N	ZWBAMYVPMDSJGQ	OC(=O)C(F)(F)C(F)(F)C(F)(F)C(F)(F)C(F)(F)C(F)(F)F	DTXSID1037303	urban	na	PFAS	Perfluoroalkyl acids	Perfluoroalkyl carboxylic acids	no	no	PFAS	parent and TP	na	multiple uses of PFCs are reported
Perfluorohexanesulfonic acid	QZHDEAJFRJCDMF-UHFFFAOYSA-N	QZHDEAJFRJCDMF	OS(=O)(=O)C(F)(F)C(F)(F)C(F)(F)C(F)(F)C(F)(F)C(F)(F)F	DTXSID7040150	urban		PFAS	Perfluoroalkyl acids	Perfluoroalkyl sulfonic acids	no	no	PFAS	parent and TP	na	multiple uses of PFCs are reported
Perfluorohexanoic acid	PXUULQAPEKKVAH-UHFFFAOYSA-N	PXUULQAPEKKVAH	OC(=O)C(F)(F)C(F)(F)C(F)(F)C(F)(F)C(F)(F)F	DTXSID3031862	urban	na	PFAS	Perfluoroalkyl acids	Perfluoroalkyl carboxylic acids	no	no	PFAS	parent and TP	na	multiple uses of PFCs are reported
Perfluorooctanesulfonic acid	YFSUTJLHUFNCNZ-UHFFFAOYSA-N	YFSUTJLHUFNCNZ	OS(=O)(=O)C(F)(F)C(F)(F)C(F)(F)C(F)(F)C(F)(F)C(F)(F)C(F)(F)C(F)(F)F	DTXSID3031864	urban	na	PFAS	Perfluoroalkyl acids	Perfluoroalkyl sulfonic acids	no	no	PFAS	parent and TP	na	multiple uses of PFCs are reported
Perfluorooctanoic acid	SNGREZUHAYWORS-UHFFFAOYSA-N	SNGREZUHAYWORS	OC(=O)C(F)(F)C(F)(F)C(F)(F)C(F)(F)C(F)(F)C(F)(F)C(F)(F)F	DTXSID8031865	urban	na	PFAS	Perfluoroalkyl acids	Perfluoroalkyl carboxylic acids	no	no	PFAS	parent and TP	na	multiple uses of PFCs are reported
Perfluoropentanesulfonic acid	ACEKLXZRZOWKRY-UHFFFAOYSA-N	ACEKLXZRZOWKRY	OS(=O)(=O)C(F)(F)C(F)(F)C(F)(F)C(F)(F)C(F)(F)F	DTXSID8062600	urban		PFAS	Perfluoroalkyl acids	Perfluoroalkyl sulfonic acids	no	no	PFAS	parent and TP	na	multiple uses of PFCs are reported
Perfluoropentanoic acid	CXZGQIAOTKWCDB-UHFFFAOYSA-N	CXZGQIAOTKWCDB	OC(=O)C(F)(F)C(F)(F)C(F)(F)C(F)(F)F	DTXSID6062599	urban		PFAS	Perfluoroalkyl acids	Perfluoroalkyl carboxylic acids	no	no	PFAS	parent and TP	na	multiple uses of PFCs are reported
Pethoxamid	CSWIKHNSBZVWNQ-UHFFFAOYSA-N	CSWIKHNSBZVWNQ	CCOCCN(C(=O)CCl)C(=C(C)C)C1=CC=CC=C1	DTXSID4057928	agric	yes	pesticide	herbicide	chloroacetanilide	no	no	pesticide	parent	na
Phenazone	VEQOALNAAJBPNY-UHFFFAOYSA-N	VEQOALNAAJBPNY	CN1N(C(=O)C=C1C)C1=CC=CC=C1	DTXSID6021117	urban	yes	pharmaceutical	analgesic	pyrazolone analgesic	no	no	pharmaceutical	parent	N02BB
Phenylbenzimidazole sulfonic acid	UVCJGUGAGLDPAA-UHFFFAOYSA-N	UVCJGUGAGLDPAA	OS(=O)(=O)C1=CC=C2NC(=NC2=C1)C1=CC=CC=C1	DTXSID3038852	urban	yes	personal care and household	UV filter	benzimidazole	no	no	personal care and household	parent	na
Phenylethylmalonamide	JFZHPFOXAAIUMB-UHFFFAOYSA-N	JFZHPFOXAAIUMB	CCC(C(N)=O)(C(N)=O)C1=CC=CC=C1	DTXSID3025885	urban	yes	pharmaceutical	antiepileptic	barbiturate derivative	no	no	pharmaceutical	TP	N03A	TP of primidone
Phloretin	VGEREEWJJVICBM-UHFFFAOYSA-N	VGEREEWJJVICBM	OC1=CC=C(CCC(=O)C2=C(O)C=C(O)C=C2O)C=C1	DTXSID6022393	agric	na	natural compound	plant constituent	dihydrochalcone	no	no	natural compound	parent	na
Phthalonitrile	XQZYPMVTSDWCCE-UHFFFAOYSA-N	XQZYPMVTSDWCCE	N#CC1=CC=CC=C1C#N	DTXSID8029604	urban	yes								na
Picoxystrobin	IBSNKSODLGJUMQ-SDNWHVSQSA-N	IBSNKSODLGJUMQ	CO\C=C(\C(=O)OC)C1=CC=CC=C1COC1=CC=CC(=N1)C(F)(F)F	DTXSID9047542	agric	no	pesticide	fungicide	strobilurine	no	no	pesticide	parent	na	phased out DE 31/10/17, not allowed EU
Pindolol	JZQKKSLKJUAGIC-UHFFFAOYSA-N	JZQKKSLKJUAGIC	CC(C)NCC(O)COC1=CC=CC2=C1C=CN2	DTXSID8023476	urban	yes	pharmaceutical	antihypertensive	beta blocker	no	no	pharmaceutical	parent	C07A
Pioglitazone	HYAFETHFCAUJAY-UHFFFAOYSA-N	HYAFETHFCAUJAY	CCC1=CN=C(CCOC2=CC=C(CC3SC(=O)NC3=O)C=C2)C=C1	DTXSID3037129	urban	yes	pharmaceutical	antidiabetic	Thiazolidinedione	no	no	pharmaceutical	parent	A10BG		no detects
Pipamperone	AXKPFOAXAHJUAG-UHFFFAOYSA-N	AXKPFOAXAHJUAG	NC(=O)C1(CCN(CCCC(=O)C2=CC=C(F)C=C2)CC1)N1CCCCC1	DTXSID8048369	urban	yes	pharmaceutical	antipsychotic	butyrophenone	no	no	pharmaceutical	parent	N05AD
Piperine	MXXWOMGUGJBKIW-YPCIICBESA-N	MXXWOMGUGJBKIW	O=C(\C=C\C=C\C1=CC2=C(OCO2)C=C1)N1CCCCC1	DTXSID3021805	urban	na	food and beverage	alkaloid	alkaloid	natural compound	no	food and beverage/natural compound	parent	na	ingredient of pepper
Pirimicarb	YFGYUFNIOHWBOB-UHFFFAOYSA-N	YFGYUFNIOHWBOB	CN(C)C(=O)OC1=C(C)C(C)=NC(=N1)N(C)C	DTXSID1032569	agric	yes	pesticide	insecticide	carbamate	no	no	pesticide	parent	na
Pirimiphos-methyl	QHOQHJPRIBSPCY-UHFFFAOYSA-N	QHOQHJPRIBSPCY	CCN(CC)C1=NC(C)=CC(OP(=S)(OC)OC)=N1	DTXSID0024266	dual	no	pesticide	insecticide	organophosphate	biocide	no	pesticide/biocide	parent	na	legacy compound
Pravastatin	TUZYXOIXSAXUGO-UHFFFAOYSA-N	TUZYXOIXSAXUGO	CCC(C)C(=O)OC1CC(O)C=C2C=CC(C)C(CCC(O)CC(O)CC(O)=O)C12	DTXSID6023498	urban	yes	pharmaceutical	lipid-lowering	Statin (HMG-CoA reductase inhibitor)	no	no	pharmaceutical	parent	C10AA
Primidone	DQMZLTXERSFNPB-UHFFFAOYSA-N	DQMZLTXERSFNPB	CCC1(C(=O)NCNC1=O)C1=CC=CC=C1	DTXSID7023510	urban	yes	pharmaceutical	antiepileptic	barbiturate derivative	no	no	pharmaceutical	parent	N03A
Propamocarb	WZZLDXDUQPOXNW-UHFFFAOYSA-N	WZZLDXDUQPOXNW	CCCOC(=O)NCCCN(C)C	DTXSID1040295	agric	yes	pesticide	fungicide	carbamate	no	no	pesticide	parent	na
Propiconazole	STJLVHWMYQXCPB-UHFFFAOYSA-N	STJLVHWMYQXCPB	CCCC1COC(CN2C=NC=N2)(O1)C1=C(Cl)C=C(Cl)C=C1	DTXSID8024280	dual	yes	pesticide	fungicide	azole	biocide	no	pesticide/biocide	parent	na
Propoxur	ISRUGXGCCGIOQO-UHFFFAOYSA-N	ISRUGXGCCGIOQO	CNC(=O)OC1=CC=CC=C1OC(C)C	DTXSID7021948	agric	no	pesticide	insecticide	carbamate	no	acaricide	pesticide	parent	na	legacy compound EU
Propoxycarbazone	JTHMVYBOQLDDIY-UHFFFAOYSA-N	JTHMVYBOQLDDIY	CCCOC1=NN(C(=O)NS(=O)(=O)C2=CC=CC=C2C(=O)OC)C(=O)N1C	DTXSID8037704	agric	yes	pesticide	herbicide	triazolinone	no	no	pesticide	parent	na
Propranolol	AQHHHDLHHXJYJD-UHFFFAOYSA-N	AQHHHDLHHXJYJD	CC(C)NCC(O)COC1=C2C=CC=CC2=CC=C1	DTXSID6023525	urban	yes	pharmaceutical	antihypertensive	beta blocker	no	no	pharmaceutical	parent	C07A
Propylparaben	QELSKZZBTMNZEB-UHFFFAOYSA-N	QELSKZZBTMNZEB	CCCOC(=O)C1=CC=C(O)C=C1	DTXSID4022527	urban	yes	personal care and household	antimicrobial	preservative	no	no	personal care and household	parent	na	limited use EU
Propyzamide	PHNUZKMIPFFYSO-UHFFFAOYSA-N	PHNUZKMIPFFYSO	CC(C)(NC(=O)C1=CC(Cl)=CC(Cl)=C1)C#C	DTXSID2020420	agric	yes	pesticide	herbicide	benzamide	no	no	pesticide	parent	na
Prosulfocarb	NQLVQOSNDJXLKG-UHFFFAOYSA-N	NQLVQOSNDJXLKG	CCCN(CCC)C(=O)SCC1=CC=CC=C1	DTXSID3058119	agric	yes	pesticide	herbicide	thiocarbamate	no	no	pesticide	parent	na
Prosulfuron	LTUNNEGNEKBSEH-UHFFFAOYSA-N	LTUNNEGNEKBSEH	COC1=NC(C)=NC(NC(=O)NS(=O)(=O)C2=CC=CC=C2CCC(F)(F)F)=N1	DTXSID9034868	agric	yes	pesticide	herbicide	sulfonylurea	no	no	pesticide	parent	na
Prothioconazole-desthio	HHUQPWODPBDTLI-UHFFFAOYSA-N	HHUQPWODPBDTLI	OC(CN1C=NC=N1)(CC1=CC=CC=C1Cl)C1(Cl)CC1	DTXSID3044338	agric	yes	pesticide	fungicide	azole	no	no	pesticide	TP	na	TP of prothioconazole (actually, active ingredient)
p-Toluenesulfonamide	LMYRWZFENFIFIT-UHFFFAOYSA-N	LMYRWZFENFIFIT	CC1=CC=C(C=C1)S(N)(=O)=O	DTXSID8029105	urban	na	intermediate	intermediate	sulfonamide	no	no	intermediate	parent and TP	na	precusor for different compound classes, TP of chloramine T
Pyrimethanil	ZLIBICFPKPWGIZ-UHFFFAOYSA-N	ZLIBICFPKPWGIZ	CC1=CC(C)=NC(NC2=CC=CC=C2)=N1	DTXSID8034877	agric	yes	pesticide	fungicide	Anilinopyrimidine	no	no	pesticide	parent	na
Quinmerac	ALZOLUNSQWINIR-UHFFFAOYSA-N	ALZOLUNSQWINIR	CC1=CC2=C(N=C1)C(C(O)=O)=C(Cl)C=C2	DTXSID1042364	agric	yes	pesticide	herbicide	quinolinecarboxylic acid	no	no	pesticide	parent	na
Quinoline	SMWDFEZZVXVKRB-UHFFFAOYSA-N	SMWDFEZZVXVKRB	C1=CC=C2N=CC=CC2=C1	DTXSID1021798	urban	yes	intermediate	intermediate	N-heteroaromatic compound	Combustion and coal tar	heteroaromatic compound	intermediate/Combustion and coal tar	parent	na
Quinoline N-oxide	GIIWGCBLYNDKBO-UHFFFAOYSA-N	GIIWGCBLYNDKBO	[O-][N+]1=CC=CC2=CC=CC=C12	DTXSID00167107	urban	yes	intermediate	intermediate	N-heteroaromatic compound	Combustion and coal tar	heteroaromatic compound	intermediate/Combustion and coal tar	TP	na	TP of quinoline
Quinoxyfen	WRPIRSINYZBGPK-UHFFFAOYSA-N	WRPIRSINYZBGPK	FC1=CC=C(OC2=C3C(Cl)=CC(Cl)=CC3=NC=C2)C=C1	DTXSID2034881	agric	no	pesticide	fungicide	aryloxyquinoline	no	no	pesticide	parent	na	phased out DE 30/04/19, EU allowed
Quizalofop	ABOOPXYCKNFDNJ-UHFFFAOYNA-N	ABOOPXYCKNFDNJ	CC(OC1=CC=C(OC2=NC3=CC=C(Cl)C=C3N=C2)C=C1)C(O)=O	DTXSID60273935	agric	yes	pesticide	herbicide	aryloxyphenoxypropionate	no	no	pesticide	TP	na	TP of quizalofop ethyl and quizalofop tefuryl
Raloxifene	GZUITABIAKMVPG-UHFFFAOYSA-N	GZUITABIAKMVPG	OC1=CC=C(C=C1)C1=C(C(=O)C2=CC=C(OCCN3CCCCC3)C=C2)C2=C(S1)C=C(O)C=C2	DTXSID3023550	urban	yes	pharmaceutical	non-steroid hormone	estrogen receptor modulator	no	no	pharmaceutical	parent	G03X
Ranitidine	VMXUWOKSQNHOCA-UKTHLTGXSA-N	VMXUWOKSQNHOCA	CN\C(NCCSCC1=CC=C(CN(C)C)O1)=C/[N+]([O-])=O	DTXSID8045191	urban	yes	pharmaceutical	gastrointestinal	H2-receptor antagonist	no	no	pharmaceutical	parent	A02BA
Ropinirole	UHSKFQJFRQCDBE-UHFFFAOYSA-N	UHSKFQJFRQCDBE	CCCN(CCC)CCC1=C2CC(=O)NC2=CC=C1	DTXSID8045195	urban	yes	pharmaceutical	anti-parkinson	dopamine agonist	no	no	pharmaceutical	parent	N04BC
Roxithromycin	RXZBMPWDPOLZGW-HITVVWEBSA-N	RXZBMPWDPOLZGW	CC[C@H]1OC(=O)[C@H](C)[C@@H](O[C@H]2C[C@@](C)(OC)[C@@H](O)[C@H](C)O2)[C@H](C)[C@@H](O[C@@H]2O[C@H](C)C[C@@H]([C@H]2O)N(C)C)[C@](C)(O)C[C@@H](C)C(=NOCOCCOC)[C@H](C)[C@@H](O)[C@]1(C)O	DTXSID8041117	urban	yes	pharmaceutical	antibiotic	macrolide	no	no	pharmaceutical	parent	J01FA
Scopolamine-N-butyl	YBCNXCRZPWQOBR-WVHCHWADSA-N	YBCNXCRZPWQOBR	CCCC[N+]1(C)[C@H]2CC(C[C@H]1[C@@H]1O[C@H]21)OC(=O)C(CO)C1=CC=CC=C1	DTXSID4048145	urban	yes	pharmaceutical	antispasmolytic	semisynthetic alkaloid	no	no	pharmaceutical	parent	A03BB
Scopoletin	RODXRVNMMDRFIK-UHFFFAOYSA-N	RODXRVNMMDRFIK	COC1=C(O)C=C2OC(=O)C=CC2=C1	DTXSID0075368	agric	na	natural compound	plant constituent	hydroxycoumarin	no	no	natural compound	parent	na
Secobarbital	KQPKPCNLIDLUMF-UHFFFAOYSA-N	KQPKPCNLIDLUMF	CCCC(C)C1(CC=C)C(=O)NC(=O)NC1=O	DTXSID6044145	urban	no	pharmaceutical	sedative	barbiturate	no	no	pharmaceutical	parent	N05CA
Sertraline	VGKDLMBJGBXTGI-SJCJKPOMSA-N	VGKDLMBJGBXTGI	CN[C@H]1CC[C@@H](C2=CC=C(Cl)C(Cl)=C2)C2=CC=CC=C12	DTXSID6023577	urban	yes	pharmaceutical	antidepressant	SSRI	no	no	pharmaceutical	parent	N06AB
Simazine 2-Hydroxy	YQIXRXMOJFQVBV-UHFFFAOYSA-N	YQIXRXMOJFQVBV	CCNC1=NC(NCC)=NC(O)=N1	DTXSID6062547	agric	no	pesticide	herbicide	triazine	no	no	pesticide	TP	na	TP of simazine, legacy compound EU
Simetryn	MGLWZSOBALDPEK-UHFFFAOYSA-N	MGLWZSOBALDPEK	CCNC1=NC(SC)=NC(NCC)=N1	DTXSID8037596	agric	no	pesticide	herbicide	triazine	no	no	pesticide	parent	na	legacy compound EU
Sitagliptin	MFFMDFFZMYYVKS-UHFFFAOYNA-N	MFFMDFFZMYYVKS	NC(CC(=O)N1CCN2C(C1)=NN=C2C(F)(F)F)CC1=CC(F)=C(F)C=C1F	DTXSID70197572	urban	yes	pharmaceutical	antidiabetic	DPP-4 inhibitor	no	no	pharmaceutical	parent	A10BH
Sotalol	ZBMZVLHSJCTVON-UHFFFAOYSA-N	ZBMZVLHSJCTVON	CC(C)NCC(O)C1=CC=C(NS(C)(=O)=O)C=C1	DTXSID0023589	urban	yes	pharmaceutical	antihypertensive	beta blocker	no	no	pharmaceutical	parent	C07A
Spinosyn A	SRJQTHAZUNRMPR-UYQKXTDMSA-N	SRJQTHAZUNRMPR	[H][C@]1(C[C@@]2([H])C=C[C@@]3([H])[C@]4([H])CC(=O)O[C@@]([H])(CC)CCC[C@]([H])(O[C@@]5([H])CC[C@]([H])(N(C)C)[C@@]([H])(C)O5)[C@@]([H])(C)C(=O)C4=C[C@@]3([H])[C@]2([H])C1)O[C@]1([H])O[C@@]([H])(C)[C@]([H])(OC)[C@@]([H])(OC)[C@@]1([H])OC	DTXSID8037598	dual	yes	pesticide	insecticide	Spinosyn	biocide	no	pesticide/biocide	parent	na	consitutent of Spinosad
Sucralose	BAQAVOSOZGMPRM-UHFFFAOYSA-N	BAQAVOSOZGMPRM	OCC1OC(OC2(CCl)OC(CCl)C(O)C2O)C(O)C(O)C1Cl	DTXSID1040245	urban	yes	food and beverage	sweetener	sweetener	no	no	food and beverage	parent	na	artificial sweetener
Sulfamethoxazole	JLKIGFTWXXRPMT-UHFFFAOYSA-N	JLKIGFTWXXRPMT	CC1=CC(NS(=O)(=O)C2=CC=C(N)C=C2)=NO1	DTXSID8026064	urban	yes	pharmaceutical	pharmaceutical	sulfonamide	no	no	pharmaceutical	parent	J01E
Sulfapyridine	GECHUMIMRBOMGK-UHFFFAOYSA-N	GECHUMIMRBOMGK	NC1=CC=C(C=C1)S(=O)(=O)NC1=NC=CC=C1	DTXSID3026067	urban	yes	pharmaceutical	pharmaceutical	sulfonamide	no	no	pharmaceutical	parent	J01E
Sulfathiazole	JNMRHUJNCSQMMB-UHFFFAOYSA-N	JNMRHUJNCSQMMB	NC1=CC=C(C=C1)S(=O)(=O)NC1=NC=CS1	DTXSID8026068	agric	yes	veterinary pharmaceutical	antibiotic	sulfonamide	no	no	veterinary pharmaceutical	parent	QP51	may be used as human pharmaceutical outside Europe
Tamoxifen	NKANXQFJJICGDU-QPLCGJKRSA-N	NKANXQFJJICGDU	CC\C(=C(/C1=CC=CC=C1)C1=CC=C(OCCN(C)C)C=C1)C1=CC=CC=C1	DTXSID1034187	urban	yes	pharmaceutical	endocrine therapy	anti-estrogen	no	no	pharmaceutical	parent	L02BA		no detects
TDCPP	ASLWPAWFJZFCKF-UHFFFAOYSA-N	ASLWPAWFJZFCKF	ClCC(CCl)OP(=O)(OC(CCl)CCl)OC(CCl)CCl	DTXSID9026261	urban	yes	polymer additive	plasticizer	organophosphate	no	flame retardant	polymer additive	parent	na
Tebuconazole	PXMNMQRDXWABCY-UHFFFAOYSA-N	PXMNMQRDXWABCY	CC(C)(C)C(O)(CCC1=CC=C(Cl)C=C1)CN1C=NC=N1	DTXSID9032113	dual	yes	pesticide	fungicide	azole	biocide	no	pesticide/biocide	parent	na
Telmisartan	RMMXLENWKUUMAY-UHFFFAOYSA-N	RMMXLENWKUUMAY	CCCC1=NC2=C(C)C=C(C=C2N1CC1=CC=C(C=C1)C1=CC=CC=C1C(O)=O)C1=NC2=CC=CC=C2N1C	DTXSID8023636	urban	yes	pharmaceutical	antihypertensive	Sartan (Angiotensin II receptor blocker)	no	no	pharmaceutical	parent	C09CA
Temazepam	SEQDDYPDSLOBDC-UHFFFAOYSA-N	SEQDDYPDSLOBDC	CN1C2=CC=C(Cl)C=C2C(=NC(O)C1=O)C1=CC=CC=C1	DTXSID8021309	urban	yes	pharmaceutical	anxiolytic	benzodiazepine	no	no	pharmaceutical	parent	N05BA
Terbinafine	DOMXUEMWDBAQBQ-WEVVVXLNSA-N	DOMXUEMWDBAQBQ	CN(C\C=C\C#CC(C)(C)C)CC1=CC=CC2=CC=CC=C12	DTXSID2023640	urban	yes	pharmaceutical	antifungal	other	no	no	pharmaceutical	parent	D01BA
Terbuthylazine	FZXISNSWEXTPMF-UHFFFAOYSA-N	FZXISNSWEXTPMF	CCNC1=NC(Cl)=NC(NC(C)(C)C)=N1	DTXSID4027608	agric	yes	pesticide	herbicide	triazine	no	no	pesticide	parent	na
Terbuthylazine-2-hydroxy	OYTCZOJKXCTBHG-UHFFFAOYSA-N	OYTCZOJKXCTBHG	CCNC1=NC(=O)N=C(NC(C)(C)C)N1	DTXSID20216888	agric	yes	pesticide	herbicide	triazine	no	no	pesticide	TP	na	TP of terbuthylazine
Terbutryn	IROINLKCQGIITA-UHFFFAOYSA-N	IROINLKCQGIITA	CCNC1=NC(NC(C)(C)C)=NC(SC)=N1	DTXSID3024318	dual	yes	biocide	herbicide	triazine	pesticide	no	biocide/pesticide	parent	na
Tetraacetylethylenediamine	FRPJTGXMTIIFIT-UHFFFAOYSA-N	FRPJTGXMTIIFIT	CC(=O)C(N)(C(C)=O)C(N)(C(C)=O)C(C)=O	DTXSID5040752	urban	yes	personal care and household	bleaching activator	amide	no	no	personal care and household	parent	na	TAED; used as bleaching activator in washing powder	instable at high pH
Tetrabutylammonium	DZLFLBLQUQXARW-UHFFFAOYSA-N	DZLFLBLQUQXARW	CCCC[N+](CCCC)(CCCC)CCCC	DTXSID3045011	urban	yes	additive	fluid additive	QAC	no	no	additive	parent	na	paint and coating additive
Tetradecyltrimethylammonium	GLFDLEXFOHUASB-UHFFFAOYSA-N	GLFDLEXFOHUASB	CCCCCCCCCCCCCC[N+](C)(C)C	DTXSID9045009	urban	yes	biocide	antimicrobial	QAC	no	no	biocide	parent	na
Tetraglyme	ZUHZGEOKBKGPSW-UHFFFAOYSA-N	ZUHZGEOKBKGPSW	COCCOCCOCCOCCOC	DTXSID7044396	urban	yes	additive	fluid additive	ethyleneglycol ether	no	no	additive	parent	na	used as lubricant additive
Tetrahydrophthalimide	CIFFBTOJCKSRJY-UHFFFAOYNA-N	CIFFBTOJCKSRJY	O=C1NC(=O)C2CC=CCC12	DTXSID4052849	agric	yes	pesticide	fungicide	phthalimide	no	no	pesticide	TP	na	TP of captan
Tetrapropylammonium	OSBSFAARYOCBHB-UHFFFAOYSA-N	OSBSFAARYOCBHB	CCC[N+](CCC)(CCC)CCC	DTXSID6047026	urban	yes	intermediate	intermediate	QAC	no	no	intermediate	parent	na	used as precursor for chemical synthesis, anion exchangrs
Theophyllin	ZFXYFBGIUFBOJW-UHFFFAOYSA-N	ZFXYFBGIUFBOJW	CN1C2=C(NC=N2)C(=O)N(C)C1=O	DTXSID5021336	dual	na	food and beverage	stimulans	stimulans	natural compound	no	food and beverage/natural compound	TP and parent	na	TP of caffeine, but also in some plants
Thiabendazole	WJCNZQLZVWNLKY-UHFFFAOYSA-N	WJCNZQLZVWNLKY	N1C2=CC=CC=C2N=C1C1=CSC=N1	DTXSID0021337	dual	yes	pesticide	fungicide	benzimidazole	preservative	no	pesticide/preservative	parent	na	mainly used as fruit preservative
Thiacloprid	HOKKPVIRMVDYPB-GXDHUFHOSA-N	HOKKPVIRMVDYPB	ClC1=CC=C(CN2CCS\C2=N\C#N)C=N1	DTXSID7034961	dual	no	pesticide	insecticide	neonicotinoide	biocide	no	pesticide/biocide	parent	na	phased out EU 21/02/21
Thiacloprid amide	LEZHOZPJYAQQNU-UVTDQMKNSA-N	LEZHOZPJYAQQNU	NC(=O)\N=C1/SCCN1CC1=CN=C(Cl)C=C1	DTXSID60583566	dual	no	pesticide	insecticide	neonicotinoide	biocide	no	pesticide/biocide	TP	na	TP of thiacloprid, phased out 2020
Thiamethoxam	NWWZPOKUUAIXIW-DHZHZOJOSA-N	NWWZPOKUUAIXIW	CN1COCN(CC2=CN=C(Cl)S2)\C1=N\[N+]([O-])=O	DTXSID2034962	dual	yes	pesticide	insecticide	neonicotinoide	no	no	pesticide	parent	na	phased out DE 30/04/19, but used with special allowance, allowed EU, still allowed as biocide (seems very limited)
TMDD	LXOFYPKXCSULTL-UHFFFAOYSA-N	LXOFYPKXCSULTL	CC(C)CC(C)(O)C#CC(C)(O)CC(C)C	DTXSID7027041	dual	yes	additive	fluid additive	defoamer/wetting agent	no	no	additive	parent	na	used as defoamer, wetting agent, additive, also in pesticide formulations
Torasemide	NGBFQHCMQULJNZ-UHFFFAOYSA-N	NGBFQHCMQULJNZ	CC(C)NC(=O)NS(=O)(=O)C1=CN=CC=C1NC1=CC=CC(C)=C1	DTXSID2023690	urban	yes	pharmaceutical	diuretic	sulfonamide	no	no	pharmaceutical	parent	C03CA
Tramadol	TVYLLZQTGLZFBW-ZBFHGGJFSA-N	TVYLLZQTGLZFBW	COC1=CC=CC(=C1)[C@@]1(O)CCCC[C@@H]1CN(C)C	DTXSID90858931	urban	yes	pharmaceutical	analgesic	opioid	no	no	pharmaceutical	parent	N02A
Tri(butoxyethyl)phosphate	WTLBZVNBAKMVDP-UHFFFAOYSA-N	WTLBZVNBAKMVDP	CCCCOCCOP(=O)(OCCOCCCC)OCCOCCCC	DTXSID5021758	urban	yes	polymer additive	plasticizer	organophosphate	no	flame retardant	polymer additive	parent	na
Triadimenol	BAZVSMNPJJMILC-UHFFFAOYSA-N	BAZVSMNPJJMILC	CC(C)(C)C(O)C(OC1=CC=C(Cl)C=C1)N1C=NC=N1	DTXSID0032493	agric	no	pesticide	fungicide	azole	no	no	pesticide	parent	na	phased out DE 31/08/19, allowed EU
Tributylamine	IMFACGCPASFAPR-UHFFFAOYSA-N	IMFACGCPASFAPR	CCCCN(CCCC)CCCC	DTXSID4026183	urban	yes	intermediate	intermediate	alkylamine	additive	fluid additive	intermediate/additive	parent	na
Triclosan	XEFQLINVKFYRCS-UHFFFAOYSA-N	XEFQLINVKFYRCS	OC1=CC(Cl)=CC=C1OC1=CC=C(Cl)C=C1Cl	DTXSID5032498	urban	yes	biocide	antimicrobial	chlorinated phenoxyphenol	no	no	biocide	parent	D08A	allowed use in pharmaceuticals and some PCPs (toothpaste)
Tricresylphosphate	BOSMZFBHAYFUBJ-UHFFFAOYSA-N	BOSMZFBHAYFUBJ	CC1=CC=C(OP(=O)(OC2=CC=C(C)C=C2)OC2=CC=C(C)C=C2)C=C1	DTXSID4021391	urban	yes	polymer additive	plasticizer	organophosphate	no	flame retardant	polymer additive	parent	na
Triethylphosphate	DQWPFSLDHJDLRL-UHFFFAOYSA-N	DQWPFSLDHJDLRL	CCOP(=O)(OCC)OCC	DTXSID8026228	urban	yes	polymer additive	plasticizer	organophosphate	no	flame retardant	polymer additive	parent	na
Trifloxystrobin	ONCZDRURRATYFI-TVJDWZFNSA-N	ONCZDRURRATYFI	CO\N=C(\C(=O)OC)C1=C(CO\N=C(/C)C2=CC=CC(=C2)C(F)(F)F)C=CC=C1	DTXSID4032580	agric	yes	pesticide	fungicide	strobilurine	no	no	pesticide	parent	na
Trifloxystrobin CGA 321113	ISZQNKFXNXQTTF-NACSPRHISA-N	ISZQNKFXNXQTTF	CO\N=C(\C(O)=O)C1=CC=CC=C1CO\N=C(/C)C1=CC=CC(=C1)C(F)(F)F	DTXSID50892513	agric	yes	pesticide	fungicide	strobilurine	no	no	pesticide	TP	na	TP of trifloxystrobin
Triglyme	YFNKIDBQEZZDLK-UHFFFAOYSA-N	YFNKIDBQEZZDLK	COCCOCCOCCOC	DTXSID8026224	urban	yes	additive	fluid additive	ethyleneglycol ether	no	no	additive	parent	na
Tri-isobutylphosphate	HRKAMJBPFPHCSD-UHFFFAOYSA-N	HRKAMJBPFPHCSD	CC(C)COP(=O)(OCC(C)C)OCC(C)C	DTXSID8040698	urban	yes	polymer additive	plasticizer	organophosphate	no	flame retardant	polymer additive	parent	na
Trimethoprim	IEDVJHCEMCRBQM-UHFFFAOYSA-N	IEDVJHCEMCRBQM	COC1=CC(CC2=C(N)N=C(N)N=C2)=CC(OC)=C1OC	DTXSID3023712	urban	yes	pharmaceutical	antibiotic	antifolate	no	no	pharmaceutical	parent	J01EA
Trimethylcitrate	HDDLVZWGOPWKFW-UHFFFAOYSA-N	HDDLVZWGOPWKFW	COC(=O)CC(O)(CC(=O)OC)C(=O)OC	DTXSID2061804	urban	yes	polymer additive	plasticizer	polyacid ester	additive	fluid additive	polymer additive	parent	na	used in palstics, cosmetics, fules
Trimethyloctylammonium	HTKPDYSCAPSXIR-UHFFFAOYSA-N	HTKPDYSCAPSXIR	CCCCCCCC[N+](C)(C)C	DTXSID10165674	urban	yes	intermediate	intermediate	QAC	no	no	intermediate	parent	na	used as antistatic in polymer processing
Tri-n-butyl citrate	ZFOZVQLOBQUTQQ-UHFFFAOYSA-N	ZFOZVQLOBQUTQQ	CCCCOC(=O)CC(O)(CC(=O)OCCCC)C(=O)OCCCC	DTXSID5051442	urban	yes	polymer additive	plasticizer	polyacid ester	additive	fluid additive	polymer additive/additive	parent	na	used in plastics, cosmetics, paints
Triphenylphosphate	XZZNDPSIHUTMOC-UHFFFAOYSA-N	XZZNDPSIHUTMOC	O=P(OC1=CC=CC=C1)(OC1=CC=CC=C1)OC1=CC=CC=C1	DTXSID1021952	urban	yes	polymer additive	plasticizer	organophosphate	no	flame retardant	polymer additive	parent	na
Tripropyl phosphate	RXPQRKFMDQNODS-UHFFFAOYSA-N	RXPQRKFMDQNODS	CCCOP(=O)(OCCC)OCCC	DTXSID4052712	urban	yes	polymer additive	plasticizer	organophosphate	no	flame retardant	polymer additive	parent	na
Tripropylamine	YFTHZRPMJXBUME-UHFFFAOYSA-N	YFTHZRPMJXBUME	CCCN(CCC)CCC	DTXSID9021849	urban	yes	intermediate	intermediate	aliphatic amine	no	no	intermediate	parent	na
Tris(1-chloro-2-propyl)phosphate	KVMPUXDNESXNOH-UHFFFAOYSA-N	KVMPUXDNESXNOH	CC(CCl)OP(=O)(OC(C)CCl)OC(C)CCl	DTXSID5026259	urban	yes	polymer additive	plasticizer	organophosphate	no	flame retardant	polymer additive	parent	na
Tris(2-chloroethyl)phosphate	HQUQLFOMPYWACS-UHFFFAOYSA-N	HQUQLFOMPYWACS	ClCCOP(=O)(OCCCl)OCCCl	DTXSID5021411	urban	yes	polymer additive	plasticizer	organophosphate	no	flame retardant	polymer additive	parent	na
Tritosulfuron	KVEQCVKVIFQSGC-UHFFFAOYSA-N	KVEQCVKVIFQSGC	COC1=NC(=NC(NC(=O)NS(=O)(=O)C2=CC=CC=C2C(F)(F)F)=N1)C(F)(F)F	DTXSID9057975	agric	yes	pesticide	herbicide	sulfonylurea	no	no	pesticide	parent	na
Univul-4050H	UONLDZHKYCFZRW-UHFFFAOYSA-N	UONLDZHKYCFZRW	CC1(C)CC(CC(C)(C)N1)N(CCCCCCN(C=O)C1CC(C)(C)NC(C)(C)C1)C=O	DTXSID9073094	urban	yes	polymer additive	light stabiliser	hindered amine light stabiliser (HALS)	no	no	polymer additive	parent	na
Ursolic acid	WCGUUGGRBIKTOS-GPOJBZKASA-N	WCGUUGGRBIKTOS	C[C@@H]1CC[C@@]2(CC[C@]3(C)C(=CC[C@@H]4[C@@]5(C)CC[C@H](O)C(C)(C)[C@@H]5CC[C@@]34C)[C@@H]2[C@H]1C)C(O)=O	DTXSID70883221	urban	na	natural compound	human metabolite	bile acid	no	no	natural compound	parent	na
Uvinul A Plus	FDATWRLUYRHCJE-UHFFFAOYSA-N	FDATWRLUYRHCJE	CCCCCCOC(=O)C1=CC=CC=C1C(=O)C1=C(O)C=C(C=C1)N(CC)CC	DTXSID60184370	urban	yes	personal care and household	UV filter	benzophenone	no	no	personal care and household	parent	na
Valsartan	ACWBQPMHZXGDFX-UHFFFAOYSA-N	ACWBQPMHZXGDFX	CCCCC(=O)N(CC1=CC=C(C=C1)C1=CC=CC=C1C1=NNN=N1)C(C(C)C)C(O)=O	DTXSID6023735	urban	yes	pharmaceutical	antihypertensive	Sartan (Angiotensin II receptor blocker)	no	no	pharmaceutical	parent	C09CA
Vardenafil	SECKRCOLJRRGGV-UHFFFAOYSA-N	SECKRCOLJRRGGV	CCCC1=NC(C)=C2N1NC(=NC2=O)C1=C(OCC)C=CC(=C1)S(=O)(=O)N1CCN(CC)CC1	DTXSID3048318	urban	yes	pharmaceutical	urological	erectile disfunction	no	no	pharmaceutical	parent	G04BE
Venlafaxine-O-desmethyl	KYYIDSXMWOZKMP-UHFFFAOYNA-N	KYYIDSXMWOZKMP	CN(C)CC(C1=CC=C(O)C=C1)C1(O)CCCCC1		urban	yes	pharmaceutical	antidepressant	SSRI	no	no	pharmaceutical	TP	N06AX	TP of venlafaxine
Verapamil	SGTNSNPWRIOYBX-UHFFFAOYSA-N	SGTNSNPWRIOYBX	COC1=CC=C(CCN(C)CCCC(C#N)(C(C)C)C2=CC(OC)=C(OC)C=C2)C=C1OC	DTXSID9041152	urban	yes	pharmaceutical	antihypertensive	Ca channel blocker	no	no	pharmaceutical	parent	C08D
Warfarin	PJVWKTKQMONHTI-UHFFFAOYSA-N	PJVWKTKQMONHTI	CC(=O)CC(C1=CC=CC=C1)C1=C(O)C2=CC=CC=C2OC1=O	DTXSID5023742	urban	yes	biocide	rodenticide	coumarin	no	no	biocide	parent	na
tested but not detected chemicals in the Elbe
Name	InChIKey	InChIKey_block1	SMILES	DTXSID	Main source	Registered_allowed_used_DE	compound class level 1	compound class level 2	compound class level 3	Compound class alternative level 1	compound class alternative level 2	compound class dual level 1	Parent or TP?	pharma ATC code bzw. ATCvet code	classification comment	Comment
(Methoxymethyl)triphenylphosphonium	SDMCZCALYDCRBH-UHFFFAOYSA-N	SDMCZCALYDCRBH	COC[P+](C1=CC=CC=C1)(C1=CC=CC=C1)C1=CC=CC=C1		urban	yes	intermediate	catalyst	catalyst	no	no	intermediate	parent	na	used as catalyst in chemical synthesis
1,1,1-Tris(4-hydroxyphenyl)ethane	BRPSWMCDEYMRPE-UHFFFAOYSA-N	BRPSWMCDEYMRPE	CC(C1=CC=C(O)C=C1)(C1=CC=C(O)C=C1)C1=CC=C(O)C=C1	DTXSID2037712	urban	yes	polymer additive					polymer additive	parent	na
1-Butyl-3-methyl-imidazolium	IQQRAVYLUAZUGX-UHFFFAOYSA-N	IQQRAVYLUAZUGX	CCCC[N+]1=CN(C)C=C1	DTXSID6031461	urban	yes	solvent	ionic liquid	ionic liquid	no	no	solvent	parent	na	use unclear, poor data, but registered by ECHA
1,5-Naphthalenediamine	KQSABULTKYLFEV-UHFFFAOYSA-N	KQSABULTKYLFEV	NC1=CC=CC2=C(N)C=CC=C12	DTXSID3020916	urban									na
2-Amido-3,5,6-trichloro-4-cyanobenzenesulfonic acid	JNMMKKYUIIQPDG-UHFFFAOYSA-N	JNMMKKYUIIQPDG	NC(=O)C1=C(C(Cl)=C(Cl)C(C#N)=C1Cl)S(O)(=O)=O	DTXSID60891330	agric	no	pesticide	fungicide	aromatic compound	no	no	pesticide	TP	na	TP of chlorothalonil, phased out EU 31/10/19	polar?
2-Amino-3-methyl-imidazo[4,5-f]quinoline (IQ)	ARZWATDYIYAUTA-UHFFFAOYSA-N	ARZWATDYIYAUTA	CN1C(N)=NC2=C1C=CC1=NC=CC=C21	DTXSID4020745	urban	na	food and beverage	food toxicant	heterocyclic aromatic amine	no	no	food and beverage	parent	na	fomed by heating, food carcinogen
2-Amino-3,8-dimethylimidazo-[4,5-f]quinoxaline (MeIQx)	DVCCCQNKIYNAKB-UHFFFAOYSA-N	DVCCCQNKIYNAKB	CN1C(N)=NC2=C1C=CC1=NC=C(C)N=C21	DTXSID1020801	urban	na	food and beverage	food toxicant	heterocyclic aromatic amine	no	no	food and beverage	parent	na	fomed by heating, food carcinogen
2-Amino-4,6-dimethylpyrimidine	IDQNBVFPZMCDDN-UHFFFAOYSA-N	IDQNBVFPZMCDDN	CC1=CC(C)=NC(N)=N1	DTXSID8052510	agric	yes	pesticide	fungicide	Anilinopyrimidine	intermediate	intermediate	pesticide/intermediate	TP and parent	na	TP of pyrimethanil
2-Amino-9H-pyrido[2,3-b]indole (AalphaC)	FJTNLJLPLJDTRM-UHFFFAOYSA-N	FJTNLJLPLJDTRM	NC1=NC2=C(C=C1)C1=CC=CC=C1N2	DTXSID7020001	urban	na	food and beverage	food toxicant	heterocyclic aromatic amine	no	no	food and beverage	parent	na	fomed by heating, food carcinogen
2-Hydroxycarbazole	GWPGDZPXOZATKL-UHFFFAOYSA-N	GWPGDZPXOZATKL	OC1=CC2=C(C=C1)C1=C(N2)C=CC=C1	DTXSID50235340	urban	na								na
2-Morpholinothiobenzothiazole	MHKLKWCYGIBEQF-UHFFFAOYSA-N	MHKLKWCYGIBEQF	C1CN(CCO1)SC1=NC2=CC=CC=C2S1	DTXSID0021096	urban	yes	polymer additive	rubber additive	vulcanisation accelerator	no	no	polymer additive	parent	na
2,2'-dichloro-4,4'-methylenedianiline	IBOFVQJTBBUKMU-UHFFFAOYSA-N	IBOFVQJTBBUKMU	NC1=CC=C(CC2=CC=C(N)C(Cl)=C2)C=C1Cl	DTXSID5020865	urban	yes	polymer additive	curing agent	aromatic amine	additive	fluid additive	polymer additive/additive	parent	na	curing agent for polyurethane / urethane rubber, also in adhesives
2,2'-Methylenebis(ethyl-6-tert-butylphenol)	GPNYZBKIGXGYNU-UHFFFAOYSA-N	GPNYZBKIGXGYNU	CCC1=CC(CC2=C(O)C(=CC(CC)=C2)C(C)(C)C)=C(O)C(=C1)C(C)(C)C	DTXSID7038864	urban	yes	polymer additive	antioxidant	hindered phenol	no	rubber additive	polymer additive	parent	na
2,4,6-Tribromophenol	BSWWXRFVMJHFBN-UHFFFAOYSA-N	BSWWXRFVMJHFBN	OC1=C(Br)C=C(Br)C=C1Br	DTXSID6021959	urban	yes	intermediate	intermediate	bromophenol	polymer additive	flame retardant	intermediate/polymer additive	parent and TP	na	intermediate for production of flame retardants, likely TP of BFRs; legacy use as BFR
2,8-Diaminophenazine	CCBDBWAKDHGKNI-UHFFFAOYSA-N	CCBDBWAKDHGKNI	NC1=CC2=NC3=CC(N)=CC=C3N=C2C=C1	DTXSID50227846	urban	yes	intermediate	intermediate	aromatic amine	no	no	intermediate	parent	na	intermediate for dye production, detected at Bitterfeld
2(4-morpholinyl)benzothiazole	VVUVJGRVEYHIHC-UHFFFAOYSA-N	VVUVJGRVEYHIHC	C1CN(CCO1)C1=NC2=CC=CC=C2S1	DTXSID90891505	urban	yes	polymer additive	rubber additive	vulcanisation accelerator	no	no	polymer additive	parent	na
3-Hydroxy-4,4'-dichlorobiphenyl	YIRDONCMEBQOJP-UHFFFAOYSA-N	YIRDONCMEBQOJP	OC1=CC(=CC=C1Cl)C1=CC=C(Cl)C=C1	DTXSID70201623	urban	na	POP	PCB	PCB	no	no	POP	TP	na	TP of PCBs
3-Iodopropynyl butylcarbamate	WYVVKGNFXHOCQV-UHFFFAOYSA-N	WYVVKGNFXHOCQV	CCCCNC(=O)OCC#CI	DTXSID0028038	urban	yes	biocide	fungicide	carbamate	no	no	biocide	parent	na
3,3'-Dichlorobenzidine	HUWXDEQWWKGHRV-UHFFFAOYSA-N	HUWXDEQWWKGHRV	NC1=CC=C(C=C1Cl)C1=CC=C(N)C(Cl)=C1	DTXSID6020432	urban	yes	intermediate	dye intermediate	aromatic amine	no	no	intermediate	parent	na	legacy compound; used mainly for dye production, also as polymer curing agent
3,3'-Dimethylbenzidine	NUIURNJTPRWVAP-UHFFFAOYSA-N	NUIURNJTPRWVAP	CC1=CC(=CC=C1N)C1=CC=C(N)C(C)=C1	DTXSID5024059	urban	yes	intermediate	dye intermediate	aromatic amine	no	no	intermediate	parent	na	used mainly for dye production, also as polymer curing agent
3,3',5-Triiodo-L-thyronine	AUYYCJSJGJYCDS-UHFFFAOYNA-N	AUYYCJSJGJYCDS	NC(CC1=CC(I)=C(OC2=CC(I)=C(O)C=C2)C(I)=C1)C(O)=O	DTXSID8023216	urban	yes	pharmaceutical	thyroid hormone	thyroid hormone	natural compound	no	pharmaceutical/natural compound	TP	H03	TP of thyroxine
3,4-Dihydroxy-chlorobenzene	WWOBYPKUYODHDG-UHFFFAOYSA-N	WWOBYPKUYODHDG	OC1=CC=C(Cl)C=C1O	DTXSID7022176	urban	na							TP	na	human TP of chlorobenzene
4-Amino-2-methylquinoline	COCFIBRMFPWUDW-UHFFFAOYSA-N	COCFIBRMFPWUDW	CC1=NC2=CC=CC=C2C(N)=C1	DTXSID50216477	urban	yes	intermediate	intermediate	aromatic amine	no	no	intermediate	parent	na
4-Chloro-2,5-dimethoxyaniline	YGUFQYGSBVXPMC-UHFFFAOYSA-N	YGUFQYGSBVXPMC	COC1=CC(N)=C(OC)C=C1Cl	DTXSID9040718	urban									na
4-Fluorobenzoylpropionic acid	WUYWHIAAQYQKPP-UHFFFAOYSA-N	WUYWHIAAQYQKPP	OC(=O)CCC(=O)C1=CC=C(F)C=C1	DTXSID30190084	urban	yes	pharmaceutical	antipsychotic	butyrophenone	no	no	pharmaceutical	TP	N05AD	TP of haloperidol	1 detect
4-Hydroxy-2,2,6,6-tetramethylpiperidinoxyl	UZFMOKQJFYMBGY-UHFFFAOYSA-N	UZFMOKQJFYMBGY	CC1(C)CC(O)CC(C)(C)N1[O]	DTXSID4041280	urban	yes	polymer additive	polymerisation inhibitor	stable radical	intermediate	intermediate	polymer additive/intermediate	parent	na
4-Hydroxy-3,4',5-trichlorobiphenyl	OICMUGIRBDYVOV-UHFFFAOYSA-N	OICMUGIRBDYVOV	OC1=C(Cl)C=C(C=C1Cl)C1=CC=C(Cl)C=C1	DTXSID60963162	urban	na	POP	PCB	PCB	no	no	POP	TP	na	TP of PCBs
4-Hydroxybenzotriazole	JMTMSDXUXJISAY-UHFFFAOYSA-N	JMTMSDXUXJISAY	OC1=C2N=NNC2=CC=C1	DTXSID90374722	urban	yes	personal care and household	corrosion inhibitor	benzotriazole	additive	fluid additive	personal care and household/additive	TP	na	TP of benzotriazole
4-Hydroxytamoxifen	TXUZVZSFRXZGTL-UHFFFAOYSA-N	TXUZVZSFRXZGTL	CCC(=C(C1=CC=C(O)C=C1)C1=CC=C(OCCN(C)C)C=C1)C1=CC=CC=C1	DTXSID3037094	urban	yes	pharmaceutical	endocrine therapy	anti-estrogen	no	no	pharmaceutical	TP	L02BA	TP of tamoxifen	no detects
4,4'-Methylene-bis(2-methyl aniline)	WECDUOXQLAIPQW-UHFFFAOYSA-N	WECDUOXQLAIPQW	CC1=C(N)C=CC(CC2=CC(C)=C(N)C=C2)=C1	DTXSID5020867	urban	yes	intermediate	dye intermediate	aromatic amine	no	no	intermediate	parent	na	dye precursor and byproduct
6,7-Dimethoxy-2-(piperazin-1-yl)quinazolin-4-amine	APKHJGDGWQDBGM-UHFFFAOYSA-N	APKHJGDGWQDBGM	COC1=C(OC)C=C2C(N)=NC(=NC2=C1)N1CCNCC1	DTXSID00209293	urban		pharmaceutical	antihypertensive	alpha blocker	no	no	pharmaceutical	TP	C02CA	TP of doxazosin
6:2 Fluorotelomerphosphate diester	ZDYYWMSLMLTXDM-UHFFFAOYSA-N	ZDYYWMSLMLTXDM	OP(=O)(OCCC(F)(F)C(F)(F)C(F)(F)C(F)(F)C(F)(F)C(F)(F)F)OCCC(F)(F)C(F)(F)C(F)(F)C(F)(F)C(F)(F)C(F)(F)F	DTXSID50561590	urban		PFAS
8:2 Fluorotelomersulfonic acid	ALVYVCQIFHTIRD-UHFFFAOYSA-N	ALVYVCQIFHTIRD	OS(=O)(=O)CCC(F)(F)C(F)(F)C(F)(F)C(F)(F)C(F)(F)C(F)(F)C(F)(F)C(F)(F)F	DTXSID00192353	urban		PFAS	Fluorotelomer acid	Fluorotelomer sulfonic acid	no	no	PFAS	parent and TP	na	multiple uses of PFCs are reported
Abamectin	RRZXIRBKKLTSOM-XPNPUAGNSA-N	RRZXIRBKKLTSOM	CC[C@H](C)[C@H]1O[C@@]2(C[C@@H]3C[C@@H](C\C=C(C)\[C@@H](O[C@H]4C[C@H](OC)[C@@H](O[C@H]5C[C@H](OC)[C@@H](O)[C@H](C)O5)[C@H](C)O4)[C@@H](C)\C=C\C=C4/CO[C@@H]5[C@H](O)C(C)=C[C@@H](C(=O)O3)[C@]45O)O2)C=C[C@@H]1C	DTXSID8023892	agric	no	veterinary pharmaceutical	antiparasitic	macrocyclic lactone	no	no	veterinary pharmaceutical	parent	na	not used in DE, EU use?
Acephate	YASYVMFAVPKPKE-UHFFFAOYNA-N	YASYVMFAVPKPKE	COP(=O)(NC(C)=O)SC	DTXSID8023846	agric	no	pesticide	insecticide	organophosphate	no	no	pesticide	parent	na	legacy compound EU
Acetochlor	VTNQPKFIQCLBDU-UHFFFAOYSA-N	VTNQPKFIQCLBDU	CCOCN(C(=O)CCl)C1=C(C)C=CC=C1CC	DTXSID8023848	agric	no	pesticide	herbicide	chloroacetanilide	no	no	pesticide	parent	na
Aflatoxin B1	OQIQSTLJSLGHID-UHFFFAOYNA-N	OQIQSTLJSLGHID	COC1=C2C3=C(C(=O)CC3)C(=O)OC2=C2C3C=COC3OC2=C1	DTXSID9020035	agric	na	natural compound	food toxicant	mycotoxin	food and beverage	no	food and beverage/natural compound	parent	na
Aldicarb	QGLZXHRNAYXIBU-WEVVVXLNSA-N	QGLZXHRNAYXIBU	CNC(=O)O\N=C\C(C)(C)SC	DTXSID0039223	agric	no	pesticide	insecticide	carbamate	no	acaricide	pesticide	parent	na	legacy compound EU
Amidosulfuron	CTTHWASMBLQOFR-UHFFFAOYSA-N	CTTHWASMBLQOFR	COC1=CC(OC)=NC(NC(=O)NS(=O)(=O)N(C)S(C)(=O)=O)=N1	DTXSID7057945	agric	yes	pesticide	herbicide	sulfonylurea	no	no	pesticide	parent	na		no detects
Aminobifenox acid	DNBRVZFQNDQJOB-UHFFFAOYSA-N	DNBRVZFQNDQJOB	NC1=CC=C(OC2=CC=C(Cl)C=C2Cl)C=C1C(O)=O	DTXSID10207967	agric	yes	pesticide	herbicide	nitrophenyl ether	no	no	pesticide	TP	na	TP of bifenox	no detects
Amiodarone	IYIKLHRQXLHMJQ-UHFFFAOYSA-N	IYIKLHRQXLHMJQ	CCCCC1=C(C(=O)C2=CC(I)=C(OCCN(CC)CC)C(I)=C2)C2=CC=CC=C2O1	DTXSID7022592	urban	yes	pharmaceutical	cardiac therapy	antiarrhythmics	no	no	pharmaceutical	parent	C01B
Anastrozole	YBBLVLTVTVSKRW-UHFFFAOYSA-N	YBBLVLTVTVSKRW	CC(C)(C#N)C1=CC(=CC(CN2C=NC=N2)=C1)C(C)(C)C#N	DTXSID9022607	urban	yes	pharmaceutical	endocrine therapy	aromatase inhibitor	no	no	pharmaceutical	parent	L02BG
Aristolochic acid I	BBFQZRXNYIEMAW-UHFFFAOYSA-N	BBFQZRXNYIEMAW	COC1=CC=CC2=C3C4=C(OCO4)C=C(C(O)=O)C3=C(C=C12)[N+]([O-])=O	DTXSID0040969	agric	na	natural compound	plant constituent	phenanthrene carboxylic acid	no	no	natural compound	parent	na
Azelastine	MBUVEWMHONZEQD-UHFFFAOYSA-N	MBUVEWMHONZEQD	CN1CCCC(CC1)N1N=C(CC2=CC=C(Cl)C=C2)C2=CC=CC=C2C1=O	DTXSID6022638	urban	yes	pharmaceutical	antihistamine	other	no	no	pharmaceutical	parent	R06AX
Azinphos methyl	CJJOSEISRRTUQB-UHFFFAOYSA-N	CJJOSEISRRTUQB	COP(=S)(OC)SCN1N=NC2=CC=CC=C2C1=O	DTXSID3020122	agric	no	pesticide	insecticide	organophosphate	no	no	pesticide	parent	na	legacy compound EU
Azobenzene	DMLAVOWQYNRWNQ-BUHFOSPRSA-N	DMLAVOWQYNRWNQ	C1=CC=C(C=C1)\N=N\C1=CC=CC=C1	DTXSID8020123	urban	yes	intermediate	dye intermediate	aromatic amine	no	no	intermediate	parent	na	used mainly for dye production, also as polymer curing agent
Basic Blue 41	ZZJJYUNNNYLVAR-UHFFFAOYSA-N	ZZJJYUNNNYLVAR	CCN(CCO)C1=CC=C(C=C1)N=NC1=[N+](C)C2=CC=C(OC)C=C2S1	DTXSID00860101	urban	yes	dye	basic dye	azo dye	no	no	dye	parent	na	used for textiles, leather
Benzethonium	SIYLLGKDQZGJHK-UHFFFAOYSA-N	SIYLLGKDQZGJHK	CC(C)(C)CC(C)(C)C1=CC=C(OCCOCC[N+](C)(C)CC2=CC=CC=C2)C=C1	DTXSID5046984	urban	no	biocide	antimicrobial	QAC	personal care and household	no	biocide/personal care and household	parent	na
Benzidine	HFACYLZERDEVSX-UHFFFAOYSA-N	HFACYLZERDEVSX	NC1=CC=C(C=C1)C1=CC=C(N)C=C1	DTXSID2020137	urban	yes	intermediate	dye intermediate	aromatic amine	no	no	intermediate	parent	na	used mainly for dye production, also as polymer curing agent
Bifenox free acid	IUSYSZLVZMUVDO-UHFFFAOYSA-N	IUSYSZLVZMUVDO	OC(=O)C1=C(C=CC(OC2=C(Cl)C=C(Cl)C=C2)=C1)[N+]([O-])=O	DTXSID9073547	agric	yes	pesticide	herbicide	nitrophenyl ether	no	no	pesticide	TP	na	TP of bifenox
Biochanin A	WUADCCWRTIWANL-UHFFFAOYSA-N	WUADCCWRTIWANL	COC1=CC=C(C=C1)C1=COC2=CC(O)=CC(O)=C2C1=O	DTXSID1022394	agric	na	natural compound	plant constituent	isoflavone	no	no	natural compound	parent	na
Bisphenol A (2,3-dihydroxypropyl) glycidyl ether	NBLIPZBCGXIEFO-UHFFFAOYSA-N	NBLIPZBCGXIEFO	CC(C)(C1=CC=C(OCC(O)CO)C=C1)C1=CC=C(OCC2CO2)C=C1	DTXSID90997359	urban		polymer additive			no		polymer additive	parent	na
Bisphenol AF	ZFVMWEVVKGLCIJ-UHFFFAOYSA-N	ZFVMWEVVKGLCIJ	OC1=CC=C(C=C1)C(C1=CC=C(O)C=C1)(C(F)(F)F)C(F)(F)F	DTXSID7037717	urban	yes	intermediate	intermediate	bisphenol	no	no	intermediate	parent	na	synthesis of special, high resistant polymers
Bisphenol BP	BATCUENAARTUKW-UHFFFAOYSA-N	BATCUENAARTUKW	OC1=CC=C(C=C1)C(C1=CC=CC=C1)(C1=CC=CC=C1)C1=CC=C(O)C=C1	DTXSID70283308	urban	yes	intermediate	intermediate	bisphenol	no	no	intermediate	parent	na	coatings, synthesis of special polymers
Bisphenol C	OWEYKIWAZBBXJK-UHFFFAOYSA-N	OWEYKIWAZBBXJK	C1=CC(=CC=C1C(=C(Cl)Cl)C2=CC=C(C=C2)O)O	DTXSID5022485	urban	yes	intermediate	intermediate	bisphenol	no	no	intermediate	parent	na	coatings, synthesis of special polymers
Bisphenol F	PXKLMJQFEQBVLD-UHFFFAOYSA-N	PXKLMJQFEQBVLD	OC1=CC=C(CC2=CC=C(O)C=C2)C=C1	DTXSID9022445	urban	yes	intermediate	intermediate	bisphenol	no	no	Intermediate	parent	na	coatings, synthesis of special polymers
Bisphenol FL	YWFPGFJLYRKYJZ-UHFFFAOYSA-N	YWFPGFJLYRKYJZ	OC1=CC=C(C=C1)C1(C2=CC=CC=C2C2=CC=CC=C12)C1=CC=C(O)C=C1	DTXSID5037731	urban	yes	intermediate	intermediate	bisphenol	no	no	intermediate	parent	na	coatings, synthesis of special polymers
Bisphenol G	IJWIRZQYWANBMP-UHFFFAOYSA-N	IJWIRZQYWANBMP	CC(C)C1=C(O)C=CC(=C1)C(C)(C)C1=CC(C(C)C)=C(O)C=C1	DTXSID30281401	urban	yes	intermediate	intermediate	bisphenol	no	no	intermediate	parent	na	coatings, synthesis of special polymers
Bisphenol PH	BKTRENAPTCBBFA-UHFFFAOYSA-N	BKTRENAPTCBBFA	CC(C)(C1=CC(=C(O)C=C1)C1=CC=CC=C1)C1=CC(=C(O)C=C1)C1=CC=CC=C1	DTXSID9058654	urban	yes	intermediate	intermediate	bisphenol	additive	paper/printing chemical	Intermediate/additive	parent	na	used for thermal papers
Bromacil	CTSLUCNDVMMDHG-UHFFFAOYNA-N	CTSLUCNDVMMDHG	CCC(C)N1C(=O)NC(C)=C(Br)C1=O	DTXSID4022020	agric	no	pesticide	herbicide	uracil	no	no	pesticide	parent	na	legacy compound EU
Bromochlorophen	TYBHZVUFOINFDV-UHFFFAOYSA-N	TYBHZVUFOINFDV	OC1=C(Br)C=C(Cl)C=C1CC1=CC(Cl)=CC(Br)=C1O	DTXSID90165596	urban	no	biocide	antimicrobial	phenol	no	no	biocide	parent	na	legacy compound
Bromoxynil	UPMXNNIRAGDFEH-UHFFFAOYSA-N	UPMXNNIRAGDFEH	OC1=C(Br)C=C(C=C1Br)C#N	DTXSID3022162	agric	yes	pesticide	herbicide	nitrile	no	no	pesticide	parent	na	phased out EU 14/09/21
Butorphanol	IFKLAQQSCNILHL-UHFFFAOYNA-N	IFKLAQQSCNILHL	OC1=CC2=C(CC3N(CC4CCC4)CCC22CCCCC32O)C=C1	DTXSID1022714	urban	yes	pharmaceutical	analgesic	opioid	no	no	pharmaceutical	parent	N02A
Carbaryl	CVXBEEMKQHEXEN-UHFFFAOYSA-N	CVXBEEMKQHEXEN	CNC(=O)OC1=C2C=CC=CC2=CC=C1	DTXSID9020247	agric	no	pesticide	insecticide	carbamate	no	no	pesticide	parent	na	legacy compound EU
Carbofuran	DUEPRVBVGDRKAG-UHFFFAOYSA-N	DUEPRVBVGDRKAG	CNC(=O)OC1=C2OC(C)(C)CC2=CC=C1	DTXSID9020249	agric	no	pesticide	insecticide	carbamate	no	acaricide	pesticide	parent and TP	na	legacy compound EU; TP of carbosulfan, benfuracarb, furathiocarb
Carboline	BPMFPOGUJAAYHL-UHFFFAOYSA-N	BPMFPOGUJAAYHL	N1C2=C(C=CC=C2)C2=C1N=CC=C2	DTXSID40179148	urban	na	food and beverage	alkaloid	carboline	natural compound	no	food and beverage/natural compound	parent	na	formed by heating of food, but also naturally in plants
Chlordimeform	STUSTWKEFDQFFZ-KPKJPENVSA-N	STUSTWKEFDQFFZ	CN(C)\C=N\C1=CC=C(Cl)C=C1C	DTXSID2037508	agric	no	pesticide	insecticide	formamidine	no	acaricide	pesticide	parent	na	legacy EU
Chlorendic acid	DJKGDNKYTKCJKD-UHFFFAOYNA-N	DJKGDNKYTKCJKD	OC(=O)C1C(C(O)=O)C2(Cl)C(Cl)=C(Cl)C1(Cl)C2(Cl)Cl	DTXSID2020268	urban		polymer additive	flame retardant	organochlorine	no	no	polymer additive	parent	na	also use as anti-cooorsive agent in coatings and resins
Chlorfenvinphos	FSAVDKDHPDSCTO-UHFFFAOYSA-N	FSAVDKDHPDSCTO	CCOP(=O)(OCC)OC(=CCl)C1=C(Cl)C=C(Cl)C=C1	DTXSID7034250	agric	no	pesticide	insecticide	organophosphate	no	no	pesticide	parent	na	legacy compound EU
Chlorpheniramine	SOYKEARSMXGVTM-UHFFFAOYNA-N	SOYKEARSMXGVTM	CN(C)CCC(C1=CC=C(Cl)C=C1)C1=CC=CC=N1	DTXSID0022804	urban	yes	pharmaceutical	antihistamine	substituted alkylamine	no	no	pharmaceutical	parent	R06AB
Chlorpropham	CWJSHJJYOPWUGX-UHFFFAOYSA-N	CWJSHJJYOPWUGX	CC(C)OC(=O)NC1=CC(Cl)=CC=C1	DTXSID7020764	agric	no	pesticide	herbicide	carbamate	no	no	pesticide	parent	na	phased out DE 31/07/19, EU allowed
Clonidine	GJSURZIOUXUGAL-UHFFFAOYSA-N	GJSURZIOUXUGAL	ClC1=CC=CC(Cl)=C1NC1=NCCN1	DTXSID6022846	urban	yes	pharmaceutical	antihypertensive	imidazoline receptor agonist	no	no	pharmaceutical	parent	C02AC
Clotrimazole	VNFPBHJOKIVQEB-UHFFFAOYSA-N	VNFPBHJOKIVQEB	ClC1=CC=CC=C1C(N1C=CN=C1)(C1=CC=CC=C1)C1=CC=CC=C1	DTXSID7029871	urban	yes	pharmaceutical	antifungal	azole	no	no	pharmaceutical	parent	D01AC
Cyclohexylphenylketone	BMFYCFSWWDXEPB-UHFFFAOYSA-N	BMFYCFSWWDXEPB	O=C(C1CCCCC1)C1=CC=CC=C1	DTXSID5048182	urban									na
DCOIT	PORQOHRXAJJKGK-UHFFFAOYSA-N	PORQOHRXAJJKGK	CCCCCCCCN1SC(Cl)=C(Cl)C1=O	DTXSID5032315	urban	yes	biocide	antimicrobial	isothiazolinone	no	no	biocide	parent	na		no detetcts
Demeton-S-methyl sulfoxide	PMCVMORKVPSKHZ-UHFFFAOYNA-N	PMCVMORKVPSKHZ	CCS(=O)CCSP(=O)(OC)OC	DTXSID8025541	agric	no	pesticide	insecticide	organophosphate	no	no	pesticide	TP and parent	na	TP of demeton-S-methyl, legacy compound EU
Desloratadine	JAUOIFJMECXRGI-UHFFFAOYSA-N	JAUOIFJMECXRGI	ClC1=CC2=C(C=C1)C(=C1CCNCC1)C1=C(CC2)C=CC=N1	DTXSID1044196	urban	yes	pharmaceutical	antihistamine	other	no	no	pharmaceutical	TP	R06AX	TP of loratadine
Diazepam	AAOVKJBEBIDNHE-UHFFFAOYSA-N	AAOVKJBEBIDNHE	CN1C2=C(C=C(Cl)C=C2)C(=NCC1=O)C1=CC=CC=C1	DTXSID4020406	urban	yes	pharmaceutical	anxiolytic	benzodiazepine	no	no	pharmaceutical	parent	N05BA
Diazoxon	VBLJFQYCTRKKKF-UHFFFAOYSA-N	VBLJFQYCTRKKKF	CCOP(=O)(OCC)OC1=NC(=NC(C)=C1)C(C)C	DTXSID5037523	dual	no	biocide	insecticide	organophosphate	veterinary pharmaceutical	no	biocide/veterinary pharmaceutical	TP	QP53	TP of diazinon; only allowed as vet. pharmaceutical in EU
Dibutyl sebacate	PYGXAGIECVVIOZ-UHFFFAOYSA-N	PYGXAGIECVVIOZ	CCCCOC(=O)CCCCCCCCC(=O)OCCCC	DTXSID1041847	urban	yes	polymer additive	plasticizer	fatty acid ester	additive	fluid additive	polymer additive	parent	na	used in inks, cosmetics, plastics,
Dichlorophen	MDNWOSOZYLHTCG-UHFFFAOYSA-N	MDNWOSOZYLHTCG	OC1=CC=C(Cl)C=C1CC1=C(O)C=CC(Cl)=C1	DTXSID6021824	urban	no	biocide	antimicrobial	phenol	no	no	biocide	parent	na	legacy since 2011	phenol?
Dichlorprop	MZHCENGPTKEIGP-UHFFFAOYSA-N	MZHCENGPTKEIGP	CC(OC1=C(Cl)C=C(Cl)C=C1)C(O)=O	DTXSID0020440	agric	yes	pesticide	herbicide	phenoxyacetic acid	no	no	pesticide	parent	na
Dichlorvos	OEBRKCOSUFCWJD-UHFFFAOYSA-N	OEBRKCOSUFCWJD	COP(=O)(OC)OC=C(Cl)Cl	DTXSID5020449	agric	no	pesticide	insecticide	organophosphate	no	no	pesticide	parent	na	legacy compound EU
Diethylstilbestrol	RGLYKWWBQGJZGM-ISLYRVAYSA-N	RGLYKWWBQGJZGM	CC\C(=C(\CC)C1=CC=C(O)C=C1)C1=CC=C(O)C=C1	DTXSID3020465	urban	no	pharmaceutical	non-steroid hormone	estrogen	no	no	pharmaceutical	parent	G03C	legacy compound, no use any more
Diflubenzuron	QQQYTWIFVNKMRW-UHFFFAOYSA-N	QQQYTWIFVNKMRW	FC1=CC=CC(F)=C1C(=O)NC(=O)NC1=CC=C(Cl)C=C1	DTXSID1024049	dual	no	pesticide	insecticide	benzoylurea	no	no	pesticide	parent	na	legacy compound DE, EU allowed
Dihexyl phthalate	KCXZNSGUUQJJTR-UHFFFAOYSA-N	KCXZNSGUUQJJTR	CCCCCCOC(=O)C1=CC=CC=C1C(=O)OCCCCCC	DTXSID6025068	urban		polymer additive	plasticizer	phthalate	no	no	polymer additive	parent	na
Diisopropyl sebacate	XFKBBSZEQRFVSL-UHFFFAOYSA-N	XFKBBSZEQRFVSL	CC(C)OC(=O)CCCCCCCCC(=O)OC(C)C	DTXSID3064720	urban	yes	polymer additive	plasticizer	dicarboxylic acid ester	personal care and household	no	polymer additive/personal care and household	parent	na	used in polymers, cleaning products, lubticants, cosmetics
Dimethachlor OA	MHGMSAFPNAKIRZ-UHFFFAOYSA-N	MHGMSAFPNAKIRZ	COCCN(C(=O)C(O)=O)C1=C(C)C=CC=C1C	DTXSID80891458	agric	yes	pesticide	herbicide	chloroacetanilide	no	no	pesticide	TP	na	TP of dimethachlor
Dimethenamid OA	HOYCASTVMCEOTP-UHFFFAOYSA-N	HOYCASTVMCEOTP	COCC(C)N(C(=O)C(O)=O)C1=C(C)SC=C1C	DTXSID4037530	agric	yes	pesticide	herbicide	amide	no	no	pesticide	TP	na	TP of dimethenamid
Dimetindene	MVMQESMQSYOVGV-UHFFFAOYNA-N	MVMQESMQSYOVGV	CC(C1=C(CCN(C)C)CC2=CC=CC=C12)C1=CC=CC=N1	DTXSID9022942	urban	yes	pharmaceutical	antihistamine	substituted alkylamine	no	no	pharmaceutical	parent	R06AB
Dinoseb	OWZPCEFYPSAJFR-UHFFFAOYSA-N	OWZPCEFYPSAJFR	CCC(C)C1=C(O)C(=CC(=C1)[N+]([O-])=O)[N+]([O-])=O	DTXSID3020207	agric	no	pesticide	herbicide	dinitrophenol	no	no	pesticide	parent	na	legacy compound EU
Dinotefuran	YKBZOVFACRVRJN-UHFFFAOYNA-N	YKBZOVFACRVRJN	C\N=C(\NCC1CCOC1)N[N+]([O-])=O	DTXSID7034549	urban	no	biocide	insecticide	neonicotinoide	pesticide	no	biocide/pesticide	parent	na	legacy compound EU
Dinoterb	IIPZYDQGBIWLBU-UHFFFAOYSA-N	IIPZYDQGBIWLBU	CC(C)(C)C1=CC(=CC(=C1O)N(=O)=O)N(=O)=O	DTXSID7041883	agric	no	pesticide	herbicide	dinitrophenol	no	no	pesticide	parent	na	legacy compound EU
Disperse Orange 61	MWMJPPMTXZJLIK-UHFFFAOYSA-N	MWMJPPMTXZJLIK	CCN(CCC#N)C1=CC=C(C=C1)N=NC1=C(Br)C=C(C=C1Br)[N+]([O-])=O	DTXSID70866473	urban	yes	dye	disperse dye	azo dye	no	no	dye	parent	na	use in paper, inks, leather
Dodemorph	JMXKCYUTURMERF-UHFFFAOYSA-N	JMXKCYUTURMERF	CC1CN(CC(C)O1)C1CCCCCCCCCCC1	DTXSID5041019	agric	yes	pesticide	fungicide	morpholine	no	no	pesticide	parent	na
Drometrizole	MCPKSFINULVDNX-UHFFFAOYSA-N	MCPKSFINULVDNX	CC1=CC=C(O)C(=C1)N1N=C2C=CC=CC2=N1	DTXSID1027479	urban	yes	personal care and household	UV filter	benzotriazole	polymer additive	no	personal care and household/polymer additive	parent	na	used in some cosmetics, coatings, plastics
Duloxetine	ZEUITGRIYCTCEM-UHFFFAOYSA-N	ZEUITGRIYCTCEM	CNCCC(OC1=C2C=CC=CC2=CC=C1)C1=CC=CS1	DTXSID6048385	urban	yes	pharmaceutical	antidepressant	other	no	no	pharmaceutical	parent	N06AX
EDDP	AJRJPORIQGYFMT-PVOVUMCXSA-N	AJRJPORIQGYFMT	C\C=C1/N(C)C(C)CC1(C1=CC=CC=C1)C1=CC=CC=C1	DTXSID10880951	urban	yes	pharmaceutical	analgesic	opioid	no	no	pharmaceutical	TP	N02A	TP of methadone
Efavirenz	XPOQHMRABVBWPR-UHFFFAOYSA-N	XPOQHMRABVBWPR	FC(F)(F)C1(OC(=O)NC2=C1C=C(Cl)C=C2)C#CC1CC1	DTXSID9046029	urban	yes	pharmaceutical	antiviral	reverse transciptase inhibitor	no	no	pharmaceutical	parent	J05AG
Emamectin B1a	CXEGAUYXQAKHKJ-NSBHKLITSA-N	CXEGAUYXQAKHKJ	CC[C@H](C)[C@H]1O[C@@]2(C[C@@H]3C[C@@H](C\C=C(C)\[C@@H](O[C@H]4C[C@H](OC)[C@@H](O[C@H]5C[C@H](OC)[C@@H](NC)[C@H](C)O5)[C@H](C)O4)[C@@H](C)\C=C\C=C4/CO[C@@H]5[C@H](O)C(C)=C[C@@H](C(=O)O3)[C@]45O)O2)C=C[C@@H]1C	DTXSID80153164	agric	no	veterinary pharmaceutical	antiparasitic	macrocyclic lactone	no	no	veterinary pharmaceutical	parent	na	legacy compound DE, EU use?	soem detects
Enrofloxacin	SPFYMRJSYKOXGV-UHFFFAOYSA-N	SPFYMRJSYKOXGV	CCN1CCN(CC1)C1=C(F)C=C2C(=O)C(=CN(C3CC3)C2=C1)C(O)=O	DTXSID1045619	agric	yes	veterinary pharmaceutical	antibiotic	fluoroquinolone	no	no	veterinary pharmaceutical	parent	QJ01
Ethion	RIZMRRKBZQXFOY-UHFFFAOYSA-N	RIZMRRKBZQXFOY	CCOP(=S)(OCC)SCSP(=S)(OCC)OCC	DTXSID2024086	agric	no	pesticide	insecticide	organophosphate	no	no	pesticide	parent	na	legacy compound EU
Ethyl azinphos	RQVGAIADHNPSME-UHFFFAOYSA-N	RQVGAIADHNPSME	CCOP(=S)(OCC)SCN1N=NC2=CC=CC=C2C1=O	DTXSID5037498	agric	no	pesticide	insecticide	organophosphate	no	no	pesticide	parent	na	legacy compound EU
Fenamidone	LMVPQMGRYSRMIW-KRWDZBQOSA-N	LMVPQMGRYSRMIW	CSC1=N[C@](C)(C(=O)N1NC1=CC=CC=C1)C1=CC=CC=C1	DTXSID2034590	agric	no	pesticide	fungicide	imidazole	no	no	pesticide	parent	na	allowed EU
Fenoxaprop-P	MPPOHAUSNPTFAJ-UHFFFAOYNA-N	MPPOHAUSNPTFAJ	CC(OC1=CC=C(OC2=NC3=CC=C(Cl)C=C3O2)C=C1)C(O)=O	DTXSID2057940	agric	no	pesticide	herbicide	aryloxyphenoxypropionate	no	no	pesticide	parent and TP	na	TP of fenoxaprop P ethyl, registered EU, but no Germany
Fenoxycarb	HJUFTIJOISQSKQ-UHFFFAOYSA-N	HJUFTIJOISQSKQ	CCOC(=O)NCCOC1=CC=C(OC2=CC=CC=C2)C=C1	DTXSID7032393	dual	yes	biocide	insecticide	juvenile hormone mimic	pesticide	no	biocide/pesticide	parent	na
Fenpropidin	MGNFYQILYYYUBS-UHFFFAOYSA-N	MGNFYQILYYYUBS	CC(CN1CCCCC1)CC1=CC=C(C=C1)C(C)(C)C	DTXSID9058157	agric	yes	pesticide	fungicide	piperidine	no	no	pesticide	parent	na
Fenpropimorph	RYAUSSKQMZRMAI-ALOPSCKCSA-N	RYAUSSKQMZRMAI	CC(CN1C[C@H](C)O[C@H](C)C1)CC1=CC=C(C=C1)C(C)(C)C	DTXSID4034601	agric	no	pesticide	fungicide	morpholine	no	no	pesticide	parent	na	phased out DE 30/04/19, EU allowed
Fenpyroximate	YYJNOYZRYGDPNH-MFKUBSTISA-N	YYJNOYZRYGDPNH	CN1N=C(C)C(\C=N\OCC2=CC=C(C=C2)C(=O)OC(C)(C)C)=C1OC1=CC=CC=C1	DTXSID7032557	agric	yes	pesticide	insecticide	pyrazole	no	acaricide	pesticide	parent	na
Fenthion	PNVJTZOFSHSLTO-UHFFFAOYSA-N	PNVJTZOFSHSLTO	COP(=S)(OC)OC1=CC=C(SC)C(C)=C1	DTXSID8020620	agric	no	pesticide	insecticide	organophosphate	no	no	pesticide	parent	na	legacy compound EU
Fipronil desulfinyl	JWKXVHLIRTVXLD-UHFFFAOYSA-N	JWKXVHLIRTVXLD	NC1=C(C(=NN1C1=C(Cl)C=C(C=C1Cl)C(F)(F)F)C#N)C(F)(F)F	DTXSID0043719	dual	yes	biocide	insecticide	phenylpyrazole	pesticide	no	biocide/pesticide	TP	na	TP of fipronil
Fipronil sulfide	FQXWEKADCSXYOC-UHFFFAOYSA-N	FQXWEKADCSXYOC	NC1=C(SC(F)(F)F)C(=NN1C1=C(Cl)C=C(C=C1Cl)C(F)(F)F)C#N	DTXSID50869644	dual	yes	biocide	insecticide	phenylpyrazole	pesticide	no	biocide/pesticide	TP	na	TP of fipronil
Flubendiamide	ZGNITFSDLCMLGI-UHFFFAOYSA-N	ZGNITFSDLCMLGI	CC1=CC(=CC=C1NC(=O)C1=CC=CC(I)=C1C(=O)NC(C)(C)CS(C)(=O)=O)C(F)(C(F)(F)F)C(F)(F)F	DTXSID4047672	agric	no	pesticide	insecticide	diamide	no	no	pesticide	parent	na	legacy DE, allowed NL
Flufenamic acid	LPEPZBJOKDYZAD-UHFFFAOYSA-N	LPEPZBJOKDYZAD	OC(=O)C1=C(NC2=CC(=CC=C2)C(F)(F)F)C=CC=C1	DTXSID7023063	urban	yes	pharmaceutical	anti-inflammatory/antirheumatic	NSAID	no	no	pharmaceutical	parent	M01A
Flufenoxuron	RYLHNOVXKPXDIP-UHFFFAOYSA-N	RYLHNOVXKPXDIP	FC1=CC(OC2=CC=C(C=C2Cl)C(F)(F)F)=CC=C1NC(=O)NC(=O)C1=C(F)C=CC=C1F	DTXSID1041978	dual	yes	biocide	insecticide	benzoylurea	pesticide	no	biocide/pesticide	parent	na
Flumequine	DPSPPJIUMHPXMA-UHFFFAOYSA-N	DPSPPJIUMHPXMA	CC1CCC2=C3N1C=C(C(O)=O)C(=O)C3=CC(F)=C2	DTXSID5045623	urban	yes	pharmaceutical	antibiotic	quinolone	no	no	pharmaceutical	parent	J01MB		no detects
Flumioxazin	FOUWCSDKDDHKQP-UHFFFAOYSA-N	FOUWCSDKDDHKQP	FC1=CC2=C(C=C1N1C(=O)C3=C(CCCC3)C1=O)N(CC#C)C(=O)CO2	DTXSID7032555	agric	yes	pesticide	herbicide	N-Phenyl-phthalimides	no	no	pesticide	parent	na
Fluoxastrobin	UFEODZBUAFNAEU-NLRVBDNBSA-N	UFEODZBUAFNAEU	CO\N=C(\C1=NOCCO1)C1=C(OC2=C(F)C(OC3=C(Cl)C=CC=C3)=NC=N2)C=CC=C1	DTXSID2034625	agric	yes	pesticide	fungicide	strobilurine	no	no	pesticide	parent	na
Fluoxetine	RTHCYVBBDHJXIQ-UHFFFAOYSA-N	RTHCYVBBDHJXIQ	CNCCC(OC1=CC=C(C=C1)C(F)(F)F)C1=CC=CC=C1	DTXSID7023067	urban	yes	pharmaceutical	antidepressant	SSRI	no	no	pharmaceutical	parent	N06AB
Flupentixol	NJMYODHXAKYRHW-DVZOWYKESA-N	NJMYODHXAKYRHW	OCCN1CCN(CC\C=C2\C3=CC=CC=C3SC3=CC=C(C=C23)C(F)(F)F)CC1	DTXSID9046310	urban	no	pharmaceutical	antipsychotic	thioxanthene	no	no	pharmaceutical	parent	N05AF	no use in Germany	no detects
Flurtamone	NYRMIJKDBAQCHC-UHFFFAOYSA-N	NYRMIJKDBAQCHC	CNC1=C(C(=O)C(O1)C1=CC=CC=C1)C1=CC=CC(=C1)C(F)(F)F	DTXSID5058228	agric	no	pesticide	herbicide	other	no	no	pesticide	parent	na	phased out DE 27/06/19, EU allowed
Flusilazole	FQKUGOMFVDPBIZ-UHFFFAOYSA-N	FQKUGOMFVDPBIZ	C[Si](CN1C=NC=N1)(C1=CC=C(F)C=C1)C1=CC=C(F)C=C1	DTXSID3024235	agric	no	pesticide	fungicide	azole	no	no	pesticide	parent	na	legacy compund EU, CH still approved
Glibenclamide	ZNNLBTZKUZBEKO-UHFFFAOYSA-N	ZNNLBTZKUZBEKO	COC1=C(C=C(Cl)C=C1)C(=O)NCCC1=CC=C(C=C1)S(=O)(=O)NC(=O)NC1CCCCC1	DTXSID0037237	urban	yes	pharmaceutical	antidiabetic	sulfonylurea	no	no	pharmaceutical	parent	A10BB
Guanfacine	INJOMKTZOLKMBF-UHFFFAOYSA-N	INJOMKTZOLKMBF	NC(N)=NC(=O)CC1=C(Cl)C=CC=C1Cl	DTXSID9046944	urban	yes	pharmaceutical	antihypertensive	imidazoline receptor agonist	no	no	pharmaceutical	parent	C02AC
Hexabromocyclododecane	DEIGXXQKDWULML-UHFFFAOYNA-N	DEIGXXQKDWULML	BrC1CCC(Br)C(Br)CCC(Br)C(Br)CCC1Br	DTXSID8025383	urban		polymer additive	flame retardant	BFR	no	no	polymer additive	parent	na
Hexadecylpyridinium	NEUSVAOJNUQRTM-UHFFFAOYSA-N	NEUSVAOJNUQRTM	CCCCCCCCCCCCCCCC[N+]1=CC=CC=C1	DTXSID8047979	urban	yes	biocide	antimicrobial	QAC	no	no	biocide	parent	na
Imazapyr	CLQMBPJKHLGMQK-UHFFFAOYSA-N	CLQMBPJKHLGMQK	CC(C)C1(C)N=C(NC1=O)C1=NC=CC=C1C(O)=O	DTXSID8034665	agric	no	pesticide	herbicide	imidazolinone	no	no	pesticide	parent	na	legacy compound EU
Indoxacarb	VBCVPMMZEGZULK-NRFANRHFSA-N	VBCVPMMZEGZULK	COC(=O)N(C(=O)N1CO[C@]2(CC3=CC(Cl)=CC=C3C2=N1)C(=O)OC)C1=CC=C(OC(F)(F)F)C=C1	DTXSID1032690	agric	yes	pesticide	insecticide	oxadiazine	no	no	pesticide	parent	na
Ipconazole	QTYCMDBMOLSEAM-UHFFFAOYNA-N	QTYCMDBMOLSEAM	CC(C)C1CCC(CC2=CC=C(Cl)C=C2)C1(O)CN1C=NC=N1	DTXSID7034674	agric	yes	pesticide	fungicide	azole	no	no	pesticide	parent	na
Iprodione	ONUFESLQCSAYKA-UHFFFAOYSA-N	ONUFESLQCSAYKA	CC(C)NC(=O)N1CC(=O)N(C1=O)C1=CC(Cl)=CC(Cl)=C1	DTXSID3024154	agric	no	pesticide	fungicide	dicarboximide	no	no	pesticide	parent	na	legacy DE,a llowed MT, NL
Irgacure 369	UHFFVFAKEGKNAQ-UHFFFAOYNA-N	UHFFVFAKEGKNAQ	CCC(CC1=CC=CC=C1)(N(C)C)C(=O)C1=CC=C(C=C1)N1CCOCC1	DTXSID5044786	urban	yes	polymer additive	paper/printing chemical	photoinitiator	additive	curing agent	polymer additive	parent	na	used in polymers, inks, coatings
Irganox 1098	OKOBUGCCXMIKDM-UHFFFAOYSA-N	OKOBUGCCXMIKDM	CC(C)(C)C1=CC(CCC(=O)NCCCCCCNC(=O)CCC2=CC(=C(O)C(=C2)C(C)(C)C)C(C)(C)C)=CC(=C1O)C(C)(C)C	DTXSID5044233	urban	yes	polymer additive	antioxidant	hindered phenol	no	no	polymer additive	parent	na
Isopyrazam	XTDZGXBTXBEZDN-UHFFFAOYNA-N	XTDZGXBTXBEZDN	CC(C)C1C2CCC1C1=C2C=CC=C1NC(=O)C1=CN(C)N=C1C(F)F	DTXSID7058208	agric	no	pesticide	fungicide	pyrazole	no	no	pesticide	parent	na	legacy compound EU
Ivermectin B1a	AZSNMRSAGSSBNP-XPNPUAGNSA-N	AZSNMRSAGSSBNP	CC[C@H](C)[C@H]1O[C@]2(CC[C@@H]1C)C[C@@H]1C[C@@H](C\C=C(C)\[C@@H](O[C@H]3C[C@H](OC)[C@@H](O[C@H]4C[C@H](OC)[C@@H](O)[C@H](C)O4)[C@H](C)O3)[C@@H](C)\C=C\C=C3/CO[C@@H]4[C@H](O)C(C)=C[C@@H](C(=O)O1)[C@]34O)O2	DTXSID8023181	dual	yes	pharmaceutical	anthelmintics	avermectin	veterinary pharmaceutical	no	pharmaceutical/veterinary pharmaceutical	parent	P02CF		no detects
Kresoxim-methyl	ZOTBXTZVPHCKPN-ZPHPHTNESA-N	ZOTBXTZVPHCKPN	CO\N=C(/C(=O)OC)C1=C(COC2=C(C)C=CC=C2)C=CC=C1	DTXSID2032558	agric	yes	pesticide	fungicide	strobilurine	no	no	pesticide	parent	na
L-Thyroxine	XUIIKFGFIJCVMT-LBPRGKRZSA-N	XUIIKFGFIJCVMT	N[C@@H](CC1=CC(I)=C(OC2=CC(I)=C(O)C(I)=C2)C(I)=C1)C(O)=O	DTXSID8023214	urban	yes	pharmaceutical	thyroid hormone	thyroid hormone	natural compound	no	pharmaceutical/natural compound	parent	H03
Lauric isopropanolamide	MMBILEWCGWTAOV-UHFFFAOYSA-N	MMBILEWCGWTAOV	CCCCCCCCCCCC(=O)NCC(C)O	DTXSID00861815	urban	yes	personal care and household	surfactant	nonionic surfactant	no	no	personal care and household	parent	na
Linuron	XKJMBINCVNINCA-UHFFFAOYSA-N	XKJMBINCVNINCA	CON(C)C(=O)NC1=CC=C(Cl)C(Cl)=C1	DTXSID2024163	agric	no	pesticide	herbicide	phenylurea	no	no	pesticide	parent	na	legacy compound EU (only Malta allowed)
Mebeverine	VYVKHNNGDFVQGA-UHFFFAOYSA-N	VYVKHNNGDFVQGA	CCN(CCCCOC(=O)C1=CC(OC)=C(OC)C=C1)C(C)CC1=CC=C(OC)C=C1	DTXSID6023238	urban	yes	pharmaceutical	gastrointestinal	anticholinergic	no	no	pharmaceutical	parent	A03AA
Mepanipyrim	CIFWZNRJIBNXRE-UHFFFAOYSA-N	CIFWZNRJIBNXRE	CC#CC1=CC(C)=NC(NC2=CC=CC=C2)=N1	DTXSID4042121	agric	no	pesticide	fungicide	pyrimidine	no	no	pesticide	parent	na	allowed EU
Mesosulfuron-methyl	NIFKBBMCXCMCAO-UHFFFAOYSA-N	NIFKBBMCXCMCAO	COC(=O)C1=CC=C(CNS(C)(=O)=O)C=C1S(=O)(=O)NC(=O)NC1=NC(OC)=CC(OC)=N1	DTXSID6034712	agric		pesticide	herbicide	sulfonylurea	no	no	pesticide	parent	na
Metaflumizone	MIFOMMKAVSCNKQ-QNKGDIEWSA-N	MIFOMMKAVSCNKQ	FC(F)(F)OC1=CC=C(NC(=O)N\N=C(/CC2=CC=C(C=C2)C#N)C2=CC=CC(=C2)C(F)(F)F)C=C1	DTXSID501009397	agric	no	pesticide	insecticide	semicarbazone	no	no	pesticide	parent	na	legacy DE, allowed EU
Metazachlor BH 479-11	GFGYMDAFJMPNCC-UHFFFAOYSA-N	GFGYMDAFJMPNCC	CC1=CC=CC(C)=C1N(CN1C=CC=N1)C(=O)CS(C)=O	DTXSID201017812	agric	yes	pesticide	herbicide	chloroacetanilide	no	no	pesticide	TP	na	TP of dimethachlor	check performance
Metazachlor BH 479-9	DYCHUHSHQIYFAI-UHFFFAOYSA-N	DYCHUHSHQIYFAI	CC1=CC=CC(C)=C1N(CN1C=CC=N1)C(=O)CS(=O)CC(O)=O	DTXSID501017811	agric	yes	pesticide	herbicide	chloroacetanilide	no	no	pesticide	TP	na	TP of dimethachlor	check performance
Metconazole	XWPZUHJBOLQNMN-UHFFFAOYSA-N	XWPZUHJBOLQNMN	CC1(C)CCC(CC2=CC=C(Cl)C=C2)C1(O)CN1C=NC=N1	DTXSID4034497	agric	yes	pesticide	fungicide	azole	no	no	pesticide	parent	na
Methomyl	UHXUZOCRWCRNSJ-QPJJXVBHSA-N	UHXUZOCRWCRNSJ	CNC(=O)O\N=C(/C)SC	DTXSID1022267	agric	no	pesticide	insecticide	carbamate	no	no	pesticide	parent	na	legacy compound DE, allowed EU
Methyl 3-(3,5-di-tert-butyl-4-hydroxyphenyl)propionate	PXMJCECEFTYEKE-UHFFFAOYSA-N	PXMJCECEFTYEKE	COC(=O)CCC1=CC(=C(O)C(=C1)C(C)(C)C)C(C)(C)C	DTXSID7027623	urban	yes	polymer additive	antioxidant	hindered phenol	personal care and household	no	polymer additive/personal care and household	parent	na	used as antioxidant in polymers, as additive in polishes, waxes, cosmetics
Methylchloroisothiazolinone	DHNRXBZYEKSXIM-UHFFFAOYSA-N	DHNRXBZYEKSXIM	CN1SC(Cl)=CC1=O	DTXSID9034286	urban	yes	biocide	antimicrobial	isothiazolinone	no	no	biocide	parent	na		no detects - easy degraded?
Metolachlor-NOA 413173	WOXWIWNBIJDJHI-JTQLQIEISA-N	WOXWIWNBIJDJHI	CCC1=CC=CC(C)=C1N([C@@H](C)C(O)=O)C(=O)CS(O)(=O)=O	DTXSID901016160	agric	no	pesticide	herbicide	chloroacetanilide	no	no	pesticide	TP	na	TP of metolachlor, S-metolachlor phased out EU 31/07/19
Metribuzin	FOXFZRUHNHCZPX-UHFFFAOYSA-N	FOXFZRUHNHCZPX	CSC1=NN=C(C(=O)N1N)C(C)(C)C	DTXSID6024204	agric	yes	pesticide	herbicide	triazinone	no	no	pesticide	parent	na
Miconazole	BYBLEWFAAKGYCD-UHFFFAOYSA-N	BYBLEWFAAKGYCD	ClC1=CC(Cl)=C(COC(CN2C=CN=C2)C2=C(Cl)C=C(Cl)C=C2)C=C1	DTXSID6023319	urban	yes	pharmaceutical	antimycotics	imidazole	no	no	pharmaceutical	parent	J02A		no detects, but det in China
Monensin	GAOZTHIDHYLHMS-UHFFFAOYSA-N	GAOZTHIDHYLHMS	CCC1(CCC(O1)C1(C)CCC2(CC(O)C(C)C(O2)C(C)C(OC)C(C)C(O)=O)O1)C1OC(CC1C)C1OC(O)(CO)C(C)CC1C	DTXSID4048561	agric	yes	veterinary pharmaceutical	antiparasitic	antiprotozoal	no	no	veterinary pharmaceutical	parent	QP51
Montelukast	UCHDWCPVSPXUMX-UHFFFAOYSA-N	UCHDWCPVSPXUMX	CC(C)(O)C1=CC=CC=C1CCC(SCC1(CC(O)=O)CC1)C1=CC=CC(C=CC2=NC3=C(C=CC(Cl)=C3)C=C2)=C1	DTXSID9023334	urban	yes	pharmaceutical	obstructive airway disease	Leukotriene receptor antagonist	no	no	pharmaceutical	parent	R03DC		no detects
N-Ethyl-N-(2-hydroxyethyl)perfluorooctylsulfonamide	HUFHNYZNTFSKCT-UHFFFAOYSA-N	HUFHNYZNTFSKCT	CCN(CCO)S(=O)(=O)C(F)(F)C(F)(F)C(F)(F)C(F)(F)C(F)(F)C(F)(F)C(F)(F)C(F)(F)F	DTXSID6027426	urban		PFAS
N-Ethylperfluorooctane sulfonamide	CCEKAJIANROZEO-UHFFFAOYSA-N	CCEKAJIANROZEO	CCNS(=O)(=O)C(F)(F)C(F)(F)C(F)(F)C(F)(F)C(F)(F)C(F)(F)C(F)(F)C(F)(F)F	DTXSID1032646	urban		PFAS
N-Phenyl-1-naphthylamine	XQVWYOYUZDUNRW-UHFFFAOYSA-N	XQVWYOYUZDUNRW	N(C1=CC=CC=C1)C1=CC=CC2=C1C=CC=C2	DTXSID2025892	urban	yes	polymer additive	antioxidant	amine antioxidant	no	rubber additive	polymer additive	parent	na
Nitrendipin	PVHUJELLJLJGLN-UHFFFAOYSA-N	PVHUJELLJLJGLN	CCOC(=O)C1=C(C)NC(C)=C(C1C1=CC=CC(=C1)[N+]([O-])=O)C(=O)OC	DTXSID0023373	urban	yes	pharmaceutical	antihypertensive	Ca channel blocker	no	no	pharmaceutical	parent	C08C
Nitrofurantoin	NXFQHRVNIOXGAQ-YCRREMRBSA-N	NXFQHRVNIOXGAQ	[O-][N+](=O)C1=CC=C(O1)\C=N\N1CC(=O)NC1=O	DTXSID7020972	urban	yes	pharmaceutical	antibiotic	nitrofuran derivative	no	no	pharmaceutical	parent	J01XE
Nonylphenol_isomers	SLULBVLEUPOSOI-UHFFFAOYSA-N	SLULBVLEUPOSOI	CC(C)CC(C)CC(C)C1=CC=C(O)C=C1	DTXSID3021857	urban	yes	additive	additive	alkylphenol	personal care and household	surfactant	additive/personal care and household	parent and TP	na	used as additive in coatings, sealants, dyes; TP of nonylphenol ethoxylates; limited use in EU
Omethoate	PZXOQEXFMJCDPG-UHFFFAOYSA-N	PZXOQEXFMJCDPG	CNC(=O)CSP(=O)(OC)OC	DTXSID4037580	agric	no	pesticide	insecticide	organophosphate	no	no	pesticide	TP and parent	na	TP of dimethoate, legacy compound EU
Ondansetron	FELGMEQIXOGIFQ-UHFFFAOYSA-N	FELGMEQIXOGIFQ	CN1C2=C(C3=CC=CC=C13)C(=O)C(CN1C=CN=C1C)CC2	DTXSID8023393	urban	yes	pharmaceutical	antiemetic	serotonin antagonist	no	no	pharmaceutical	parent	A04AA
Oxadiazone	CHNUNORXWHYHNE-UHFFFAOYSA-N	CHNUNORXWHYHNE	CC(C)OC1=CC(N2N=C(OC2=O)C(C)(C)C)=C(Cl)C=C1Cl	DTXSID3024239	agric	no	pesticide	herbicide	oxadiazole	no	no	pesticide	parent	na
Oxamyl	KZAUOCCYDRDERY-UITAMQMPSA-N	KZAUOCCYDRDERY	CNC(=O)O\N=C(/SC)C(=O)N(C)C	DTXSID10860293	agric	no	pesticide	insecticide	carbamate	no	acaricide	pesticide	parent	na	legacy DE, allowed EU
Padimate O	WYWZRNAHINYAEF-UHFFFAOYNA-N	WYWZRNAHINYAEF	CCCCC(CC)COC(=O)C1=CC=C(C=C1)N(C)C	DTXSID7029320	urban	yes	personal care and household	UV filter	PABA	no	no	personal care and household	parent	na	used in sunscreens
Pendimethalin	CHIFOSRWCNZCFN-UHFFFAOYSA-N	CHIFOSRWCNZCFN	CCC(CC)NC1=C(C(C)=C(C)C=C1[N+]([O-])=O)[N+]([O-])=O	DTXSID7024245	agric	yes	pesticide	herbicide	dinitroaniline	no	no	pesticide	parent	na
Penoxsulam	SYJGKVOENHZYMQ-UHFFFAOYSA-N	SYJGKVOENHZYMQ	COC1=CN=C(OC)N2N=C(NS(=O)(=O)C3=C(C=CC=C3OCC(F)F)C(F)(F)F)N=C12	DTXSID0034803	agric	yes	pesticide	herbicide	sulfonamide	no	no	pesticide	parent	na
Pentachlorophenol	IZUPBVBPLAPZRR-UHFFFAOYSA-N	IZUPBVBPLAPZRR	OC1=C(Cl)C(Cl)=C(Cl)C(Cl)=C1Cl	DTXSID7021106	urban	no	biocide	fungicide	chlorophenol	POP	no	biocide/POP	parent	na	legacy compound; Stockholm list
Perfluoro-4-methoxybutanoic acid	CZTBTZZANBJSLY-UHFFFAOYSA-N	CZTBTZZANBJSLY	OC(=O)C(F)(F)C(F)(F)C(F)(F)OC(F)(F)F	DTXSID60500450	urban		PFAS
Perfluorodecanoic acid	PCIUEQPBYFRTEM-UHFFFAOYSA-N	PCIUEQPBYFRTEM	OC(=O)C(F)(F)C(F)(F)C(F)(F)C(F)(F)C(F)(F)C(F)(F)C(F)(F)C(F)(F)C(F)(F)F	DTXSID3031860	urban	na	PFAS	Perfluoroalkyl acids	Perfluoroalkyl carboxylic acids	no	no	PFAS	parent and TP	na	multiple uses of PFCs are reported
Perfluoroheptanesulfonic acid	OYGQVDSRYXATEL-UHFFFAOYSA-N	OYGQVDSRYXATEL	OS(=O)(=O)C(F)(F)C(F)(F)C(F)(F)C(F)(F)C(F)(F)C(F)(F)C(F)(F)F	DTXSID8059920	urban		PFAS	Perfluoroalkyl acids	Perfluoroalkyl sulfonic acids	no	no	PFAS	parent and TP	na	multiple uses of PFCs are reported
Perfluorononanoic acid	UZUFPBIDKMEQEQ-UHFFFAOYSA-N	UZUFPBIDKMEQEQ	OC(=O)C(F)(F)C(F)(F)C(F)(F)C(F)(F)C(F)(F)C(F)(F)C(F)(F)C(F)(F)F	DTXSID8031863	urban		PFAS	Perfluoroalkyl acids	Perfluoroalkyl carboxylic acids	no	no	PFAS	parent and TP	na	multiple uses of PFCs are reported
Perfluorooctanesulfonamide	RRRXPPIDPYTNJG-UHFFFAOYSA-N	RRRXPPIDPYTNJG	NS(=O)(=O)C(F)(F)C(F)(F)C(F)(F)C(F)(F)C(F)(F)C(F)(F)C(F)(F)C(F)(F)F	DTXSID3038939	urban	yes	PFAS	Perfluoroalkyl sulfonamide	Perfluoroalkyl sulfonamide	no	no	PFAS	parent	na	multiple uses of PFCs are reported
Perfluorotetradecanoic acid	RUDINRUXCKIXAJ-UHFFFAOYSA-N	RUDINRUXCKIXAJ	OC(=O)C(F)(F)C(F)(F)C(F)(F)C(F)(F)C(F)(F)C(F)(F)C(F)(F)C(F)(F)C(F)(F)C(F)(F)C(F)(F)C(F)(F)C(F)(F)F	DTXSID3059921	urban	na	PFAS	Perfluoroalkyl acids	Perfluoroalkyl carboxylic acids	no	no	PFAS	parent and TP	na	multiple uses of PFCs are reported
Perfluoroundecanoic acid	SIDINRCMMRKXGQ-UHFFFAOYSA-N	SIDINRCMMRKXGQ	OC(=O)C(F)(F)C(F)(F)C(F)(F)C(F)(F)C(F)(F)C(F)(F)C(F)(F)C(F)(F)C(F)(F)C(F)(F)F	DTXSID8047553	urban	na	PFAS	Perfluoroalkyl acids	Perfluoroalkyl carboxylic acids	no	no	PFAS	parent and TP	na	multiple uses of PFCs are reported
Phenothiazine	WJFKNYWRSNBZNX-UHFFFAOYSA-N	WJFKNYWRSNBZNX	N1C2=CC=CC=C2SC2=CC=CC=C12	DTXSID5021126	urban	yes	intermediate	intermediate	N-heteroaromatic compound	no	no	intermediate	parent	na	synthesis of dyes and other compounds
Phenytoin	CXOFVDLJLONNDW-UHFFFAOYSA-N	CXOFVDLJLONNDW	O=C1NC(=O)C(N1)(C1=CC=CC=C1)C1=CC=CC=C1	DTXSID8020541	urban	no	pharmaceutical	antiepileptic	hydantoin derivative	no	no	pharmaceutical	parent	N03AB
Picolinafen	CWKFPEBMTGKLKX-UHFFFAOYSA-N	CWKFPEBMTGKLKX	FC1=CC=C(NC(=O)C2=NC(OC3=CC=CC(=C3)C(F)(F)F)=CC=C2)C=C1	DTXSID8044339	agric	yes	pesticide	herbicide	phenyl ether	no	no	pesticide	parent	na
Prochloraz	TVLSRXXIMLFWEO-UHFFFAOYSA-N	TVLSRXXIMLFWEO	CCCN(CCOC1=C(Cl)C=C(Cl)C=C1Cl)C(=O)N1C=CN=C1	DTXSID4024270	agric	yes	pesticide	fungicide	imidazole	no	no	pesticide	parent	na
Prochloraz BTS40348	CLFQSOIBYICELN-UHFFFAOYSA-N	CLFQSOIBYICELN	CCCNCCOC1=C(Cl)C=C(Cl)C=C1Cl	DTXSID90891606	agric	yes	pesticide	fungicide	imidazole	no	no	pesticide	TP	na	TP of prochloraz
Prochloraz BTS44596	RHDVQZWCBQXOJW-UHFFFAOYSA-N	RHDVQZWCBQXOJW	CCCN(CCOC1=C(Cl)C=C(Cl)C=C1Cl)C(=O)NC=O	DTXSID10363092	agric	yes	pesticide	fungicide	imidazole	no	no	pesticide	TP	na	TP of prochloraz
Procymidone	QXJKBPAVAHBARF-UHFFFAOYSA-N	QXJKBPAVAHBARF	CC12CC1(C)C(=O)N(C2=O)C1=CC(Cl)=CC(Cl)=C1	DTXSID9033923	urban	no	pesticide	fungicide	dicarboximide	no	no	pesticide	parent	na	legacy compund EU
Profenofos	QYMMJNLHFKGANY-UHFFFAOYNA-N	QYMMJNLHFKGANY	CCCSP(=O)(OCC)OC1=CC=C(Br)C=C1Cl	DTXSID3032464	agric	no	pesticide	insecticide	organophosphate	no	no	pesticide	parent	na	legacy compound EU
Promethazin	PWWVAXIEGOYWEE-UHFFFAOYSA-N	PWWVAXIEGOYWEE	CC(CN1C2=CC=CC=C2SC2=CC=CC=C12)N(C)C	DTXSID7023518	urban	yes	pharmaceutical	antihistamine	phenothiazine	no	no	pharmaceutical	parent	R06AD
Propachlor	MFOUDYKPLGXPGO-UHFFFAOYSA-N	MFOUDYKPLGXPGO	CC(C)N(C(=O)CCl)C1=CC=CC=C1	DTXSID4024274	agric	no	pesticide	herbicide	chloroacetanilide	no	no	pesticide	parent	na
Propanil	LFULEKSKNZEWOE-UHFFFAOYSA-N	LFULEKSKNZEWOE	CCC(=O)NC1=CC(Cl)=C(Cl)C=C1	DTXSID8022111	agric	no	pesticide	herbicide	amide	no	no	pesticide	parent	na	legacy compound EU
Propargite	ZYHMJXZULPZUED-UHFFFAOYNA-N	ZYHMJXZULPZUED	CC(C)(C)C1=CC=C(OC2CCCCC2OS(=O)OCC#C)C=C1	DTXSID4024276	agric	no	pesticide	insecticide	sulfite ester	no	acaricide	pesticide	parent	na	legacy compound EU
Propyphenazone	PXWLVJLKJGVOKE-UHFFFAOYSA-N	PXWLVJLKJGVOKE	CC(C)C1=C(C)N(C)N(C1=O)C1=CC=CC=C1	DTXSID6023529	urban	yes	pharmaceutical	analgesic	pyrazolone analgesic	no	no	pharmaceutical	parent	N02BB
Pymetrozine	QHMTXANCGGJZRX-WUXMJOGZSA-N	QHMTXANCGGJZRX	CC1=NNC(=O)N(C1)\N=C\C1=CC=CN=C1	DTXSID2032637	agric	no	pesticide	insecticide	pyridine	no	no	pesticide	parent	na	legacy DE, allowed EU
Pyraclostrobin	HZRSNVGNWUDEFX-UHFFFAOYSA-N	HZRSNVGNWUDEFX	CON(C(=O)OC)C1=C(COC2=NN(C=C2)C2=CC=C(Cl)C=C2)C=CC=C1	DTXSID7032638	agric	yes	pesticide	fungicide	strobilurine	no	no	pesticide	parent	na
Pyrazophos	JOOMJVFZQRQWKR-UHFFFAOYSA-N	JOOMJVFZQRQWKR	CCOC(=O)C1=CN2N=C(OP(=S)(OCC)OCC)C=C2N=C1C	DTXSID7042352	agric	no	pesticide	insecticide	organophosphate	no	no	pesticide	parent	na	legacy compound EU
Pyridaben	DWFZBUWUXWZWKD-UHFFFAOYSA-N	DWFZBUWUXWZWKD	CC(C)(C)N1N=CC(SCC2=CC=C(C=C2)C(C)(C)C)=C(Cl)C1=O	DTXSID5032573	agric	no	pesticide	insecticide	other	no	no	pesticide	parent	na	legacy compound DE, allowed EU
Pyriproxyfen	NHDHVHZZCFYRSB-UHFFFAOYSA-N	NHDHVHZZCFYRSB	CC(COC1=CC=C(OC2=CC=CC=C2)C=C1)OC1=CC=CC=N1	DTXSID1032640	dual	yes	biocide	insecticide	juvenile hormone mimic	pesticide	no	biocide/pesticide	parent	na	legacy compound EU
Quinolin-2-amine	GCMNJUJAKQGROZ-UHFFFAOYSA-N	GCMNJUJAKQGROZ	NC1=NC2=CC=CC=C2C=C1	DTXSID2060381	urban	yes	intermediate	intermediate	aromatic amine	no	no	intermediate	parent	na
Risperidone	RAPZEAPATHNIPO-UHFFFAOYSA-N	RAPZEAPATHNIPO	CC1=C(CCN2CCC(CC2)C2=NOC3=C2C=CC(F)=C3)C(=O)N2CCCCC2=N1	DTXSID8045193	urban	yes	pharmaceutical	antipsychotic	other	no	no	pharmaceutical	parent	N05AX
Rutin	0	0	0	DTXSID3022326	agric	na	natural compound	plant constituent	flavone glycoside	no	no	natural compound	parent	na
Salinomycin	KQXDHUJYNAXLNZ-XQSDOZFQSA-N	KQXDHUJYNAXLNZ	CC[C@H]([C@H]1CC[C@H](C)[C@@H](O1)[C@@H](C)[C@H](O)[C@H](C)C(=O)[C@H](CC)[C@H]1O[C@@]2(O[C@@]3(CC[C@](C)(O3)[C@H]3CC[C@](O)(CC)[C@H](C)O3)[C@H](O)C=C2)[C@H](C)C[C@@H]1C)C(O)=O	DTXSID4048486	agric	no	veterinary pharmaceutical	antiparasitic	antiprotozoal	no	no	veterinary pharmaceutical	parent	QP51
Sorafenib	MLDQJTXFUGDVEO-UHFFFAOYSA-N	MLDQJTXFUGDVEO	CNC(=O)C1=CC(OC2=CC=C(NC(=O)NC3=CC=C(Cl)C(=C3)C(F)(F)F)C=C2)=CC=N1	DTXSID7041128	urban	yes	pharmaceutical	antineoplastic	protein kinase inhibitor	no	no	pharmaceutical	parent	L01E
Spirodiclofen	DTDSAWVUFPGDMX-UHFFFAOYSA-N	DTDSAWVUFPGDMX	CCC(C)(C)C(=O)OC1=C(C(=O)OC11CCCCC1)C1=CC=C(Cl)C=C1Cl	DTXSID6034928	agric	yes	pesticide	insecticide	tetronic acid	no	acaricide	pesticide	parent	na
Spiroxamine	PUYXTUJWRLOUCW-UHFFFAOYSA-N	PUYXTUJWRLOUCW	CCCN(CC)CC1COC2(CCC(CC2)C(C)(C)C)O1	DTXSID1034212	agric	yes	pesticide	fungicide	spiroketal amine	no	no	pesticide	parent	na
Sulcotrione	PQTBTIFWAXVEPB-UHFFFAOYSA-N	PQTBTIFWAXVEPB	CS(=O)(=O)C1=CC(Cl)=C(C=C1)C(=O)C1C(=O)CCCC1=O	DTXSID9058230	agric	yes	pesticide	herbicide	triketone	no	no	pesticide	parent	na
Sulfadimethoxine	ZZORFUFYDOWNEF-UHFFFAOYSA-N	ZZORFUFYDOWNEF	COC1=CC(NS(=O)(=O)C2=CC=C(N)C=C2)=NC(OC)=N1	DTXSID1023607	agric	yes	veterinary pharmaceutical	antibiotic	sulfonamide	no	no	veterinary pharmaceutical	parent	QP51	may be used as human pharmaceutical outside Europe
Sulfamethazine	ASWVTGNCAZCNNR-UHFFFAOYSA-N	ASWVTGNCAZCNNR	CC1=CC(C)=NC(NS(=O)(=O)C2=CC=C(N)C=C2)=N1	DTXSID6021290	agric	yes	veterinary pharmaceutical	antibiotic	sulfonamide	no	no	veterinary pharmaceutical	parent	QP51	may be used as human pharmaceutical outside Europe
Taxifolin	CXQWRCVTCMQVQX-LSDHHAIUSA-N	CXQWRCVTCMQVQX	O[C@@H]1[C@H](OC2=CC(O)=CC(O)=C2C1=O)C1=CC=C(O)C(O)=C1	DTXSID8022450	agric	na	natural compound	plant constituent	flavonoid	no	no	natural compound	parent	na
Tepraloxydim	IOYNQIMAUDJVEI-ZFNPBRLTSA-N	IOYNQIMAUDJVEI	[H]\C(Cl)=C(\[H])CON=C(CC)C1=C(O)CC(CC1=O)C1CCOCC1	DTXSID7034252	agric	no	pesticide	herbicide	cyclohexene oxime	no	no	pesticide	parent	na	legacy compound EU, allowed NL	no detects; allowed NL
Terbufos	XLNZEKHULJKQBA-UHFFFAOYSA-N	XLNZEKHULJKQBA	CCOP(=S)(OCC)SCSC(C)(C)C	DTXSID2022254	agric	no	pesticide	insecticide	organophosphate	no	no	pesticide	parent	na	legacy compound EU
Tetrabromobisphenol A	VEORPZCZECFIRK-UHFFFAOYSA-N	VEORPZCZECFIRK	CC(C)(C1=CC(Br)=C(O)C(Br)=C1)C1=CC(Br)=C(O)C(Br)=C1	DTXSID1026081	urban	yes	polymer additive	flame retardant	BFR	no	no	polymer additive	parent	na		no detects
Tetracain	GKCBAIGFKIBETG-UHFFFAOYSA-N	GKCBAIGFKIBETG	CCCCNC1=CC=C(C=C1)C(=O)OCCN(C)C	DTXSID1043883	urban	yes	pharmaceutical	anesthetics	aminobenzoic acid ester	no	no	pharmaceutical	parent	N01B
Tetramethylthiuram monosulfide	REQPQFUJGGOFQL-UHFFFAOYSA-N	REQPQFUJGGOFQL	CN(C)C(=S)SC(=S)N(C)C	DTXSID0021333	urban	yes	polymer additive	rubber additive	vulcanisation accelerator	no	no	polymer additive	parent	na
Tinuvin 770	XITRBUPOXXBIJN-UHFFFAOYSA-N	XITRBUPOXXBIJN	CC1(C)CC(CC(C)(C)N1)OC(=O)CCCCCCCCC(=O)OC1CC(C)(C)NC(C)(C)C1	DTXSID0028030	urban	yes	polymer additive	light stabiliser	hindered amine	additive	paint addititive	polymer additive/additive	parent	na
Tolclofos-methyl	OBZIQQJJIKNWNO-UHFFFAOYSA-N	OBZIQQJJIKNWNO	COP(=S)(OC)OC1=C(Cl)C=C(C)C=C1Cl	DTXSID0034776	agric	no	pesticide	insecticide	organophosphate	no	no	pesticide	parent	na	legacy compound EU
Tolfenamic acid	YEZNLOUZAIOMLT-UHFFFAOYSA-N	YEZNLOUZAIOMLT	CC1=C(Cl)C=CC=C1NC1=CC=CC=C1C(O)=O	DTXSID1045409	urban	yes	pharmaceutical	anti-inflammatory/antirheumatic	NSAID	no	no	pharmaceutical	parent	M01A	in Germany only allowed for veterinary use
Triallate	MWBPRDONLNQCFV-UHFFFAOYSA-N	MWBPRDONLNQCFV	CC(C)N(C(C)C)C(=O)SCC(Cl)=C(Cl)Cl	DTXSID5024344	agric	no	pesticide	herbicide	thiocarbamate	no	no	pesticide	parent	na	legacy compound DE, allowed EU
Triazophos	AMFGTOFWMRQMEM-UHFFFAOYSA-N	AMFGTOFWMRQMEM	CCOP(=S)(OCC)OC1=NN(C=N1)C1=CC=CC=C1	DTXSID9037612	agric	no	pesticide	insecticide	organophosphate	no	no	pesticide	parent	na	legacy compound EU
Trichlorfon	NFACJZMKEDPNKN-UHFFFAOYSA-N	NFACJZMKEDPNKN	COP(=O)(OC)C(O)C(Cl)(Cl)Cl	DTXSID0021389	agric	no	pesticide	insecticide	organophosphate	no	no	pesticide	parent	na	legacy compound EU
Triclocarban	ICUTUKXCWQYESQ-UHFFFAOYSA-N	ICUTUKXCWQYESQ	ClC1=CC=C(NC(=O)NC2=CC(Cl)=C(Cl)C=C2)C=C1	DTXSID4026214	urban	no	biocide	antimicrobial	carbanilide	no	no	biocide	parent	na	legacy compound EU
Triclopyr	REEQLXCGVXDJSQ-UHFFFAOYSA-N	REEQLXCGVXDJSQ	OC(=O)COC1=NC(Cl)=C(Cl)C=C1Cl	DTXSID0032497	agric	yes	pesticide	herbicide	pyridine	no	no	pesticide	parent	na
Trifloxystrobin NOA413161	FNMBGDHYHINSHI-TYNPDKIBSA-N	FNMBGDHYHINSHI	CO\N=C(\C(O)=O)C1=CC=CC=C1CO\N=C(/C(O)=O)C1=CC=CC(=C1)C(F)(F)F	DTXSID401024922	agric	yes	pesticide	fungicide	strobilurine	no	no	pesticide	TP	na	TP of trifloxystrobin
Trifloxystrobin NOA413163	FNMBGDHYHINSHI-VDYLEKFBSA-N	FNMBGDHYHINSHI	CO\N=C(\C(O)=O)C1=CC=CC=C1CO\N=C(\C(O)=O)C1=CC=CC(=C1)C(F)(F)F	DTXSID101024923	agric	yes	pesticide	fungicide	strobilurine	no	no	pesticide	TP	na	TP of trifloxystrobin
Tris(2,3-dibromopropyl)isocyanurate	NZUPFZNVGSWLQC-UHFFFAOYNA-N	NZUPFZNVGSWLQC	BrCC(Br)CN1C(=O)N(CC(Br)CBr)C(=O)N(CC(Br)CBr)C1=O		urban	yes	polymer additive	flame retardant	BFR	no	no	polymer additive	parent	na
Tris(2,3-dibromopropyl)phosphate	PQYJRMFWJJONBO-UHFFFAOYNA-N	PQYJRMFWJJONBO	BrCC(Br)COP(=O)(OCC(Br)CBr)OCC(Br)CBr	DTXSID5021413	urban	yes	polymer additive	flame retardant	BFR	no	no	polymer additive	parent	na
Tylosin	WBPYTXDJUQJLPQ-VMXQISHHSA-N	WBPYTXDJUQJLPQ	CC[C@H]1OC(=O)C[C@@H](O)[C@H](C)[C@@H](O[C@@H]2O[C@H](C)[C@@H](O[C@H]3C[C@@](C)(O)[C@@H](O)[C@H](C)O3)[C@@H]([C@H]2O)N(C)C)[C@@H](CC=O)C[C@@H](C)C(=O)\C=C\C(\C)=C\[C@@H]1CO[C@@H]1O[C@H](C)[C@@H](O)[C@@H](OC)[C@H]1OC	DTXSID3043996	agric	yes	veterinary pharmaceutical	antibiotic	macrolide	no	no	veterinary pharmaceutical	parent	QJ51		no detects
UV-320	LHPPDQUVECZQSW-UHFFFAOYSA-N	LHPPDQUVECZQSW	CC(C)(C)C1=CC(=C(O)C(=C1)N1N=C2C=CC=CC2=N1)C(C)(C)C	DTXSID4052059	urban	yes	polymer additive	UV filter	benzotriazole	no		polymer additive	parent	na
UV-328	ZMWRRFHBXARRRT-UHFFFAOYSA-N	ZMWRRFHBXARRRT	CCC(C)(C)C1=CC(=C(O)C(=C1)N1N=C2C=CC=CC2=N1)C(C)(C)CC	DTXSID2027886	urban	yes	polymer additive	UV filter	benzotriazole	no	no	polymer additive	parent	na
UV-928	UZUNCLSDTUBVCN-UHFFFAOYSA-N	UZUNCLSDTUBVCN	CC(C)(C)CC(C)(C)C1=CC(=C(O)C(=C1)N1N=C2C=CC=CC2=N1)C(C)(C)C1=CC=CC=C1	DTXSID4072780	urban	yes	polymer additive	UV filter	benzotriazole	no	no	polymer additive	parent	na
Zearalenone	MBMQEIFVQACCCH-QBODLPLBSA-N	MBMQEIFVQACCCH	C[C@H]1CCCC(=O)CCC\C=C\C2=C(C(O)=CC(O)=C2)C(=O)O1	DTXSID0021460	agric	na	natural compound	food toxicant	mycotoxin	food and beverage	no	food and beverage/natural compound	parent	na
Ziprasidone	MVWVFYHBGMAFLY-UHFFFAOYSA-N	MVWVFYHBGMAFLY	ClC1=C(CCN2CCN(CC2)C2=NSC3=CC=CC=C23)C=C2CC(=O)NC2=C1	DTXSID4023753	urban	yes	pharmaceutical	antipsychotic	indole	no	no	pharmaceutical	parent	N05AE		1 detect

## Sheet: Table SE5 
Table SE5. Concentrations (ng/L) of the 487 detected target analytes in the Elbe samples and 226 non detected chemicals.
Chemicals detected
compound	InChIKey	MDL (ng/L)	CZ_Labe_1_Spindleruv_Mlyn_230627	CZ_Labe_1a_Les_Kralovstvy_230627	CZ_Labe_2_Verdek_230627	CZ_Labe_2a_Hermanice_230627	CZ_Labe_trib1_Orlice_230628	CZ_Labe_3_Nemcice_230628	CZ_Labe_4_Valy_230628	CZ_Labe_trib2_Jizera_230628	CZ_Labe_4a_Kostelec_230628	CZ_Labe_5_Obristvi_230628	CZ_Labe_trib3_Vltava_230629	CZ_Labe_6b_Krivenice_230629	CZ_Labe_6a_Ceske_Kopisty_230629	CZ_Labe_trib4_Ohre_230629	CZ_Labe_7_Strekov_230629	CZ_Labe_trib5_Bilina_230629	CZ_Labe_trib6_Ploucnice_230629	CZ_Labe_8_Hrensko_230629	DE_el00400l_Schmilka_left_230703	DE_el00400m_Schmilka_middle_230703	DE_el00400r_Schmilka_right_230703	DE_el05450l_Dresden_left_230703	DE_el05450m_Dresden_middle_230703	DE_el08800l_Zehren_left_230704	DE_el08800m_Zehren_middle_230704	DE_el08800r_Zehren_right_230704	DE_el10700l_Riesa_left_230704	DE_el10700m_Riesa_middle_230704	DE_el10700r_Riesa_right_230704	DE_el15450l_Torgau_left_230705	DE_el15450m_Torgau_middle_230705	DE_el15450r_Torgau_right_230705	DE_el17260l_MST_Dommitzsch_left_230705	DE_el17260m_Dommitzsch_middle_230705	DE_el17260r_Dommitzsch_right_230705	DE_el21990m_Wittenberg_middle_230706	DE_el21990r_Wittenberg_right_230706	DE_el21990l_Wittenberg_left_230706	DE_el25800l_Rosslau_left_230706	DE_el25800m_Rosslau_middle_230706	DE_el25800r_Rosslau_right_230706	DE_el28700l_Breitenhagen_left_230707	DE_el28700m_Breitenhagen_middle_230707	DE_el31800l_Westerhuesen_left_230707	DE_el31800m_Westerhuesen_middle_230707	DE_el31800r_Westerhuesen_right_230707	DE_el32653l_Magdeburg_left_230707
(S,S)-Hydroxybupropion	RCOBKSKAZMVBHT-TVQRCGJNSA-N	9.4
1-(3-carboxypropyl)-3,7-dimethylxanthine	WKASGTGXOGALBG-UHFFFAOYSA-N	2.7		32.8462	22.1352	68.0633	58.2185	22.3897	8.03452	39.1905	73.869	56.3974	71.3083	53.4469	54.2249	46.8203	47.8506	513.675	189.21	67.9217	77.6233	93.0036	80.5056	69.3601	67.5022	90.4221	36.6677	56.1741	2.79618	43.4257	58.8429	79.5014	76.3347	7.3656	36.1739	40.8305	57.1115	67.1408	69.7719	3.12489	11.9546	31.8438	47.27	15.7615	30.45	15.8335	20.2595	26.3466	40.8237
1-Cyclohexyl-3-phenylurea	WPLYTRWMCWBZEN-UHFFFAOYSA-N	1.5										2.51738	2.99597	2.68638	4.90264	3.69155	7.03689	25.2401	5.19171	4.52956	4.35997	5.37604	6.42725	5.95101	7.13641	6.21813	5.66814	5.63948	4.67949	5.06241	5.42783	6.03586	5.37604	5.21842	5.3566	4.99485	5.85158				4.81648	4.37247	4.7493
1-Hexanesulfonic acid	FYAQQULBLMNGAH-UHFFFAOYSA-N	250
1-Naphthol	KJCVRFUGPWSIIH-UHFFFAOYSA-N	9.4							12.6512									15.6164
1-Naphthylamine	RUFPHBVGCFYCNW-UHFFFAOYSA-N	6.2				6.26927												16.2164		6.77529					11.1429	7.09778						7.72607
1,2-Benzisothiazolinone	DMSMPAJRVJJAGA-UHFFFAOYSA-N	10
1,3-Di-o-tolylguanidine	OPNUROKCUBTKLF-UHFFFAOYSA-N	2
1,3-Diphenylguanidine	OWRCNXZUPFZXOS-UHFFFAOYSA-N	2.5			5.32055	16.9271	23.1118	70.4728	24.944	33.778	18.949	183.3	35.11	62.8646	69.2544	28.9755	86.6394	151.128	38.3455	48.0418	52.6148	70.1952	78.7002	64.2885	62.877	94.8765	120.66	118.616	36.488	43.5629	38.7675	57.2825	60.6018	55.2187	33.4904	38.9005	38.0926	39.3031	45.943		12.2217	9.90801	13.2314	6.06553	9.19361	5.07898	5.59155	3.20146	13.9305
1,3-Diphenylurea	GWEHVDNNLFDJLR-UHFFFAOYSA-N	0.5						2.3593	2.59451			2.84074	0.656963	0.885629	0.799007	0.711543	1.61177	4.1644	1.11813	1.05811	0.795745	0.647889	1.1015	1.1214	2.08342	1.70071	0.792986	1.47998	1.1697	0.85199	1.16503	0.939385	0.535292	1.23684	1.41721	1.3845	2.70447				1.12003	0.896552	0.883868
1,7-Diaminophenazine	FRPNYDRHOLAYDZ-UHFFFAOYSA-N	7.5
10,11-Dihydro-10-hydroxycarbamazepine	BMPDWHIDQYTSHX-UHFFFAOYSA-N	0.6		1.65547	2.94012	4.93572	15.3652	2.34358	14.7557	4.33027	8.49005	7.98125	14.914	11.2964	9.41028	9.54294	13.5208	119.474	8.93992	11.469	8.82507	13.2689	11.7967	14.4952	12.521	30.1598	27.1735	64.5834	30.4725	35.4345	40.8897	42.5719	37.7119	34.3357	34.61	35.3175	36.5941	32.7537	28.9691	28.9826	28.4042	28.895	31.382	37.2788	34.6139	26.4893	34.6042	28.8402	49.7529
10,11-Dihydro-10,11-dihydroxycarbamazepine	PRGQOPPDPVELEG-UHFFFAOYSA-N	0.5	0.517244	21.9879	12.1992	29.5223	49.2712	29.8782	56.8132	31.2109	47.7172	51.5383	69.5597	61.7331	49.6298	48.3476	77.9905	273.279	40.3817	67.2552	65.9881	65.1623	79.1684	67.1352	86.9418	87.4461	71.7508	128.724	70.6754	84.8384	100.848	100.935	90.4431	79.5847	93.1655	87.8043	102.773	82.1221	81.0219	113.286	85.1217	83.433	100.277	92.9487	91.2019	60.5413	90.8253	79.7386	142.904
1H-Benzotriazole	QRUDEWIWKLJBPS-UHFFFAOYSA-N	1.2		40.7884	54.6893	133.694	154.447	478.319	65.3007	460.436	130.22	510.244	237.238	180.888	165.931	187.52	231.853	1316.47	85.3264	239.695	206.256	247.139	261.982	209.316	265.691	492.052	193.506	512.33	35.6608	330.7	502.121	398.072	382.399	93.9818	396.902	362.496	419.673	234.402	221.09	121.28	123.791	312.023	369.624	299.192	327.116	340.351	277.991	272.017	606.658
2-(2-(2-Methoxyethoxy)ethoxy)ethanol	JLGLQAWTXXGVEM-UHFFFAOYSA-N	4	28.189	95.237	15.583	240.659	21.401	4.296			24.101	6.835	13.6065	4.12	4.813	19.248	6.911	34.602	30.18	16.922	18.481		6.225	4.661	80.249	88.42		7.267		12.92	10.417	11.428			15.069	11.993		5.592	5.343
2-(Diethylamino)-6-methylpyrimidin-4-one	NQCPECCCWDWTJJ-UHFFFAOYSA-N	0.6						3.0982	45.5622		45.496	5.73115	1.67116	2.42664	2.70759	3.40178	3.87994	5.36061	1.78829	3.15768	2.86893	2.70467	3.145	2.9291	3.32433	3.18455	2.60796	2.82082	1.72913	2.63404	2.58594	2.76733	2.55589	2.36188	2.80732	2.75367	2.85622	2.1033	1.88004	1.76539	2.54445	2.43395	2.60464	1.74076	2.05589	0.962656	1.52758	1.57822	1.52519
2-(Methylthio)benzothiazole	UTBVIMLZIRIFFR-UHFFFAOYSA-N	41
2-Amino-1-methyl-6-phenylimidazo[4,5-b]pyridine (PhIP)	UQVKZNNCIHJZLS-UHFFFAOYSA-N	4
2-Amino-3-methylpyridine	RGDQRXPEZUNWHX-UHFFFAOYSA-N	0.2		2.18846	0.353395	2.93228	2.25324	0.599011	1.25832	4.58494	3.40303	2.92505	10.0396	5.63956	5.25337	4.91632	7.27398	37.342	8.1039	8.15147	7.25924	9.11656	7.17695	6.06131	5.59233	7.10051	7.79742	12.5061	7.27628	9.19684	9.28201	10.1098	10.9944	8.18646	9.74323	7.47494	8.59357	4.78332	5.2658	2.49114	5.54497	5.65669	8.21196	7.16069	4.46972	4.25433	4.04751	6.95674	6.71251
2-Aminobenzimidazole	JWYUFVNJZUSCSM-UHFFFAOYSA-N	2
2-Aminobiphenyl	TWBPWBPGNQWFSJ-UHFFFAOYSA-N	4
2-Benzothiazolesulfonic acid	ZCXGMSGCBDSEOY-UHFFFAOYSA-N	21		45.535	25.75	142.617	284.4	252.313	122.82	98.397	197.315	377.145	189.656	168.2	194.011	201.196	230.256	486.152	234.873	179.841	356.205	358.512	400.236	350.824	389.512	389.046	302.907	378.697	326.349	326.772	372.067	428.262	335.688	336.664	346.958	290.927	375.721	325.764	295.959	130.466	304.503	294.207	435.556	199.827	269.201	180.974	230.973	229.849	522.164
2-Ethylhexyldiphenylphosphate	CGSLYBDCEGBZCG-UHFFFAOYNA-N	7.2
2-Hydroxyatrazine	NFMIMWNQWAWNDW-UHFFFAOYSA-N	10																18.6402
2-Hydroxybenzothiazole	YEDUAINPPJYDJZ-UHFFFAOYSA-N	3.5																32.0519
2-Hydroxycarbamazepine	VPZIYMMSJFWLSP-UHFFFAOYSA-N	0.3				1.17276	1.76093	1.05265	2.37127	1.51607	2.82151	1.95566	4.1267	3.33604	2.13206	1.49547	2.5401	19.9309	2.07501	2.41583	2.59418	2.994	3.01741	2.6154	3.75953	4.89569	3.46402	7.87385	4.51521	3.24581	5.17276	4.04545	3.6977	2.76868	3.5537	3.47766	5.71498	3.98943	3.26478	3.90475	3.48844	3.67213	3.20825	4.35276	2.41839	2.32425	3.35228	2.25101	5.04256
2-Hydroxydesethylterbuthylazine	NUISVCFZNCYUIM-UHFFFAOYSA-N	2										2.71782	2.5844	2.72546	3.22665	2.23536	5.69026	10.2405		3.03798	3.41734	3.28187	4.37937	3.20941	3.38689	3.65675	2.67995	3.61206		2.89414		4.30252			2.77901	2.87047	2.74817	5.08469	3.76838	4.75939		2.60975	3.47497	3.57873	4.02896	2.9361	4.24751	3.36216	5.83308
2-Hydroxyquinoline	LISFMEBWQUVKPJ-UHFFFAOYSA-N	0.5		4.50884	2.24846	4.11848	3.8887	1.1361	3.38149	0.700209	2.63983	2.49079	2.246	1.69446	1.39018	15.2319	2.16916	125.521	3.01287	2.68964	3.4092	3.12984	3.77757	3.59891	4.04787	2.87685	2.26394	2.93377	1.39467	2.69799	2.33479	2.59937	2.58088	1.67467	2.6754	2.39138	3.6721	1.98262	1.77616	0.917456	1.82057	1.8815	2.08739	0.813861	1.45132		0.795731	0.766486	1.32056
2-Isopropyl-6-methyl-pyrimidin-4-ol	AJPIUNPJBFBUKK-UHFFFAOYSA-N	2.7
2-Isopropylthioxanthone	KTALPKYXQZGAEG-UHFFFAOYSA-N	0.7		0.816504
2-Naphthalene sulfonic acid	KVBGVZZKJNLNJU-UHFFFAOYSA-N	105							749.483									4498.43
2-Naphthol-8-sulfonic acid	HUYJTJXLNBOVFO-UHFFFAOYSA-N	100							186.638																													287.631	309.52
2-Octyl-4-isothiazolin-3-one	JPMIIZHYYWMHDT-UHFFFAOYSA-N	0.4		0.671837	0.582863	0.769797	0.647769				0.655439		0.418607																													2.21948
2-Oxindole	JYGFTBXVXVMTGB-UHFFFAOYSA-N	5.6					14.395					6.74767	6.55503	6.90933	6.15272	5.7298		65.1898			5.75678			8.03691		6.11211
2-Phenylphenol	LLEMOWNGBBNAJR-UHFFFAOYSA-N	25
2,2'-Dihydroxybiphenyl	IMHDGJOMLMDPJN-UHFFFAOYSA-N	0.6		2.06453	11.999	19.9684	4.00183	3.90274	1.6396	2.57198	3.44413	2.09191	2.80035	2.43186	1.73015	2.9425	2.66873	12.2615	5.86045	5.65147	7.86571	9.34428	7.80539	5.05988	6.3351	8.07633	6.83695	7.90344	4.57472	5.46386	4.78778	6.49668	5.40849	4.80853	4.49918	5.05491	5.1228	2.51639	1.52951	1.00899	2.47709	3.04713	2.17908	1.60655	1.49976	0.699071	1.20174	1.08185	1.96438
2,2'-Dithiobisbenzanilide	BYTIQZZTIKOEDQ-UHFFFAOYSA-N	50
2,2'-Methylenebis(6-tert-butyl-p-cresol)	KGRVJHAUYBGFFP-UHFFFAOYSA-N	54.2
2,2',4,4'-Tetrahydroxybenzophenone	WXNRYSGJLQFHBR-UHFFFAOYSA-N	0.5
2,4-Dichlorophenol	HFZWRUODUSTPEG-UHFFFAOYSA-N	93																774.108
2,4-Dichlorophenoxyacetic acid	OVSKIKFHRZPJSS-UHFFFAOYSA-N	11	36.208						108.156									12.091
2,4-Dihydroxybenzophenone	ZXDDPOHVAMWLBH-UHFFFAOYSA-N	0.6											0.785725		10.9659			2.20765	14.9503
2,4-Dinitrophenol	UFBJCMHMOXMLKC-UHFFFAOYSA-N	3.5		15.1	3.661	7.42	19.905	6.085			11.09	12.653	11.022								19.248	20.334	23.907	19.055	24.367	23.842	17.96	20.121	18.045	17.426	20.311	20.586	12.848	16.328	18.865	14.307	20.059	14.406	11.219	5.289	6.624	10.621	17.446	8.889	10.508	7.883	9.551	8.55	15.266
2,6-Di-tert-butyl-4-(dimethylamino)methylphenol	VMZVBRIIHDRYGK-UHFFFAOYSA-N	19		30.638																					29.6001															24.7702				71.1582	39.5033	24.0606	40.2841	34.3498	31.1839
2,6-Dichlorobenzamide	JHSPCUHPSIUQRB-UHFFFAOYSA-N	3.5											4.00983	3.56157	3.83612		4.04211				3.66715	3.58922	3.80828	3.54457	3.54489	3.82994	3.69809	3.89896			4.05732	3.81484	3.90913		3.75369	3.58326	3.78147
3-Chloro-4-methylaniline	RQKFYFNZSHWXAW-UHFFFAOYSA-N	2.6
3-Cyclohexyl-1,1-dimethylurea	PZWXYRDNQYUIIU-UHFFFAOYSA-N	32.4											51.0513			33.615
3,4-Dichlorophenylurea	CYESCLHCWJKRKM-UHFFFAOYSA-N	0.4							2.28854									1.42583
3,4,5-Trichlorophenol	GBNHEBQXJVDXSW-UHFFFAOYSA-N	0.4				0.487515		0.403964	1.48441		0.479663	0.40178	0.491801	0.414461	0.435482			1.73395			0.449472	0.410589	0.414111			0.594459	0.429527	0.450965	0.470904	0.400699	0.555347	0.450634	0.524393		0.533763	0.435222	0.555889		0.408144		0.539139	0.439133	0.44743
3,4,5,6-Dibenzo-1,2-oxaphosphane-2-oxide	VBQRUYIOTHNGOP-UHFFFAOYSA-N	5
3,5,6-Trichloro-2-pyridinol	WCYYAQFQZQEUEN-UHFFFAOYSA-N	1.1		4.22248					1.10226
4-(4-Hydroxyphenyl)butan-2-one	NJGBTKGETPDVIK-UHFFFAOYSA-N	2.6		6.9171		3.08749	5.49699		6.12019			2.77928	7.76284	2.81882	2.70119	5.11449	6.46994	20.0256	4.32008	4.24658	5.45547	5.26011	4.81754	3.49696	8.20391	8.91299	3.38719	8.44167		5.5772	6.0159	7.74088	4.09952	4.17605	5.93954	3.76695	4.46539	7.22452	5.62109	6.76733	8.26959	6.88926	8.68138	4.80193	6.26859		3.85204	3.81251	4.15531
4-(Dimethylamino)pyridine	VHYFNPMBLIVWCW-UHFFFAOYSA-N	0.2	0.206866	1.05387	0.264421	0.479967	0.248362	0.385519	0.265534	0.263455	0.908602	0.495306	0.428497	0.331979	0.734254	0.694446	0.396647	1.78365	0.383138	0.358568	0.529926	0.442013	0.804188	0.29299	0.478131	0.590639	0.452311	0.54994		0.337227	0.496955	0.644478	1.09653	0.509219	0.586082	0.491562	0.414674	0.489502	0.384841	0.341426	0.300732	0.383775	0.395957
4-Amino-N,N-dimethylbenzenesulfonamide	BABGMPQXLCJMSK-UHFFFAOYSA-N	1.5		19.762	12.635	29.07		2.804	5.58		7.169	7.025		2.132	2.546		3.097	29.262		2.873	2.593	2.232	3.269	3.464	4.807	18.861	3.11	3.876		3.313	3.715	3.618	3.27	6.768	3.51	3.562	4.089				2.852	3.708	4.767	4.328	4.078	2.03	3.765	3.476	4.914
4-Aminoantipyrine	RLFWWDJHLFCNIJ-UHFFFAOYSA-N	9		9.77044	9.4745	12.0574	10.181	9.89773	13.0262	13.324	10.654	12.831	18.9585	20.8033	15.5171	13.2527	19.1133	51.4106	15.4556	16.3721	14.1522	14.8778	16.2715	14.5125	12.4872	16.4346	17.7279	29.4116	13.2051	17.8067	19.6158	26.9208	28.3432	25.4622	18.5894	18.1055	19.2166	17.2658	17.9529	16.1375	15.1822	17.6627	16.6889	10.462	12.1607	9.98131	12.6696	10.0791	16.4335
4-Bromophenol	GZFGOTFRPZRKDS-UHFFFAOYSA-N	4.3
4-Chloroaniline	QSNSCYSYFYORTR-UHFFFAOYSA-N	18
4-Chlorophenol	WXNZTHHGJRFXKQ-UHFFFAOYSA-N	12															14.3934
4-Cumylphenol	QBDSZLJBMIMQRS-UHFFFAOYSA-N	1.4	12.9818	71.7275	10.8584	8.66035	13.0274	8.33729	1.49005	14.4469	11.0854	8.4465	7.07451	6.40482	9.81805	17.2017	9.05736	24.2855	17.9406	8.64924	6.45414	5.96799	8.04518	7.17429	7.35421	9.28608	6.86566	6.81228		6.52999	9.54177	9.53797	7.7268	1.68097	8.1105	7.17429	9.30052	5.467	6.198	2.3	2.43251	4.22451	6.67066	3.92907	5.29739	2.14462	2.93218	3.82875	4.91989
4-Formyl-antipyrine	QFYZFYDOEJZMDX-UHFFFAOYSA-N	1
4-Hydroxybenzophenone	NPFYZDNDJHZQKY-UHFFFAOYSA-N	0.6											1.41803			1.93351																				6.01805				9.37078		6.91933		2.62337		5.99269	8.41089	9.24913
4-Hydroxyquinoline	PMZDQRJGMBOQBF-UHFFFAOYSA-N	0.9		14.8248	1.84958	6.82889	15.7825	12.4126	13.9615	17.8127	15.5924	35.6861	51.3275	46.4901	49.8454	42.8901	53.6468	170.45	19.0572	49.4311	51.0366	58.2749	54.2951	60.1159	58.0926	64.3539	41.3333	47.5004	27.492	60.9328	39.1132	47.1963	53.7797	37.5082	44.953	62.412	46.8245	86.112	64.1147	57.3393	46.9191	57.0282	67.2596	39.1923	31.3229	13.2129	35.7179	33.5368	46.6335
4-Nitroguaiacol	IZLVFLOBTPURLP-UHFFFAOYSA-N	4.5																13.5977														9.68595						5.14412
4-Nitrophenol	BTJIUGUIPKRLHP-UHFFFAOYSA-N	8.3	12.492	21.3559		28.4392	12.9514				22.3514		9.4473										8.54676		65.001	49.2626						25.0104	17.8063										10.0632
4,4'-Methylenedianiline	YBRVSVVVWCFQMG-UHFFFAOYSA-N	4.3					109.187	4.664	13.907		22.122	5.532	5.439	4.881			6.71			4.922		4.91	5.722	4.769	5.396		5.008			4.354		4.995	4.465	4.664		4.538		4.31145	5.11702	42.2984				6.06612	6.16207	37.7881	30.4845	15.48	55.3275
4,4'-Oxydianiline	HLBLWEWZXPIGSM-UHFFFAOYSA-N	29																42.7506
4,4'-Thiodianiline	ICNFHJVPAJKPHW-UHFFFAOYSA-N	0.7																1.55983																				0.800738	0.813673				0.75188	0.793618
4'-Chloro-2',5'-dimethoxyacetoacetanilide	MOUVJGIRLPZEES-UHFFFAOYSA-N	1.7					5.108						3.303			6.632		3.454							2.851
5-Carboline	RDMFHRSPDKWERA-UHFFFAOYSA-N	0.4						1.29774										1.3493																				0.968682	0.951381					0.933606	0.897577	0.90066	0.894484	0.878689	0.99345
5-Chlorobenzotriazole	PZBQVZFITSVHAW-UHFFFAOYSA-N	0.3		4.80381	7.4383	16.8257	8.83609	9.58811	6.97573	28.294	9.5393	13.5533	5.73963	6.15052	7.79541	15.0749	8.83315	75.2222	9.81767	8.50508	8.24916	9.11032	9.08021	8.21708	11.8081	11.1293	6.85969	10.368	2.31266	8.81667	9.79051	8.49247	8.23029	5.36159	9.63582	9.66956	9.1159	7.29425	5.51058	3.61523	5.28159	6.271	5.98881	4.67951	4.94275	1.86221	3.20728	3.73168	3.65664
5-Methyl-1H-benzotriazole	LRUDIIUSNGCQKF-UHFFFAOYSA-N	6		9.35223	12.5974	26.4169	85.6143	87.6738	159.307	25.2593	38.2935	143.366	76.1352	70.1516	66.8278	88.6152	148.52	1092.59	56.8172	250.921	70.388	72.7755	152.5	75.462	90.2802	105.058	70.5582	142.655	35.758	103.163	186.005	94.0148	72.2469	67.0927	198.915	102.076	98.1497	59.6815	101.977	181.969	73.3255	71.5417	85.9235	61.5308	132.242	37.4141	135.037	121.328	215.589
6:2 fluorotelomer sulfonic acid	VIONGDJUYAYOPU-UHFFFAOYSA-N	1.1							2.28464									76.1364							7.0142
6PPD-quinone	UBMGKRIXKUIXFQ-UHFFFAOYNA-N	0.4		0.816347	0.643714	1.75049	2.15798	1.58424	2.74041	0.993568	2.6275	3.02728	2.94773	2.76999	2.38627	2.85121	2.91064	9.80575	1.50842	2.72991	2.64546	2.65399	2.89222	2.88763	3.45693	2.81588	2.62663	4.45295	3.35924	2.84287	3.28269	4.28855	3.97604	3.37641	3.29361	3.77478	3.60209	1.76301	1.97019	2.60439	3.01232	2.61229	3.80804	3.21525	3.43701	2.3475	3.18379	2.75618	6.04435
7-(Ethylamino)-4-methylcoumarin	OTNIKUTWXUODJZ-UHFFFAOYSA-N	0.2							4.12776			0.576952																3.38632																		0.371604	0.551816		0.805211
7-Amino-4-methylcoumarin	GLNDAGDHSLMOKX-UHFFFAOYSA-N	0.2				0.335028		0.731193	3.77357			0.614714						1.54996										4.0891																		0.579252	0.770812	0.230736	1.63013
7-Diethylamino-4-methylcoumarin	AFYCEAFSNDLKSX-UHFFFAOYSA-N	5							10.952			6.927			10.282		8.326	21.954		7.653				6.227														9.524	10.292	6.775
7-Oxolithocholic acid	DXOCDBGWDZAYRQ-AURDAFMXSA-N?	7.5		9.32456	15.2686	8.69825	28.4049		8.49397				11.1583													13.9106															8.70563
Abacavir	MCGSCOLBFJQGHM-SCZZXKLOSA-N	1.2			1.29429	3.32871	4.65495		1.61001	1.7291	1.28127	1.39023	1.84087	1.87535		2.65116	1.72167	7.79537	2.10639		1.26382		1.56139	1.50157	1.542	1.45793	1.39908	1.31794						1.2104		1.37034
Acetamiprid	WCXDHFDTOYPNIE-UHFFFAOYSA-N	0.2		0.641343	0.48459	1.01654	1.17728	1.19653	1.07495	0.780954	1.23104	1.39675	1.36821	1.28083	1.30698	1.44585	1.47767	2.20174	1.10407	1.10683	1.0601	1.28227	1.42051	1.11145	1.36123	1.19766	1.05011	1.45616	1.06249	0.95824	0.926447	1.17228	1.21794	1.05245	0.849059	1.07713	1.25435	0.948724	0.556522	0.46109	0.894757	0.761837	1.45083	0.725891	0.643864	0.457112	0.570365	0.325363	1.18098
Acetanilide	FZERHIULMFGESH-UHFFFAOYSA-N	2.2	4.573	5.829	2.579	4.761	3.988				4.494	2.719	3.612			2.44	2.565		2.417	3.611	4.334		3.967		128.064	106.347		2.444		2.59	3.713	4.877			4.344		3.06
Acetyl-sulfamethoxazole	GXPIUNZCALHVBA-UHFFFAOYSA-N	0.4		4.93427	2.16831	4.07712	7.14547	3.04423	1.70441	4.27951	7.67713	6.33114	7.84904	6.56152	5.80019	7.96448	10.4692	46.1124	14.3106	8.36242	8.09355	8.1494	8.40409	7.87751	10.3669	10.6086	6.1673	10.4151	0.521286	7.73482	8.92669	11.4477	8.07302	1.97918	8.9513	6.63724	8.19396	6.81641	6.86894	1.33948	2.26554	6.18924	5.83838	4.14096	6.00394	2.45916	4.21075	5.32674	7.5297
Acridine	DZBUGLKDJFMEHC-UHFFFAOYSA-N	0.3
Acridone	FZEYVTFCMJSGMP-UHFFFAOYSA-N	0.3																																				0.623501	0.435232	2.41308									0.68542
Albendazole	HXHWSAZORRCQMX-UHFFFAOYSA-N	1.5
Amantadine	DKNWSYNQZKUICI-UHFFFAOYSA-N	1.2	1.69545	2.43725	2.83985	4.91676	9.11067	7.90853	10.9522	5.68486	12.1061	11.4388	10.029	9.5359	9.51281	7.0483	11.2707	29.1224	7.69474	10.3288	10.2017	9.93438	10.5144	10.3691	11.003	11.9037	9.90905	12.0332	9.75688	9.73809	10.303	10.1172	10.2374	9.9238	10.159	11.1775	9.95686	6.04771	5.68363	3.08715	6.02241	6.05085	5.69816	4.15687	3.79529	3.96391	4.35905	2.80053	6.58429
Ambroxol	JBDGDEWWOUBZPM-UHFFFAOYSA-N	8
Ametryn	RQVYBGPQFYCBGX-UHFFFAOYSA-N	0.2						0.273213	0.230138			0.274171	0.265639	0.267355	0.291414		0.274049	0.470232	0.369698	0.279274	0.229038	0.301143	0.311907		0.275351	0.283398	0.269185	0.30018	0.264987	0.251704	0.241687	0.257964	0.230029	0.235985	0.314098	0.256775	0.258014			0.421779		0.276846	0.258178	0.662068	0.51067
Amidosulfobetaine-14	UTSXERRKRAEDOV-UHFFFAOYSA-O	0.2		4.08932	1.35529	1.57706	1.83933	1.25937	1.49657	1.28309	1.89881		2.01383		1.62821	1.67891	2.09183	3.45729	2.32193	1.89928				1.72097						1.92064	1.98096									2.27903
Amiloride	XSDQTOBWRPYKKA-UHFFFAOYSA-N	2
Amisulpride	NTJOBXMMWNYJFB-UHFFFAOYNA-N	1.5			2.71715	3.4613	5.08956	3.44263	18.6338	14.9773	5.30242	13.4056	18.0559	19.2071	15.2393	7.88588	18.7262	86.289	22.2687	17.2593	15.296	17.2318	17.8062	15.4989	19.079	22.7838	19.5948	34.5968	15.312	21.5587	19.6529	19.671	16.4348	16.2339	19.056	19.7417	18.475	17.598	14.1951	12.6393	15.4352	14.8323	17.4411	16.8804	15.794	16.558	21.8839	13.4204	39.3489
Amitriptyline	KRMDCWKBEZIMAB-UHFFFAOYSA-N	2
Apiin	REFJWTPEDVJJIY-UHFFFAOYSA-N	2.6
Atenolol	METKIMKYRPQLGS-UHFFFAOYSA-N	0.9			0.969029	1.99724	1.95651		1.47004	1.16635	2.0546	1.3726	3.75299	3.23556	2.02539	2.00361	2.51367	22.2943	3.72094	2.6716	2.00087	2.04864	2.59439	2.04525	4.32012	4.42019	2.69731	6.67935	0.990722	3.41754	3.58345	2.53602	2.09385	1.67373	2.79221	2.40611	2.49605	1.4712	1.25623		1.06063	1.29357	1.2283						1.492
Atorvastatin	XUKUURHRXDUEBC-UHFFFAOYSA-N	4
Atrazine	MXWJVTOOROXGIU-UHFFFAOYSA-N	0.2	0.238119	3.17428	2.28992	3.89384	3.24035	1.97556	2.57606	3.56282	2.79582	3.59721	2.28408	2.33773	2.11577	5.27508	3.68357	7.40398	9.01266	2.87549	2.72267	3.13408	3.6112	3.33522	3.3652	3.45896	2.66683	2.85668	3.2429	3.33699	2.90204	3.05471	2.82601	2.94673	3.16022	3.23381	3.19788	2.76835	2.35113	2.171	3.31756	2.69611	3.05464	2.31283	2.46197	1.34278	2.01107	2.30505	2.16756
Avobenzone	XNEFYCZVKIDDMS-UHFFFAOYSA-N	5.5						11.0523	5.79326																9.64185			7.50398
Azithromycin	MQTOSJVFKKJCRP-UHFFFAOYSA-N	14.4
Azoxystrobin	WFDXOXNFNRHQEC-UHFFFAOYSA-N	0.2		0.249458		0.697221	3.18329	11.8396	215.4	4.05181	101.405	23.8355	1.7652	6.51795	8.37958	1.42837	13.7178	4.7413	1.09539	9.51201	7.79593	9.33337	8.37322	9.00652	11.0872	8.54109	6.97638	8.22766	8.74214	7.66896	7.76995	9.23518	8.5696	8.23269	8.74127	8.861	8.62187	6.45785	5.98265	5.88668	6.90866	7.63432	8.04946	6.06543	6.1432	4.52863	5.62668	5.40714	6.79265
Azoxystrobin acid	IKCXDZCEWZARFL-FOWTUZBSSA-N	1.1					5.62185	12.9781	43.8459	3.25581	37.8427	21.2972	4.06277	7.35555	6.3714	1.89732	9.25881	4.1363	2.20767	7.11229	7.4463	9.65388	8.55708	7.22208	7.60168	8.03838	7.00397	6.30021	7.88988	6.76501	6.47471	6.60504	6.53157	8.71088	6.67683	7.81568	6.8269	6.26321	6.67631	6.83317	6.29251	5.82513	6.13975	4.27306	5.5474	7.54143	7.14874	4.83506	9.0782
Benalaxyl	CJPQIRJHIZUAQP-INIZCTEOSA-N	1						1.18731	9.99761			2.18825
Bendiocarb	XEGGRYVFLWGFHI-UHFFFAOYSA-N	1.2					1.62313		7.57519			1.78223	1.89743	2.53689	1.43961	2.29513	1.44413	6.56844	2.33019	1.37531	1.94909	2.11084	1.35481	2.1013	1.30749	1.53192	1.82339	1.51195		1.70724			1.44599	2.82043	2.18487		1.81282	1.2537			1.34747	2.42783	1.2333
Bentazone	ZOMSMJKLGFBRBS-UHFFFAOYSA-N	2.5					7.434	12.284	3.804	3.818	5.957	24.902	6.0085	9.517	11.11	3.336	14.867	6.563		10.366	9.02	9.287	11.054	10.133	11.624	11.301	8.891	9.278		8.716	9.927	10.519	8.61	2.713	10.007	8.67	10.165	11.381	10.25	9.514	5.384	8.937	12.04	16.2475	17.645	11.8642	15.7732	13.805	28.7518
Bentazone-methyl	XFTQFXBQDVWOCY-UHFFFAOYSA-N	75
Benzimidazole	HYZJCKYKOHLVJF-UHFFFAOYSA-N	0.5																12.3848
Benzocain	BLFLLBZGZJTVJG-UHFFFAOYSA-N	8		15.2395					10.4665			17.0642					11.4215	12.2799			9.05173	8.44774	9.71298	9.59571	10.9776	10.1109		9.4136		8.6281	11.85	15.1465	10.7705		11.4997	10.5966	11.4689				9.79647	10.0544	16.6798
Benzophenone-3	DXGLGDHPHMLXJC-UHFFFAOYSA-N	3.7																6.90419
Benzophenone-4	CXVGEDCSTKKODG-UHFFFAOYSA-N	5		16.0732	17.5109	58.3374	30.8961	23.2487	42.3968	30.8854	34.5983	34.2927	84.5282	81.2532	53.7293	43.264	71.3579	182.521	50.7688	64.2965	77.0333	65.8044	101.743	66.1946	94.3687	119.679	79.876	172.674	92.7428	117.72	129.766	104.961	87.8363	76.6162	124.04	124.769	140.375	50.6859	34.0426	18.4392	99.0495	80.8458	124.878	53.5882	61.5333	30.6297	50.5595	43.4163	81.3874
Benzothiazole	IOJUPLGTWVMSFF-UHFFFAOYSA-N	150
Benzyldimethyldecylammonium	UARILQSOMYIQCM-UHFFFAOYSA-N	1.2					1.43927
Benzyldimethyldodecylammonium	CYDRXTMLKJDRQH-UHFFFAOYSA-N	29					31.5863											40.6379								47.0694
Benzyldimethylhexadecylammonium	QDYLMAYUEZBUFO-UHFFFAOYSA-N	0.5
Benzyldimethyltetradecylammonium	WNBGYVXHFTYOBY-UHFFFAOYSA-N	8.9																27.3529								15.3966
Benzyltrimethylammonium	YOUGRGFIHBUKRS-UHFFFAOYSA-N	0.7		0.718812				0.715243				1.07933					0.767643	1.88026							0.899908	1.18172		0.923568		0.728937	0.886367	0.8229	1.10993				0.732967	0.777684	1.36439				0.737611	0.761959	0.893866				0.752526
Bezafibrate	IIBYAHWJQTYFKB-UHFFFAOYSA-N	0.5										0.684318																1.85932	0.912294			1.11968	0.795689
Bicalutamide	LKJPYSCBVHEWIU-UHFFFAOYSA-N	0.4		1.02089	0.89735	2.22747	1.75691	2.7054	3.85385	2.17403	3.42874	3.92252	3.13045	3.47183	2.97973	4.18217	3.88768	10.1888	2.16777	3.31985	3.34095	3.57143	3.96405	3.7224	4.35051	4.42305	4.10987	5.8111	4.58667	4.71703	10.3838	4.16446	4.25041	3.99889	5.00424	4.48235	5.86327	5.48506	4.30676	5.16411	4.34144	4.24985	4.59124	4.30925	4.33004	3.03334	4.09959	3.55229	4.6467
Bis(2-ethylhexyl)phosphate	SEGLCEQVOFDUPX-UHFFFAOYSA-N	1.2	1.54996	29.6027	15.8818	3.77859	7.39227	3.56708	4.2914	5.08386	8.99394	6.9865	7.4143	7.03781	7.67202	10.761	11.6438	30.1384	9.30129	66.6268	4.75245	4.32197	6.53378	5.97271	9.17159	57.1712	4.27212	6.59702	5.8537	4.5196	9.96607	5.2982	5.92851	4.01922	5.03875	1.67984	6.33929	2.06574	3.90454	1.88366	4.10729		5.02091	3.46408			1.96084	2.55746	6.65658
Bis(4-amino-3-methylcyclohexyl)methane	IGSBHTZEJMPDSZ-UHFFFAOYNA-N	7.5
Bisoprolol	VHYCDWMUTMEGQY-UHFFFAOYSA-N	0.6	0.709508	3.18042	2.3428	3.46439	3.45092	2.51872	6.74484	4.00957	5.1598	4.48823	10.3066	8.40054	5.6033	3.42789	6.41341	25.6068	3.57961	6.32288	6.01183	5.02848	5.9764	4.15991	7.3771	10.2962	8.58476	32.0804	6.37608	11.1321	12.902	7.58107	7.35114	6.07511	6.20571	5.98055	7.3771	3.44178	3.057	4.71012	2.54979	3.44797	2.41794	2.92955	4.23146	3.01711	3.29053	2.82925	6.75476
Bisphenol A	IISBACLAFKSPIT-UHFFFAOYSA-N	8.4																101.566
Bisphenol B	HTVITOHKHWFJKO-UHFFFAOYSA-N	9.3
Bisphenol E	HCNHNBLSNVSJTJ-UHFFFAOYSA-N	2.4				2.54293											2.5155	9.25228			3.19142	2.50025			2.80562	2.85614			2.56078	2.75713	2.40857	3.2391			3.16157	2.53744	2.56408						2.50111
Bisphenol S	VPWNQTHUCYMVMZ-UHFFFAOYSA-N	0.3	1.62564	5.17278	2.21035		2.39893				2.81221		1.84999			1.28247		11.7553	3.16909	1.28915	1.23211				1.89872				1.29014	1.93324			1.64568		2.77605							5.01242		1.42547	1.83672
Bisphenol Z	SDDLEVPIDBLVHC-UHFFFAOYSA-N	2																3.793
Bitertanol	VGPIBGGRCVEHQZ-UHFFFAOYNA-N	2																																				2.51612	3.21452	4.22838
Boscalid	WYEMLYFITZORAB-UHFFFAOYSA-N	2.2										2.60847				3.13462					2.34903				3.1987		2.65406			2.26591		3.01878												2.66484	2.54648				2.23322
Bupirimate	DSKJPMWIHSOYEA-UHFFFAOYSA-N	0.3				0.343981												0.439091																			0.344333		0.412866	0.544228	0.417456	0.384546	0.33133	0.392387		0.380143	0.318992	0.308488	0.668104
Bupropion	SNPPWIUOZRMYNY-UHFFFAOYSA-N	0.5		0.643783	0.716614	1.94049	5.11412	2.43359	4.29046	2.07262	4.0697	4.03781	4.67543	4.4962	3.52131	6.85574	5.51749	19.7578	3.63605	5.18957	4.79482	4.0378	5.29408	4.26642	5.47136	8.21272	5.30625	11.3744	4.30753	6.0228	8.54904	5.47634	6.17107	4.7564	5.07707	5.78771	5.3548	3.95282	4.5015	1.21372	3.40564	2.27771	3.94053	2.23562	2.46829	1.817	1.98734	1.42499	3.0381
Butylparaben	QFOHBWFCKVYLES-UHFFFAOYSA-N	0.5
Caffeine	RYYVLZVUVIJVGH-UHFFFAOYSA-N	25	147.77	250.523	83.7598	124.179	198.534	42.9881		66.2636	97.7184	94.4309	112.303	86.8614	134.968	139.018	192.639	709.749	636.044	202.129	169.091	122.412	134.04	154.49	173.977	148.14	126.545	165.691		122.073	122.531	88.9592	85.5364	27.5159	94.761	81.7105	78.5406	61.5819	52.7181			42.2649	53.0637	48.1066	35.6397	25.5302	29.465		75.7515
Candesartan	HTQMVQVXFRQIKW-UHFFFAOYSA-N	4.4		13.4534	13.5507	23.9595	30.9927	18.0753	30.9283	13.9418	31.0902	24.5452	50.5729	37.5981	32.4814	30.844	39.6346	158.545	11.8895	33.9138	40.2212	39.5632	44.5914	39.4701	58.2481	85.6594	60.0343	156.336	76.7249	93.2695	98.6912	87.5602	81.2236	80.2205	101.28	92.7591	86.9675	78.2482	64.4154	149.988	53.9064	68.8522	64.026	104.158	76.5486	118.258	136.635	91.8479	188.354
Carbamazepine	FFGPTBGBLSHEPO-UHFFFAOYSA-N	0.6		7.04671	7.47234	14.5908	23.1388	17.1539	36.609	15.8335	25.5772	42.9874	23.107	26.6228	21.7672	19.6295	29.5218	69.6587	19.3287	23.327	20.1984	22.9507	30.5425	24.1364	31.0803	30.1089	34.2802	46.9421	36.2904	27.5003	37.9228	34.7452	28.5009	30.7464	32.7918	29.7176	34.0069	41.3862	39.2438	49.0678	34.1783	32.2713	26.3789	40.2244	38.238	39.2501	48.104	30.4378	53.7451
Carbendazim	TWFZGCMQGLPBSX-UHFFFAOYSA-N	0.6		0.724983		0.955509	1.26366	1.37737	1.68801	1.24036	1.0983	2.03344	1.536	1.42546	1.61598	1.11589	2.59059	2.60332	1.05293	1.90477	1.48336	1.69288	1.93923	2.11189	2.49003	0.987091	1.9691	2.14627	1.80436	2.0157	2.05543	2.04398	1.89416	1.66823	2.11297	2.09218	2.20916	1.91526	1.54453	3.08397	1.91116	1.83908	1.92608	1.95167	1.99047	2.85873	2.8989	2.07645	4.47967
Carbetamide	AMRQXHFXNZFDCH-SECBINFHSA-N	0.3	0.509258	2.78011	2.13038	3.20954	5.16776	1.90169	3.24826	2.7348	3.12871	2.82981	3.82011	3.68866	3.3211	3.24476	4.84553	7.86977	4.39447	4.06238	3.07861	3.15304	3.77368	4.52921	6.35997	5.1976	4.36132	5.35744	4.76691	5.33746	4.32194	4.63075	4.35768	4.55254	3.95274	4.0106	3.91903	3.16386	3.34842	1.07206	2.74703	2.64923	2.81499	2.63343	2.83249	1.41184	2.17561	1.94718	2.70556
Celecoxib	RZEKVGVHFLEQIL-UHFFFAOYSA-N	0.9											6.51117	5.49946	3.0043		4.75122			3.90942	2.86883	3.58126	5.06767	3.81266	4.07315	4.01631	4.01763	4.41159	4.19581	2.69065	3.62945	3.83382	2.40829	2.62009	3.00444	3.99858	2.98298	2.15397	1.94715	0.946296	3.05962	3.29683	3.58881	1.10173	2.36044			2.90768	1.04725
Cetirizine	ZKLPARSLTMPFCP-UHFFFAOYSA-N	3.4	6.67025	41.1908	30.6165	74.5194	68.3435	60.9198	151.842	114.36	98.9003	135.767	201.827	193.459	146.875	97.0516	194.682	411.498	133.934	168.643	159.535	168.466	212.556	165.524	171.962	133.836	178.138	178.908	142.792	141.35	156.189	166.155	170.265	164.712	128.607	178.517	144.376	132.904	120.511	71.8305	122.744	115.454	131.268	115.733	115.203	67.8709	94.5156	88.8764	107.574
Chenodeoxycholic acid	RUDATBOHQWOJDD-BSWAIDMHSA-N	15					185.012	19.826										17.698
Chloramphenicol	WIIZWVCIJKGZOK-UHFFFAOYSA-N	1.5
Chlorantraniliprole	PSOVNZZNOMJUBI-UHFFFAOYSA-N	0.9							37.8994		24.0022	1.10295					1.04508						0.965112							1.01462
Chloridazon	WYKYKTKDBLFHCY-UHFFFAOYSA-N	0.4					0.935949	1.46656	1.71447	0.515432	1.19872	1.83079		0.456893	0.434898		0.923656	0.774238		0.40447		0.586475	0.770501	0.535638	0.805295	0.583305	0.429567	0.696632	0.589665	0.498046	0.518878		0.533885	0.562833	0.65331	0.620724	0.60303				0.972358	0.827434	0.982302	0.821865	0.901875	0.610758	0.992134	1.02447	1.01772
Chlorohexidine	GHXZTYHSJHQHIJ-UHFFFAOYSA-N	33
Chlorophene	NCKMMSIFQUPKCK-UHFFFAOYSA-N	0.6					2.0484	0.727363	1.34314				1.96862	1.34512	0.777457	0.975902	1.04618	19.4133		21.9727	0.809727	0.887367	0.830094		0.840644	0.933089	0.621436	0.638878							0.693105
Chlorosulfuron	VJYIFXVZLXQVHO-UHFFFAOYSA-N	1															1.35954						1.08852		1.08735
Chlorothalonil-4-hydroxy	MDQKYGOECVSPIW-UHFFFAOYSA-N	0.7									1.212
Chlorotoluron	JXCGFZXSOMJFOA-UHFFFAOYSA-N	0.4				0.43582	1.62254	2.2831	5.63684		1.09044	3.55497	15.2572	12.3763	10.1552	1.7929	10.9148	0.467106	0.400411	7.92986	9.35665	10.1008	11.249	8.6985	8.98391	9.62875	8.01825	8.96255	8.9415	7.56728	8.52327	7.79309	7.40278	8.39814	8.58127	7.99787	7.65357	7.89892	7.19385	40.3343	7.91871	7.39064	7.72436	5.95906	7.81433	60.7299	50.7207	22.1839	85.9335
Chloroxuron	IVUXTESCPZUGJC-UHFFFAOYSA-N	0.2
Chloroxynil	YRSSHOVRSMQULE-UHFFFAOYSA-N	1.3																1.36389
Cholic acid	BHQCQFFYRZLCQQ-OELDTZBJSA-N	6.7					64.1625	12.5711								10.7689		15.3917							10.0549
Chrysin	RTIXKCRFFJGDFG-UHFFFAOYSA-N	0.6																																				2.70298	1.93384	1.35633
Citalopram	WSEQXVZVJXJVFP-UHFFFAOYSA-N	0.9								5.13503						1.11721		4.84084		0.944905
Clarithromycin	AGOYDEPGAOXOCK-UHFFFAOYSA-N	14							26.6642	24.2256		29.697	41.1723	37.0882	42.1741	25.0128	50.2921	175.566	41.4503	43.4074	30.8295	40.7795	54.4937	31.4626	46.0128	61.7736	41.6024	50.421	19.9655	39.0298	42.1092	28.3818	16.9777	23.9313	36.5032	29.7947	33.1655	26.6346	17.9662		23.2926	22.1987	27.3152	19.421	15.312				16.8218
Climbazole	OWEGWHBOCFMBLP-UHFFFAOYSA-N	0.4		0.837218	1.16402	1.73941	1.09773	0.755374	1.15238	0.722912	1.55944	0.764272	2.15286	1.57303	0.920907	0.552278	1.17013	4.34063	1.28734	0.967889	1.3798	1.07322	1.14745	1.14278	0.984385	1.28316	1.2211	1.3072	1.41115	1.03333	1.06441	0.940013	0.882987	0.830151	1.18139	0.952438	0.891854	0.714051	0.597203		0.672626	0.53574	0.654265	0.524749	0.476302			0.440549	0.418662
Clindamycin	KDLRVYVGXIQJDK-UHFFFAOYNA-N	1.1			1.33617	2.40436	4.50618	5.03579	15.1878	10.341	6.12003	17.1083	28.8493	27.7272	20.7235	14.1816	29.8621	130.077	13.478	24.8771	23.2157	25.0709	27.0776	20.9765	22.3007	26.9052	22.4954	29.4924	9.04505	20.485	25.1647	29.673	22.6766	20.0607	21.9991	21.7493	21.6637	17.287	17.1465	18.9837	16.0013	16.3435	19.2923	17.1903	16.3319	9.61688	15.3572	15.3621	32.1633
Clofibrate	KNHUKKLJHYUCFP-UHFFFAOYSA-N	10
Clofibric acid	TXCGAZHTZHNUAI-UHFFFAOYSA-N	4.8																					9.54161	17.2384		8.5883						6.18472	10.4278		18.7889	5.11188
Clomazone	KIEDNEWSYUYDSN-UHFFFAOYSA-N	0.6											1.6328	2.05231	1.78988		1.60367		0.713472	0.909013	1.24897	1.71088	1.73242	1.04449	0.993787	1.67394	1.07031	1.41022	1.20063	0.960344	1.27812		0.766908	0.809853	1.01742	0.817949	0.748418				1.39321		0.957201
Clopidogrel	GKTWGGQPFAXNFI-UHFFFAOYSA-N	0.3																2.01731										0.553489
Clothianidin	PGOOBECODWQEAB-UHFFFAOYSA-N	0.3				0.345749				0.364169	0.30848	0.305851	0.478671	0.388231			0.381675			0.302742	0.371659		0.369345	0.355726	0.373209	0.411794	0.343932			0.331525	0.410592	0.349362	0.414373		0.333508	0.34692	0.40711	1.60624	0.756281	16.9049		0.360509	0.323262			10.7866			11.8358
Clozapine	QZUDBNBUXVUHMW-UHFFFAOYSA-N	12
Coniine	NDNUANOUGZGEPO-QMMMGPOBSA-N	1.7		2.15054				4.33007				9.36255	2.86791	3.34125	4.12199	2.22509	5.94461	10.2238	3.41105	5.26385	3.95005	3.18071	4.29055	2.67524	4.38188	5.84813	2.62016	4.09105		2.9024	3.77647	2.39878	2.00855		2.22057	3.82717	2.09203
Cotinine	UIKROCXWUNQSPJ-VIFPVBQESA-N	1.7	4.39192	14.4214	10.7568	15.5711	15.838	8.57582	2.47443	10.3775	10.9491	17.2838	13.3723	11.2967	11.8407	13.8117	17.8186	76.4228	42.3683	18.9853	17.8523	17.1902	19.4558	18.0588	21.0665	20.0793	16.4923	20.3598	2.61664	16.8096	19.209	16.5455	16.2829	5.42991	17.1915	16.7328	16.9614	14.0333	11.5033	10.6936	8.32467	13.9395	16.6323	11.1383	13.6875	7.87895	14.0475	13.0708	15.6188
Coumestrol	ZZIALNLLNHEQPJ-UHFFFAOYSA-N	0.9
Crotamiton	DNTGGZPQPQTDQF-XBXARRHUSA-N	0.2		1.00202		0.518845		0.533097	0.954244	0.801451	0.631253	1.46351	0.992397	1.06118	0.946032	1.3679	1.70474	4.25659	1.14332	0.976436	1.28626	0.986145	1.28903	1.05128	0.969161	1.0936	1.16028	1.11007	1.29387	0.875741	1.17595	1.43087	1.0808	1.11416	1.17041	1.17099	1.10587	0.83128	0.822494	1.18233	1.28661	1.29665	1.54735	1.15129	1.182	1.35146	1.17641	1.43503	1.61176
Cyazofamid	YXKMMRDKEKCERS-UHFFFAOYSA-N	0.3
Cyclohexylamine	PAFZNILMFXTMIY-UHFFFAOYSA-N	200
Cyclophosphamide	CMSMOCZEIVJLDB-UHFFFAOYSA-N	0.6																0.732										0.62
Cyproconazole	UFNOUKDBUJZYDE-UHFFFAOYSA-N	0.3								2.42397									1.84778																				0.4399					0.34196	0.525256
Cyprodinil	HAORKNGNJCEJBX-UHFFFAOYSA-N	0.5
Cyromazine	LVQDKIWDGQRHTE-UHFFFAOYSA-N	0.3																	2.53003
Cytisin	ANJTVLIZGCUXLD-DTWKUNHWSA-N	8
Daidzein	ZQSIJRDFPHDXIC-UHFFFAOYSA-N	0.4		3.49727	0.672851	1.7894	4.46133	2.34099	2.29997	1.66115	1.5128	2.53655	0.953608	1.34503	1.23389	2.3151	2.77064	10.9464	2.42503	2.18611	1.93922	1.84568	1.9223	1.43485	1.77993	1.54205	0.819654	0.929348	1.15132	0.863287	0.802155	0.611001	0.81317	0.628221	0.632859	0.680398	0.818661				0.516242		0.435829		0.475829
Decylsulfate	CSMFSDCPJHNZRY-UHFFFAOYSA-N	1.1	5.29601	113.555		5.58498												1.69474							9.39985	13.3823												1.26375	1.62132	2.61928				3.92241	4.2908
DEET	MMOXZBCLCQITDF-UHFFFAOYSA-N	0.3	8.39306	45.3942	15.6722	47.717	73.0683	34.6355	37.406	33.7357	49.706	51.49	53.7669	47.8605	32.0445	12.1101	48.6595	133.821	70.8963	45.9641	53.7843	53.6366	59.0352	41.1496	70.3239	70.874	47.4502	74.7187	69.1085	61.7721	60.8712	55.7208	49.2594	47.0968	52.854	57.3813	54.5924	83.8748	36.8617	31.5758	69.2834	43.3299	56.4483	30.3504	31.4468	19.0887	22.1746	26.6558	29.321
DEET carboxylic acid	PXXLQQDIFVPNMP-UHFFFAOYSA-N	2.3	2.652	30.222	24.217	95.221	58.596	41.201	21.551	57.504	72.621	86.034	133.803	119.679	80.776	47.073	91.742	528.201	135.462	97.486	89.217	105.709	107.958	85.457	102.871	113.629	90.016	138.036	10.235	94.627	115.545	129.363	108.835	17.668	91.901	80.9	112.244	96.828	89.864	27.236	28.681	77.399	109.975	8.8881	10.5556	8.20989	10.0432	9.13177	13.3722
Dehydroacetic acid	PKLPQOJFHFGVBS-UHFFFAOYSA-N	100																522.498
Denatonium	ZFQMTVNLDNXRNQ-UHFFFAOYSA-O	0.3		5.43237	4.12635	9.14648	9.95804	10.8923	17.4377	11.8095	17.053	16.9546	26.95	24.8142	18.1409	12.1352	26.7241	48.8661	14.7169	22.2649	19.2768	19.5922	22.8421	20.9387	204.662	335.343	29.0388	49.3916	33.2693	30.4357	34.8092	31.6105	28.6108	29.5964	33.6858	34.8681	1228.06	34.3923	30.9298	35.9331	33.3626	33.7965	34.0913	27.82	29.0002	26.9181	32.016	23.7812	41.0626
Deoxycholic acid	KXGVEGMKQFWNSR-LLQZFEROSA-N	4.2				13.3897	218.75	21.8297			16.3821		8.39807			10.019		21.2589							11.4376
Desethyl-napropamide	ZYSGLIDSUFDSLC-UHFFFAOYNA-N	0.3		0.908637		0.751767	1.13663	0.750077	2.07376	1.22243	1.11132	1.94083	2.43792	2.05351	2.09172	1.65643	2.99376	12.0585	2.68995	2.83248	2.10416	2.47966	3.27701	2.36062	2.53008	2.32277	2.45119	2.64484	2.55185	2.2411	2.6694	2.86027	2.79926	2.69469	2.4899	3.18477	2.58118	0.961756	1.31773	1.48083	3.24926	2.34498	3.51035	1.80298	1.84243	1.18004	1.74414	1.75558	2.10638
Desethylatrazine	DFWFIQKMSFGDCQ-UHFFFAOYSA-N	1		6.30431	5.2917	7.32211	3.36619	2.10514	2.9254	4.14242	3.77242	3.52395	3.4427	3.36989	2.96629	3.04853	4.21113	20.4616	6.57111	3.27167	3.41002	4.22379	4.51227	4.28039	4.74939	4.37721	3.11776	4.39537	2.71773	3.39573	3.88777	4.34102	4.30185	3.35409	3.55311	3.51426	3.97329	3.59053	3.62485	2.41781	3.32953	3.45685	4.5642	3.26171	4.54591	2.65704	3.07441	3.01933	5.84977
Desethylterbutylazine	LMKQNTMFZLAJDV-UHFFFAOYSA-N	0.2	2.12096	2.96481	1.11635	2.4308	3.8403	3.65155	3.32182	2.22964	2.89312	5.77588	3.93448	3.96093	4.21492	3.04544	4.46979	12.946	3.13694	3.76572	4.58825	5.59853	4.89044	5.31532	6.42074	6.17177	4.92741	6.70085	4.67985	4.8105	5.65342	5.83148	5.77126	4.21109	5.75238	5.17656	6.22621	5.622	4.104	6.523	6.8304	5.4801	6.42128	6.4313	5.7729	4.09618	5.8704	5.59255	10.663
Desipramine	HCYAFALTSJYZDH-UHFFFAOYSA-N	4.4
Desisopropylatrazine	IVENSCMCQBJAKW-UHFFFAOYSA-N	1.3																																										1.49984
Desmethylchlorotoluron	GUMFWXBSFOHZDC-UHFFFAOYSA-N	1.5		4.34056	5.4682	7.16782												4.78436																											1.82421
Dextromethorphan	MKXZASYAUGDDCJ-NJAFHUGGSA-N	0.8		0.807936													0.90553	1.1551		0.859368		0.889152	0.853307		0.843819	0.829884	0.828485																						0.90085
Di-n-butyl phosphate	JYFHYPJRHGVZDY-UHFFFAOYSA-N	10	23.558	48.1669	37.0049	42.5513		170.646	39.6221	56.6226	71.9271	78.1676	71.6497	75.376	85.8907	85.0881	99.8585	244.474	52.9218	70.6805	41.4566	38.2107	71.8648	75.6473	58.921	62.4737	46.1901	65.3258	22.0707	50.9741	43.6125	55.3028	73.4076	32.3632	54.6754	48.1784	50.7651				28.2978	52.4328	60.5228
Di-n-pentylphthalate	IPKKHRVROFYTEK-UHFFFAOYSA-N	3		9.15292	4.19462	6.97492							3.94512					3.68043							27.6736	48.1688					3.00389					3.53266	23.0666
Di(2-ethylhexyl)amine	SAIKULLUBZKPDA-UHFFFAOYNA-N	5.9																								5.95296
Diazinon	FHIVAFMUCKRCQO-UHFFFAOYSA-N	1							1.83037
Diclofenac	DCOPUUMXTXDBNB-UHFFFAOYSA-N	0.3	2.05967	4.99848	12.6603	37.5453	18.1881	5.97804	35.8003	19.7966	39.3451	9.89076	61.4576	53.1309	19.3787	10.473	24.3811	275.629	58.426	29.2293	22.3415	26.8308	30.7887	20.0847	20.7705	46.3274	46.9237	157.094	53.3391	57.8849	55.6263	44.9537	47.7775	46.4766	44.206	42.2268	33.2782	31.2304	28.8777	7.67203	20.4812	22.0523	18.8834	17.4367	21.7124	12.634	15.5949	16.1149	28.563
Diclosan	BYNQFCJOHGOKSS-UHFFFAOYSA-N	0.3														9.6236
Dicyclohexyl sulfosuccinate	QPSVFNQMURAADJ-UHFFFAOYSA-N	1.2							2.1699			2.76213	2.35383	3.28921	2.31604	2.5172	2.75895	11.5513	1.33835	1.47431	3.32742	1.87823	1.65556	7.61005	2.12553	2.81345		2.3031	2.47878	1.47079		2.84298			4.77452		2.06229	5.32226	5.04813	3.2523			2.02383		3.31892			1.22262	1.88888
Dicyclohexylamine	XBPCUCUWBYBCDP-UHFFFAOYSA-N	1.3	4.5829	30.2927	15.2134	9.93342	12.7586	9.52731	11.0677	8.82785	13.6544	22.7394	8.19185	11.1769	33.5579	27.4166	21.1958	58.9186	13.9202	36.8005	21.1469	22.2987	23.7876	20.5514	28.6409	24.0473	16.0544	21.3081	12.0958	16.0694	13.162	11.7816	10.7007	10.989	9.2228	9.44805	8.7714	3.46754	3.594				1.36247	1.942	1.719	1.815	1.882		2.943
Dicyclohexylphthalate	VOWAEIGWURALJQ-UHFFFAOYSA-N	1.5		2.01778	1.8181													4.65372							1.61273	1.68185																1.75341
Dicyclohexylurea	ADFXKUOMJKEIND-UHFFFAOYSA-N	8.8																11.5418
Didecyldimethylammonium	JGFDZZLUDWMUQH-UHFFFAOYSA-N	25								34.3499								218.326
Difenoconazole	BQYJATMQXGBDHF-UHFFFAOYSA-N	0.8							0.898314		1.43623
Diflufenican	WYEHFWKAOXOVJD-UHFFFAOYSA-N	2.7							8.24174		19.3719
Diisoheptyl phthalate	RKELNIPLHQEBJO-UHFFFAOYSA-N	3.3		14.982	58.047	11.697	13.589	7.717					9.131					6.49								9.418	13.498										10.487
Diisopropyladipate	ZDQWESQEGGJUCH-UHFFFAOYSA-N	100
Diltiazem	HSUGRBWQSSZJOP-RTWAWAEBSA-N	1.1																																					1.20562					1.10138	1.34788
Dimethachlor	SCCDDNKJYDZXMM-UHFFFAOYSA-N	0.4							0.62754										3.35265			0.816165	0.842614		0.896411
Dimethachlor ESA	RVSCDWJKJDBFRS-UHFFFAOYSA-N	1.2			3.29028		10.7562	4.39616	4.26405	4.82884	6.89763	7.33461	11.4401	11.3062	7.48064	7.60773	10.5459		1.74963	10.7764	8.86938	11.8069	14.5645	13.5231	13.03	15.639	14.0934	10.3526	9.59208	11.3072	9.35426	15.3997	12.0479	11.544	19.9881	16.11	21.7378	93.0973	34.3797	117.133	14.0198	12.3083	13.5386	18.4149	21.1711	14.9021	18.8446	12.3813	18.2724
Dimethenamid	JLYFCTQDENRSOL-UHFFFAOYSA-N	0.3					1.15131	2.99187	0.914443	0.71969	0.990523	2.13058	1.15157	1.1934	1.25559	0.781479	1.70468			1.18668	1.36581	0.980003	1.00324	1.31007	1.24313	1.07586	0.838241	0.982208	1.22385	0.986918	0.911421	1.35979	1.54287	1.30632	1.31771	1.36375	1.60023	0.975435	0.824615	1.73005	1.35534	1.17864	0.939151	0.76369	0.361134	3.64156	1.88688	0.778944	3.66596
Dimethenamid ESA	YMYKMSAZEZQEER-UHFFFAOYSA-N	5											12.4993	8.40773	7.04701	13.9272	11.4166			9.03225	17.5806	11.3061	7.56724	8.20832	11.1029	18.3968	11.0754	12.211	8.53692	13.1944	13.4554	13.6522	11.3576	12.0399	9.26245	11.8876	11.0465	24.0354	8.0182	18.7969	9.7462	8.00639	14.7623	11.982	10.56	7.30712	11.7095	8.16557	21.7441
Dimethoate	MCWXGJITAZMZEV-UHFFFAOYSA-N	0.9
Dimethyl-5-sulfoisophthalate	HTXMGVTWXZBZNC-UHFFFAOYSA-N	5
Dimethylaminophenazone	RMMXTBMQSGEXHJ-UHFFFAOYSA-N	0.8							1.4131	0.831523		0.962416	0.888693	0.861523	0.950542	0.815158	0.922606	1.07745	0.829604	0.869617	0.849483	0.870536	0.911942	0.863634	0.86522	0.879323	0.818408	0.889933		0.859041	0.860631	0.869554	0.934038	0.828206	0.870953	0.851989	0.862235				0.815348	0.846311	0.876168	0.849246	0.885122	0.819081	0.885487	0.807506	0.949902
Dimethylfraxetin	RAYQKHLZHPFYEJ-UHFFFAOYSA-N	0.5											0.547551	0.804949	0.628125		0.871647				0.551094	0.532981	0.514128		0.520326	0.57144						0.611913	0.62913			0.537577					0.583441		0.700362		0.519265				0.521673
Dimethylphthalate	NIQCNGHVCWTJSM-UHFFFAOYSA-N	60
Dimoxystrobin	WXUZAHCNPWONDH-DYTRJAOYSA-N	0.5																																						1.52672				4.29039	5.52524			5.1237
Dioctylsulfosuccinate	HNSDLXPSAYFUHK-UHFFFAOYSA-N	6.4	54.3271	23.2768	874.227		51.8804	13.7202					6.97356		13.189	7.6885		74.1916	13.3263	9.36058																				9.366		10.348
Diphenhydramine	ZZVUWRFHKOJYTH-UHFFFAOYSA-N	5.3			5.30156	6.80577												6.92561																															8.518
Diphenylphosphate	ASMQGLCHMVWBQR-UHFFFAOYSA-N	9.7		14.508		10.528	17.739					16.604	31.0725	24.064	29.409	34.161	41.356	480.251	32.457	80.578	34.999	40.82	39.85	32.634	43.579	40.191	27.698	42.345	15.341	33.207	40.977	41.416	36.65	23.159	29.673	32.097	40.471	48.694	28.052		20.897	23.252	34.272	12.268	12.007			10.843	16.369
Diphenylphosphine oxide	ASUOLLHGALPRFK-UHFFFAOYSA-N	9.2		33.887	28.939	74.124	71.319	55.985	150.887	110.618	95.575	134.334	203.756	206.625	156.917	96.924	201.119	472.476	137.195	174.371	160.992	172.924	196.525	161.994	159.71	133.78	169.806	175.309	152.258	150.1	155.984	180.473	157.311	175.522	129.696	162.249	144.448	59.349	53.743	32.85	114.453	113.597	120.733	68.315	62.1243	37.5581	48.3554	58.3656	59.767
Diuron	XMTQQYYKAHVGBJ-UHFFFAOYSA-N	0.2				0.746564	0.354272	0.450491	1.17975		0.932721	0.639576	0.910986	0.646665	0.903372	0.574834	2.31234	3.58332	0.251584	0.82531	1.37583	1.39304	1.11624	1.22629	1.54912	2.41944	1.21083	1.3531	1.61832	1.42089	1.32447	1.15955	1.37356	1.56657	1.63691	1.34317	1.62216	1.6648	1.06799	2.5589	1.61659	1.31371	1.69757						0.485497
DNOC	ZXVONLUNISGICL-UHFFFAOYSA-N	2.6											5.57628	3.72165		4.2862	4.59703	9.72198		3.19749	4.17611	3.90294	3.85603	3.73477	3.55924	2.92232	3.04926	2.68991			3.22949	3.96432	4.18302	2.93559	2.69535	2.8268	2.94679
Dodecane-12-lactam	JHWNWJKBPDFINM-UHFFFAOYSA-N	0.5					3.57672	1.54822	4.71021		5.91595	3.49559	1.85751	1.99619	2.28735	0.870788	2.46698	1.70193		1.73925	2.50238	2.0922	2.4415	2.14608	2.54419	3.18357	1.81645	2.62879	2.07094	2.47595	2.97263	2.40005	1.89133	2.18605	2.68883	1.70368	2.23351	1.64393	1.4939	2.24577	2.63503	2.2069	2.18731	1.43149	1.72122	1.81831	2.43795	1.93842	2.60829
Dodecanedioic acid	TVIDDXQYHWJXFK-UHFFFAOYSA-N	54
Dodecyltrimethylammonium	VICYBMUVWHJEFT-UHFFFAOYSA-N	4
Emtricitabine	XQSPYNMVSIKCOC-NTSWFWBYSA-N	19
Enalapril	GBXSMTUPTTWBMN-XIRDDKMYSA-N	0.5		1.09298								0.77749	1.02644	0.815774	0.66447	0.873954	1.34944	1.9687	0.52941	0.813051	0.840002	0.905324	1.11021	0.701015	1.34214	0.986589		0.613511			0.65828	1.07968	1.07245	0.895568	1.18961	1.35271	1.42993	1.87435	1.39211	1.37751	0.744691	1.01418	1.86415	1.20506	1.29267	0.796752	1.09275	0.643619	1.44324
Enoxolone	MPDGHEJMBKOTSU-YKLVYJNSSA-N	1.6		3.41318	1.75326	1.75205	3.79367											3.35166	1.69347						1.99229	1.82237
Epoxiconazole	ZMYFCFLJBGAQRS-UHFFFAOYSA-N	0.2		3.78956				0.713086	1.45031			1.39969	1.79546	2.27443	1.32051	1.14598	3.49968		2.1795	2.18615	1.58949	1.74702	1.89331	1.55648	2.18543	1.9246	1.80106	1.92446	1.58193	1.53032	1.68528	1.57519	2.17727	1.92301	1.19154	1.18537	1.92098			7.41223	2.31183	0.885789	1.12804	1.32658		8.65408	6.06862	3.29365	13.4419
Eprosartan	OROAFUQRIXKEMV-LDADJPATSA-N	0.6
Erythromycin	ULGZDMOVFRHVEP-RWJQBGPGSA-N	5																								7.5015	6.08573	5.13442		6.29582	6.26122							7.70155					5.07555	6.62351	7.26637	6.35157			8.61126
Ethofumesate	IRCMYGHHKLLGHV-UHFFFAOYSA-N	2.1																3.4317		3.81793																				2.20507		2.43389		2.94624		2.40125	2.62655	2.4496	2.22753
Ethyl 4-(dimethylamino)benzoate	FZUGPQWGEGAKET-UHFFFAOYSA-N	0.5
Ethylparaben	NUVBSKCKDOMJSU-UHFFFAOYSA-N	0.3	2.38161	2.61847	0.810027	1.07013	0.98682		1.97276	0.330472	3.56142	1.47689	1.08049	2.15764	1.54281	2.02145	2.26242	1.81232		3.15332	1.5377	2.30778	3.78731	2.50305	2.4118	2.23506	3.21969	4.29486	2.90901	3.07739	3.3245	3.64981	2.70317	3.20123	2.85455	3.04498	2.28776	1.85117	1.46008	1.90225	2.43245	1.69001	4.59121	1.83632	2.99974	0.997701	0.994759	1.79588	2.82559
Etocrylene	IAJNXBNRYMEYAZ-UHFFFAOYSA-N	0.3
Etoposide	VJJPUSNTGOMMGY-UHFFFAOYSA-N	8																						10.5337
Fenhexamid	VDLGAVXLJYLFDH-UHFFFAOYSA-N	5.4
Fenpropimorph acid	OZMMLYFAEKBWEE-UHFFFAOYNA-N	0.3		0.475971			0.358421		0.32846			0.432027	0.490102	0.510824	0.637776	0.486778	0.663255	1.11773	0.39102	0.564001	0.614286	0.696177	0.713951	0.786825	0.711932	0.794536	0.579158	0.645503	0.405063	0.585898	0.920555	0.78647	0.672469	0.479678	0.650339	0.692548	0.660469	0.720156	0.509949	0.84733	1.11542	0.881022	0.962926	1.62524	1.49542	0.558126	0.999132	1.24039	1.30109
Fenuron	XXOYNJXVWVNOOJ-UHFFFAOYSA-N	0.3		3.20192		0.351448	0.361407	8.26967	27.7194		0.374056	11.8189	0.513529	2.01352	2.69922	0.424162	3.30497	2.14489	0.440625	2.22434	2.002	2.07748	2.27161	2.31806	3.00555	3.05171	2.38471	3.00485	2.22913	3.16259	2.94259	3.06671	2.35024	2.49324	3.00285	2.86285	2.87538	2.07813	1.57342	1.63472	2.43743	2.32558	2.40159	2.30473	2.42361	2.29085	1.81446	1.78766	3.79102
Fexofenadine	RWTNPBWLLIMQHL-UHFFFAOYNA-N	1		1.11183	1.73745	3.17317	2.83642	1.55971	8.25522	6.77128	3.06551	6.48927	12.1858	9.72235	6.08409	1.95748	6.65392	10.6396	4.03232	6.02665	4.45455	6.81172	7.4798	5.12057	7.67841	8.89001	8.10234	11.6315	5.9241	6.98987	8.45336	5.96585	4.69509	6.10576	5.71943	5.7485	5.87838	5.51781	4.76048	5.3583	1.91294	1.70989	1.66171	2.59355	2.06267	2.46107	2.34674	1.60078	4.804
Finasteride	DBEPLOCGEIEOCV-WSBQPABSSA-N	0.4
Fipronil	ZOCSXAVNDGMNBV-UHFFFAOYSA-N	0.4				0.498423	0.666732		0.53946	0.585274	0.792383	0.454235	0.859034	1.16785	0.593151		0.614123	3.70319	0.826466	0.686203	0.53635	0.730015	0.852715	0.628273	0.677242	0.735002	0.57848	0.928263	0.663743	0.625842	0.656571	1.09245	0.698087	0.540767	0.675439	0.631137	0.729103	0.409402	0.45525		0.467435	0.55523	0.482076
Fipronil sulfone	LGHZJDKSVUTELU-UHFFFAOYSA-N	0.7																1.00072
Flonicamid	RLQJEEJISHYWON-UHFFFAOYSA-N	3.4											4.42654					6.76466		4.15338		3.84636	3.66589										4.4916		3.63527								4.28246
Fluconazole	RFHAOTPXVQNOHP-UHFFFAOYSA-N	1.7		1.95639		2.32466	7.40893	6.55101	9.517	7.81994	10.9219	11.7091	17.7644	18.8041	12.409	7.27779	16.2006	115.055	3.80058	15.0271	14.09	14.6289	18.1801	14.3666	14.1853	17.1112	11.5445	20.3415	12.6044	15.9427	14.8262	16.7986	15.9919	16.7316	13.5234	16.1828	15.5162	12.4897	13.3496	12.9194	13.8705	13.707	16.9631	12.1808	11.6053	6.2174	11.0891	10.9287	15.0762
Fludioxonil	MUJOIMFVNIBMKC-UHFFFAOYSA-N	0.6									0.799962
Flufenacet	IANUJLZYFUDJIH-UHFFFAOYSA-N	0.4			0.424651	1.04848			6.94044		1.63679	0.783938	1.3286	1.39716	0.616897	0.734372						0.786727			0.998658	0.990835				0.8207				1.03752						1.17472
Flufenacet ESA	SZCMHDLOUVZYST-UHFFFAOYSA-N	2.4										2.61485	39.0899	30.0049	24.7133	6.88163	23.5183			15.5541	20.83	19.4892	30.398	27.2369	23.1484	28.771	18.8807	19.4998	9.34679	22.085	21.2248	20.6953	21.5781	18.2098	24.4576	22.1054	18.8694	28.7373	21.2642	17.6943	20.0646	21.8919	15.7691	10.647	13.6395	6.69046	20.9988	11.8905	11.1402
Fluopicolide	GBOYJIHYACSLGN-UHFFFAOYSA-N	0.5							2.8906		2.06343		0.758369				0.503864				0.5256	0.658447	0.502504	0.549771	0.688381	0.811921	0.604539		0.656538		0.642166	0.745919			0.69182		1.22823
Fluopyram	KVDJTXBXMWJJEF-UHFFFAOYSA-N	0.4
Flupyradifurone	QOIYTRGFOFZNKF-UHFFFAOYSA-N	1
Flurbiprofen	SYTBZMRGLBWNTM-UHFFFAOYNA-N	27																70.08
Flutolanil	PTCGDEVVHUXTMP-UHFFFAOYSA-N	0.4
Flutriafol	JWUCHKBSVLQQCO-UHFFFAOYNA-N	5		10.8712	13.7523	18.5765	56.9674	34.8738	35.1987	18.0182	34.9979	42.2807	66.1622	58.12	51.8016	24.0843	57.1552	14.4486	6.46038	44.3389	60.5232	53.3469	60.5217	58.3297	61.8598	67.731	59.3646	63.2171	61.3157	55.9712	56.713	65.044	57.1954	63.1068	61.9108	58.1278	59.6382	56.8821	49.8388	53.9722	60.99	58.5599	59.5029	50.1882	63.7625	32.0964	48.024	51.5672	50.3091
Fluvoxamine	CJOFXWAVKWHTFT-UHFFFAOYSA-N	5.9																37.5194
Fluxapyroxad	SXSGXWCSHSVPGB-UHFFFAOYSA-N	1.1					1.95648	1.32538	1.8779			2.44456	2.03104	1.95944	1.51952		2.03711			1.54156	1.8111	1.6571	2.04366	1.82794	2.10739	1.95893	1.70323	1.80453	1.90631	1.56784	1.86792	2.03505	1.82177	1.86539	1.79692	1.8174	1.79956	1.64551	1.53171	4.19587	1.88047	1.81285	1.88994	6.48203	3.91394	2.50899	4.01689	3.42986	5.25373
Foramsulfuron	HICJAEZEEBOKGV-UHFFFAOYSA-N	0.7					11.5929	1.85727	7.37124	1.28346	2.02244	5.89292	2.05107	1.82886	1.87169		2.82325	4.47053			2.10939	2.13637		2.89349	2.94014	2.38262	2.37859	2.76774	1.64251	1.74179	2.48174	2.27675	1.99238	2.15108	1.95843	1.6337	2.17216	1.07238	1.27848	1.71793	2.99404		3.21443	1.42147		1.4795	1.66569	1.68633	2.2103
Formononetin	HKQYGTCOTHHOMP-UHFFFAOYSA-N	0.5																																						1.57486						6.67702	4.7133	0.652744	5.11529
Fraxidin	QNFBKOHHLAWWTC-UHFFFAOYSA-N	0.3	0.770736	2.55965	5.39525	46.5275	7.52038	1.1456	5.89012	10.7896	8.65072	2.40134	1.46787	1.55042	1.10599	6.70505	2.27728	8.27365	9.05197	1.36773	1.41237	1.50974	2.01811	1.18552	2.08251	2.39875	1.19499	1.44398		1.48171	1.66483	1.34929	1.14946		1.57021	1.33053	1.47525	1.22471	0.980904	0.588622		1.15992		0.975702	1.25741	1.13243	1.78628	1.00569	1.90231
Furosemide	ZZUFCTLCJUWOSV-UHFFFAOYSA-N	7.9				8.32428			13.1786				23.1219	20.5648				201.82								8.19844		18.597
Gabapentin-Lactam	JAWPQJDOQPSNIQ-UHFFFAOYSA-N	0.4		13.3759	11.6611	27.5547	63.8671	45.3487	43.1106	46.5826	51.8274	64.5576	52.9388	50.8336	42.5727	34.8912	65.9346	208.042	46.8521	50.7178	47.2336	48.0787	60.3923	50.9541	55.2084	57.1151	51.882	71.0171	50.6554	50.2635	55.5571	51.6916	50.9398	53.2058	50.5943	54.2446	52.8106	48.3007	42.656	43.1416	58.1799	63.2411	59.0031	50.0292	49.0327	43.147	57.3394	50.7079	69.3511
Galantamine	ASUTZQLVASHGKV-JDFRZJQESA-N	7.1
Genistein	TZBJGXHYKVUXJN-UHFFFAOYSA-N	1.8
Glimepiride	WIGIZIANZCJQQY-UHFFFAOYSA-N	0.4
Gramine	OCDGBSUVYYVKQZ-UHFFFAOYSA-N	0.8	2.31634	18.4074	3.09416	8.98495	4.8968	3.90997	4.41258	9.20449	4.4515	6.84293	12.1444	9.93782	8.27634	13.4933	16.1613	31.892	20.9682	10.0172	8.77804	5.88548	13.6122	10.2333	7.10435	20.6923	9.08224	6.07188	2.54584	7.66904	8.5503	12.6999	13.1252	9.22875	10.243	9.89575	12.5734	5.75619	5.8011	3.48614	6.04363	6.69417	8.37493	5.10076	6.47644		6.28836		7.01853
Haloxyfop-P	GOCUAJYOYBLQRH-UHFFFAOYNA-N	1
Harman	PSFDQSOCUJVVGF-UHFFFAOYSA-N	17
Harmine	BXNJHAXVSOCGBA-UHFFFAOYSA-N	0.2
Hexa(methoxymethyl)melamine	BNCADMBVWNPPIZ-UHFFFAOYSA-N	1.7		6.47485	2.49483	43.5587	38.0563	194.007	1978.61	132.861	40.1982	341.313	27.3113	94.3104	131.073	64.7152	155.698	69.2398	18.6408	135.893	149.651	143.361	185.649	166.304	173.187	177.835	157.655	157.731	170.309	144.835	169.159	160.43	142.744	166.724	152.388	182.201	169.73	163.673	142.899	233.28	184.138	163.243	177.99	275.95	258.169	132.582	201.968	209.758	237.56
Hexadecyltrimethylammonium	RLGQACBPNDBWTB-UHFFFAOYSA-N	5.8																11.7332
Hexazinone	CAWXEEYDBZRFPE-UHFFFAOYSA-N	0.5		1.05484	0.724895	1.39327	1.40751	1.10139	1.89928	0.726728	0.983315	3.16622	1.74006	1.85217	1.50719	0.535527	2.32549	0.971762	4.24358	1.42697	1.56318	1.66642	1.97355	1.61396	2.40142	2.08285	1.79527	1.84472	1.97107	1.36783	1.54838	2.02729	1.47157	1.66133	1.64049	1.40457	1.86899	1.41981	1.23703	0.533973	1.95685	1.53319	1.23797
Hexylamine	BMVXCPBXGZKUPN-UHFFFAOYSA-N	3					3.20974						3.51834	3.0128				7.51401										3.35689
HFPO-DA	CSEBNABAWMZWIF-UHFFFAOYNA-N	11																217.731
Hydrochlorothiazide	JZUFKLXOESDKRF-UHFFFAOYSA-N	7.4			7.75463	29.0743	21.8352		17.6145	23.5457	46.4027	8.30234	75.6585	44.5378	26.8001	10.031	21.9383	207.221	41.7982	27.5373	27.2557	32.8807	32.8796	22.505	20.9002	45.779	45.8982	135.17	9.29855	48.6659	60.8684	54.6288	48.1001	18.7271	41.9436	41.3768	40.9967	36.3984	32.0638	19.6022	15.4926	23.6351	29.1784	20.9024	22.5763	16.795	18.3325	19.4125	31.886
Hyperoside	OVSQVDMCBVZWGM-UHFFFAOYNA-N	20
Ibuprofen	HEFNNWSXXWATRW-UHFFFAOYSA-N	20	48.18	142.374	69.49	111.466	104.963	66.131	140.824	56.519	75.627	108.413	53.881	78.449	22.736	86.273	74.277	1098.25	175.414	109.313	69.755	124.529	153.029	111.574	144.179	138.285	61.423	108.656	86.289	99.066	95.877	104.502	68.731	79.816	93.329	120.069	113.923	68.485	35.941	75.753	115.133	87.672	111.377	79.2474	133.841	44.4296	69.5212	82.4796	125.193
Icaridin	QLHULAHOXSSASE-UHFFFAOYSA-N	1.9	12.8105	19.4985	7.01733	25.232	45.7034	5.65456	3.95218	2.44106	12.1755	4.49976	18.7895	8.01029	7.08126	4.93583	2.25666	13.0365	18.4981	31.6205	5.70657	4.19002	2.57971	2.73366	7.90234	15.5431	6.31908	3.46025	4.64468	7.53975	4.44077	3.42105			4.67355		2.23936												2.59902
Ifosfamide	HOMGKSMUEGBAAB-UHFFFAOYSA-N	0.5
Imazalil	PZBPKYOVPCNPJY-UHFFFAOYSA-N	0.5																3.04501
Imidacloprid	YWTYJOPNNQFBPC-UHFFFAOYSA-N	0.9		1.82095	2.21959	6.33915	3.75397	2.2165	4.90103	4.35343	4.53207	3.38828	6.49494	6.39174	4.12741	3.52821	6.30939	26.7065	7.75717	4.90152	4.65382	5.38639	6.25195	4.63699	4.87566	4.27698	4.74202	5.36507	4.4493	4.16153	4.47727	4.50248	4.76996	4.23028	4.18327	4.40342	4.16146	3.83411	4.40065	2.78351	4.2929	4.04417	4.3171	5.25816	5.41509	3.60901	5.37634	3.59701	7.54222
Imidacloprid-guanidine	UEQZFAGVRGWPDK-UHFFFAOYSA-N	1.5																3.77737							1.68218												1.61678
Imidacloprid-urea	ADWTYURAFSWNSU-UHFFFAOYSA-N	0.5																																				1.44195	1.54096	1.93056
Iminostilbene	LCGTWRLJTMHIQZ-UHFFFAOYSA-N	2.5
Indole-3-acrylic acid	JUFCFYAQXLCTSV-UHFFFAOYSA-N	15																40.0875																				28.121	20.337	15.409
Indole-3-carboxyaldehyde	OLNJUISKUQQNIM-UHFFFAOYSA-N	1.9	6.81878	66.4712	8.06991	12.0589	20.0705	6.8778	7.64619	28.8977	12.7283	9.16026	5.93755	6.2577	7.72195	8.21667	11.8809	34.4673	14.7484	6.59861	14.7316	11.3761	15.6438	12.6847	19.2618	24.7297	12.3075	19.1606	10.1647	17.2012	20.0264	27.8367	11.987	9.75873	21.9493	22.9696	23.0906	24.9869	31.6862	20.5552	46.8228	33.9063	76.1039	23.6756	55.0265	10.1044	22.0138	22.2412	52.2917
Indometacin	CGIGDMFJXJATDK-UHFFFAOYSA-N	2.4				3.68155			3.87224	3.50002	5.16069		3.30936	4.04394			3.18774	13.1966	6.9866			2.93263	3.04114							3.16618			3.82682				3.32089
Iohexol	NTHXOOBQLCIOLC-UHFFFAOYSA-N	18		217.306	214.513	289.887	71.5156				150.758		84.158	44.8825	60.827	34.0442	93.0184	229.634		64.2943	65.4074	57.2366	104.761	74.2229	116.121	108.957	83.586	224.897	78	104.408	57.6098	125.537	21.701	88.1328	86.6554	130.915	57.9033	67.1204	66.6044	66.8877	50.0589	73.1317	142.816	66.0395	99.5081	106.221	113.681	101.401	252.213
Iomeprol	NJKDOADNQSYQEV-UHFFFAOYNA-N	14		82.752	77.5488	157.043	80.4619	163.342	64.5277	107.849	110.871	213.888	1010.79	444.861	634.265	210.973	987.225	7744.87	309.036	847.263	590.169	534.052	729.035	639.919	983.542	965.301	592.485	843.378	80.313	694.706	795.878	666.001	487.94	134.632	708.622	729.578	730.896	859.141	783.372	335.542	270.302	556.595	717.16	335.223	450.925	152.857	323.63	426.966	324.505
Iopromide	DGAIEPBNLOQYER-UHFFFAOYNA-N	30							43.321					31.131	53.807	41.4	87.849	346.532		50.027	33.19		34.697	38.632	47.54	60.107	78.038	139.308	65.0543	75.877	85.556	44.565	43.0017	62.393	55.916	59.669	85.498	62.839	62.235	124.139	51.406	38.317	48.673	133.642	89.297	138.577	125.469	103.946	231.982
Irgarol	HDHLIWCXDDZUFH-UHFFFAOYSA-N	0.5						0.59644				1.03688	2.8651	2.06032	1.60669	1.27836	2.16838			1.65244	1.8901	2.79356	2.86055	2.41567	1.8681	2.03008	1.42014	1.24381		1.43819	1.77419	2.1739	2.46739	0.610727	1.61693	0.945686	2.00279	3.58033	2.80846	2.42956		1.49277	1.75492	0.759628	1.2627	4.01309	2.6595	2.0728	9.17472
Isophorone diamine	RNLHGQLZWXBQNY-UHFFFAOYSA-N	15						59.63	18.174		22.319	120.794	22.213	28.555	55.267		59.36	31.476		42.731	81.669	62.749	70.848	77.113	203.551	421.693	74.86	92.224		46.305	81.67	90.355	35.933	28.35	66.972	62.66	167.062	43.9251	51.9156	61.2519	28.667	57.715	75.026	55.521	61.465	34.297	51.48	38.339	84.302
Isoproturon	PUIYMUZLKQOUOZ-UHFFFAOYSA-N	0.4																										1.2179										0.900024	0.786233	3.75476				1.0795	0.90478	4.00686	3.46537	1.58064	6.23581
Isoxaben	PMHURSZHKKJGBM-UHFFFAOYSA-N	0.3																																											0.503806		0.368483	0.73609
Ketamine	YQEZLKZALYSWHR-UHFFFAOYSA-N	0.5		0.96077	1.42751	2.56038	0.746967	2.60301	0.981433	0.968036	0.890519	3.88175	2.26339	2.56302	1.89894	0.751301	2.12405	2.45082	0.973316	1.94598	1.79905	1.86924	1.93579	1.88988	2	2.35632	2.49974	3.42474	2.00808	2.32062	2.32187	2.52904	2.40962	2.44238	2.22175	2.34033	2.16064	1.86657	1.85164	1.96893	2.15211	1.76436	2.33293	4.61085	3.05023	2.45594	2.98907	2.92048	4.237
Ketoconazole	XMAYWYJOQHXEEK-OZXSUGGESA-N	14
Ketoprofen	DKYWVDODHFEZIM-UHFFFAOYSA-N	5
Labetalol	SGUAFYQXFOLMHL-UHFFFAOYSA-N	0.5	5.97363	6.54386	4.35729	8.45504	9.71465	3.97952	5.4123	8.47002	5.3455	6.9942	8.70105	8.43685	8.81848	6.34285	10.4767	9.39029	9.68446	9.35807	7.58311	8.40462	9.31256	9.02466	11.4724	10.1815	8.59994	11.0679	9.72185	9.61497	10.6166	10.0429	10.3813	8.91284	9.19207	9.59238	9.34316	5.95526	5.05549	0.945218	4.37589	4.74813	5.44596	3.5219	3.95709	1.74754	2.71731	2.50283	4.32023
Lamotrigine	PYZRQGJRPPTADH-UHFFFAOYSA-N	0.5	1.40566	7.92345	26.7886	55.0849	73.5553	60.4518	82.3804	45.9415	91.8782	73.353	91.95	90.2059	71.2717	39.5977	105.774	166.868	63.9016	77.2763	70.2271	76.53	101.931	75.5745	98.8155	125.834	93.7723	197.071	123.031	129.054	111.517	93.0123	95.045	103.305	123.859	122.659	127.701	74.5168	64.6204	97.9154	67.2619	79.8993	70.3444	71.0182	75.353	91.2447	93.8763	75.9786	108.723
Lauryl diethanolamide	AOMUHOFOVNGZAN-UHFFFAOYSA-N	6.9			7.91206		32.5042											16.373			13.3828	9.38689	13.8734	10.5754		8.83244						12.5786
Lenacil	ZTMKADLOSYKWCA-UHFFFAOYSA-N	4.8																																						5.20532									14.6127
Levetiracetam	HPHUVLMMVZITSG-LURJTMIESA-N	2.3	3.1346	44.118	20.0877	45.4145	46.9266	12.4411	3.49321	13.985	23.235	16.4654	17.35	11.5733	15.115	21.19	23.7761	253.881	71.9289	21.6894	18.8068	21.4432	21.5585	21.1446	28.9273	34.625	13.9985	14.3363		17.3543	16.0752	18.1091	14.9064	2.37695	13.1601	11.8667	14.4984	20.039	15.8533	7.59058	4.57257	11.1789	17.1235	5.16857	4.27847	3.16818	3.4469	2.55276	5.31541
Lidocaine	NNJVILVZKWQKPM-UHFFFAOYSA-N	0.6	0.631908	2.05492	2.07694	4.08429	7.21672	4.86416	10.4847	7.55674	7.44288	11.1046	19.4364	18.1528	14.4632	9.78125	20.486	54.869	13.9445	17.7663	16.9823	16.8573	18.9352	15.4088	18.1452	16.0116	17.2228	26.2588	13.7942	19.1723	19.9003	21.3221	19.0227	17.8506	19.4189	19.1897	21.9116	12.7598	11.7098	10.4386	15.235	16.3105	15.9852	14.1609	13.3974	12.747	14.6731	11.3607	19.0605
Lincomycin	OJMMVQQUTAEWLP-KIDUDLJLSA-N	3.5																9.48266
Lisofylline	NSMXQKNUPPXBRG-SECBINFHSA-N	1.3		1.61942		1.82558	1.77916	1.58457		1.66545	1.89877	2.22474	1.92163	1.71999	1.75852	1.36792	2.18012	7.82994	7.76992	1.99747	2.40018	2.52143	2.76677	1.98086	3.06686	2.68142	1.92924	2.80423		2.20471	2.99972	2.27385	2.1668		2.52653	2.38992	2.30648	1.51225			1.33675	1.90574	2.16016		1.35799				1.63023
Loperamide	RDOIQAHITMMDAJ-UHFFFAOYSA-N	1.1		1.30613			1.75231	1.40332			1.56413	2.41628	1.98734				1.59868	8.25957	1.29107	1.94275	1.62056	1.6722	1.20475		3.2506	6.24491	2.22015	7.18211		6.56352	8.28755	2.30045	2.24998		7.24603	7.59391	7.13623	3.5875	1.43314	4.56121	4.12564	7.80598	8.02674	10.8544	9.12418	5.68304	6.8837	7.56671	9.08745
Lorazepam	DIWRORZWFLOCLC-UHFFFAOYSA-N	0.3
Losartan	PSIFNNKUMBGKDQ-UHFFFAOYSA-N	1.8					11.0945		6.04589		5.87426	5.80184	67.8613	15.256	14.2777	8.59163	12.6008	41.4589	5.51838	9.29814	9.11842	10.7643	13.3856	7.37092	10.3189	12.9288	8.57284	17.4791	11.8168	11.5709	14.8545	7.87489	5.90964	8.46346	11.712	11.9468	12.0481	5.15475	3.67699	1.98193				2.81032				2.8102	3.04434
Lupanine	JYIJIIVLEOETIQ-UHFFFAOYNA-N	0.6		0.779701	0.753251	0.937313	0.882824	0.856818	1.02836	1.15576	0.926659	1.09088	1.14864	1.27073	1.07751	1.4927	1.18388	1.82303	1.21334	1.14337	1.2969	1.1333	1.31232	1.19222	1.1931	1.4599	1.42772	2.18623	1.169	1.57309	1.71578	1.65486	1.53354	1.4126	1.3932	1.3269	1.39652	0.902908	0.808311		0.930665	0.993107	0.954321	0.907133	0.836363	0.924559	0.895904	0.745686	1.0055
m-Xylene-4-sulfonic acid	CHZLVSBMXZSPNN-UHFFFAOYSA-N	75				75.963	268.627	136.694		229.425	186.987	299.596	371.487	266.591	271.558	292.118	368.228	4708.65	556.825	417.245	604.472	674.518	762.587	572.211	473.828	432.032	271.098	374.927	317.254	368.176	432.128	529.789	366.231	319.328	390.283	251.054	472.708	280.398	260.983	142.246	342.495	235.352	411.993	133.465	238.712	127.509	164.896	172.082	450.739
Mandipropamid	KWLVWJPJKJMCSH-UHFFFAOYNA-N	0.2						0.248692	15.8252		0.62708	0.45748			0.329457
Matairesinol	MATGKVZWFZHCLI-LSDHHAIUSA-N	0.2							50.7434		27.3637																											1.35505	2.81598	8.35925				28.9092	19.614	6.25537	12.6669	12.1486	13.0553
MCPA	WHKUVVPPKQRRBV-UHFFFAOYSA-N	3																7.17065								3.42213		5.62209			3.13158			3.28649				4.12022	3.8984	4.46145		3.03782	3.02238	3.16881	3.99783	3.09514	4.11728	3.34729	4.83535
MCPB	LLWADFLAOKUBDR-UHFFFAOYSA-N	2.8
Mebendazole	OPXLLQIJSORQAM-UHFFFAOYSA-N	1																1.24028
Mecoprop	WNTGYJSOUMFZEP-UHFFFAOYSA-N	2.1							8.04086	3.42561	3.15517	3.71258	4.22005	5.35905	3.41869		4.27583	15.4397	9.12661		4.96889	6.56094	6.76819	6.56173	5.19394	5.23861	6.80014	4.21132	5.06614	5.84541	6.60245	5.56382	4.68959	7.06853	5.66162	5.32798	5.73848	47.1751			3.29343	5.2106		3.3704	5.44681	3.44597	8.31803	4.37823	8.97833
Mefenamic acid	HYYBABOKPJLUIN-UHFFFAOYSA-N	0.2				0.511031		0.452093	0.957128	0.518342	0.307608	0.502974	3.58545	3.3584	1.72848	0.718794	2.95717	4.53296	0.834924	1.73335	1.52881	1.4703	1.73158	1.72828	2.06735	1.34549	1.40298	1.96186	2.80327	0.977355	1.3424	1.55698	1.65214	1.17717	0.690498	1.51201	1.73661						1.29975
Melatonin	DRLFMBDRBRZALE-UHFFFAOYSA-N	4										4.66181	6.08794		7.2584	5.38103	5.82241	40.3501		6.02226	5.17338	6.25522	9.70943	4.92413	6.10292	6.00919	5.37052	6.0421		5.30931	6.20418	6.19089	6.21433	4.14597	5.64593	4.63787	4.69386	6.80884	5.22688	4.98485	5.10743	4.52288	5.73099	5.06965	4.07447		5.13033		5.46543
Melperon	DKMFBWQBDIGMHM-UHFFFAOYSA-N	0.7
Memantine	BUGYDGFZZOZRHP-UHFFFAOYSA-N	4.6																9.26521
Metalaxyl	ZQEIXNIJLIKNTD-UHFFFAOYSA-N	0.7		1.14622		1.19459		1.26921	14.8123	0.805094	4.29224	2.71587	0.938601	1.39202	1.38196	4.38906	2.8083	2.06442	0.938441	2.06461	1.78189	1.76506	1.92424	1.67844	2.25047	2.08714	1.83799	2.06368	1.61464	1.53365	2.13568	2.14063	1.67149	1.7838	1.98086	1.75223	1.94911	1.38523	1.28523	13.1908	2.41835	1.93866	2.40099	24.8257	14.3262	7.09803	12.3288	12.7746	12.4839
Metamitron	VHCNQEUWZYOAEV-UHFFFAOYSA-N	0.4																																						2.24664						16.1686	16.6218	5.62329	22.7511
Metamitron-desamino	OUSYWCQYMPDAEO-UHFFFAOYSA-N	0.4					0.624464	6.1879			0.829735	7.49285		0.582731	0.518417		0.567384				0.53218	0.55836	0.588021	0.420066	0.945936	0.828573		0.44279		0.723028	0.450318	0.936641	0.895905		0.998763	0.905545	1.03851	1.25139	1.27436	19.6364		1.1538	1.30439	1.10692	1.66795	52.5694	38.5318	15.6438	92.6965
Metazachlor	STEPQTYSZVCJPV-UHFFFAOYSA-N	1.1
Metazachlor ESA	IPVCSECPEVHQOV-UHFFFAOYSA-N	1.8		14.3363	12.7864	18.0756	29.4372	39.6379	34.5751	17.6724	25.0872	55.1708	192.897	150.131	132.931	73.152	162.02	11.8094	15.5065	129.379	149.335	162.756	179.143	144.154	180.571	172.42	166.331	145.595	145.26	165.967	154.738	186.459	159.224	133.829	171.417	170.585	175.431	276.151	154.249	121.898	160.618	165.41	167.418	156.842	160.1	98.2906	150.199	147.796	173.063
Metazachlor OA	PHMHHVKFXZNTKU-UHFFFAOYSA-N	0.3							15.3839																			3.08228																		0.343301	0.503506		0.723623
Metazachlor-2-hydroxy	IQUFNHHHOOCCDU-UHFFFAOYSA-N	0.7								3.74784	1.31887										0.94119	0.798012			0.997657					0.832837		0.874464			1.114			1.498	1.66634	0.759222	0.976855						1.1352		2.63416
Methiocarb	YFBPRJGDJKVWAH-UHFFFAOYSA-N	0.4																																										0.636296			0.606461
Methiocarb-sulfoxide phenol	ZHBBDQFXEDCQFI-UHFFFAOYSA-N	0.4																0.534886
Methocarbamol	GNXFOGHNGIVQEH-MRVPVSSYSA-N	3.6									4.02441		5.76171	4.263		8.29972	5.39405	15.8516	4.21191	3.63302	4.85647	4.71178	7.98471	6.41982	8.96933	15.7556	10.2555	53.7388	11.0825	19.91	18.8744	19.2565	20.8867	13.9125	16.8149	17.8983	19.9866	18.8586	18.2835	43.348	15.8398	23.2719	22.0121	32.079	27.7752	40.0992	41.1695	26.0625	73.7887
Methylparaben	LXCFILQKKLGQFO-UHFFFAOYSA-N	11											22.2054					25.7247
Methyltriphenylphosphonium	AZFQCTBZOPUVOW-UHFFFAOYSA-N	0.2											13.9777			18.5644					3.07919																	0.557141		0.550407				0.700253	0.585336	0.824569	0.553571	0.54397	0.607127
Metobromuron	WLFDQEVORAMCIM-UHFFFAOYSA-N	0.8											4.17164	2.86533	1.43127		1.37669			1.05055	2.25092	1.73365	1.81526	1.00114	1.80784	2.31831	2.02223	1.33963	1.53893	2.05167	1.64702	1.36562	1.68518	1.90339	2.46121	1.265	1.7253				2.14383	2.0662	2.15316
Metolachlor	WVQBLGZPHOPPFO-UHFFFAOYSA-N	0.3						5.03996	124.439		29.2221	6.2695	4.19928	4.20721	3.56399		7.3881			5.63143	3.32181	3.68061		3.58198	4.3116		3.5109	4.16283	4.39863	3.33557	3.56331	3.4408	3.27703	3.78762	3.40845	3.85693	3.8161	3.98775	3.99392	5.78643	4.70903	4.18112	4.78227	3.5105	3.9063	9.56068	7.39091	5.2613	12.2707
Metolachlor CGA 368208	QPVPJECIHVSBLZ-UHFFFAOYSA-N	8											14.8091
Metolachlor ESA	CIGKZVUEZXGYSV-UHFFFAOYSA-N	0.4										0.490428						0.994474													0.523362							0.621626		41.2785						45.0277	33.256	10.1767	53.869
Metolachlor OA	LNOOSYCKMKZOJB-UHFFFAOYSA-N	1.7							2.68765	2.01599		3.06597	6.23453	5.42012	4.88062	2.07913	5.9309	8.52943	1.88976	5.05322	4.03947	4.14818	4.85173	4.09502	4.58567	5.69538	4.76885	8.5725	5.77429	5.88316	6.1336	4.93031	5.2994	5.77541	5.55863	5.65393	5.90504	4.85014	3.67486	3.45888	4.34918	4.94995	4.90374	4.72076	4.97661	3.34541	4.00685	3.55543	6.89295
Metoprolol	IUBSYMUCCVWXPE-UHFFFAOYSA-N	0.4		2.00046	8.13713	16.6826	18.6835	11.6104	29.3603	18.7296	25.5754	28.1198	70.6068	58.4093	41.1157	28.8145	51.3032	281.783	24.9729	48.5997	39.7046	48.711	55.661	32.8948	53.0474	95.1973	81.4204	250.351	53.47	103.467	125.084	76.7702	80.117	59.713	63.2554	65.6265	67.9166	25.2922	20.0772	1.85073	6.48994	6.98036	7.46612	5.99917	4.5622	14.0775	11.2956	3.56113	28.3859
Metoprolol acid	PUQIRTNPJRFRCZ-UHFFFAOYSA-N	12		50.915	30.136	68.754	93.008	47.151		73.422	64.416	147.703	131.051	146.279	181.982	197.296	218.134	650.685	128.119	166.39	141.46	139.718	178.554	132.279	184.582	187.527	104.784	128.683		132.29	154.084	143.111	99.143	19.004	115.957	72.326	129.547	263.506	161.117	34.2128	28.405	69.176	128.767	19.426	25.6781	16.4947	16.6025	18.7804	39.4603
Metrafenone	AMSPWOYQQAWRRM-UHFFFAOYSA-N	8							9.47638
Michler's ketone	VVBLNCFGVYUYGU-UHFFFAOYSA-N	11.1
Mirtazapine	RONZAEMNMFQXRA-UHFFFAOYSA-N	23.4
Monobenzyl phthalate	XIKIUQUXDNHBFR-UHFFFAOYSA-N	5.7											6.28969				9.23333	74.0672		6.50085	6.62058	5.87832	7.63247	5.76513	7.37804	6.89177		5.82799		6.23928	6.67216	6.21025	7.77967	7.32492	6.77067		10.6264	12.3934	9.54222	8.13527	5.95303		14.831
Monuron	BMLIZLVNXIYGCK-UHFFFAOYSA-N	5.3
Myclobutanil	HZJKXKUJVSEEFU-UHFFFAOYSA-N	5.7
Mycophenolic acid	HPNSFSBZBAHARI-RUDMXATFSA-N	0.7				0.947298	1.0467					0.739512	2.12257	1.04074	0.841174	1.54776	1.4729	12.0854	1.88697	1.34873	1.28267	1.53224	1.08863	1.62142	1.74382	1.34383	0.787982	1.77202	0.784162	1.04068	0.703294	2.4816	0.945819		1.12213	1.38232		0.747257	0.769096		0.843763	1.01216	1.77924	0.914857	2.14078		1.01032	1.21853	1.36821
N-(3-Dimethylamino)propyl)methacrylamide	GDFCSMCGLZFNFY-UHFFFAOYSA-N	7.5								8.583				8.657	9.227		11.802	28.216	7.818				8.504
N-Acetyl-4-aminoantipyrine	OIAGWXKSCXPNNZ-UHFFFAOYSA-N	2.7	4.18724	52.9654	46.7241	77.0408	118.039	85.3925	67.8457	97.9538	98.4672	140.884	164.812	164.149	140.528	126.491	199.684	850.539	151.885	176.974	151.874	159.101	165.986	154.181	186.803	206.171	156.803	194.721	41.4564	171.785	167.329	180.218	167.074	86.1373	177.642	178.535	171.786	148.53	133.338	107.593	112.538	151.287	171.465	148.051	154.37	104.691	142.346	136.319	204.399
N-Butylbenzenesulfonamide	IPRJXAGUEGOFGG-UHFFFAOYSA-N	12				13.629						12.4361	15.0053			21.6901	14.3746	45.851			21.4901	13.9568	13.4904	16.1261	34.9279	33.1358	13.112	19.0449	15.1266		15.0787	12.0683	12.8443		14.5088		20.0944	12.1334			12.394		13.044				12.3597		17.3037
N-Cyclohexyl-2-benzothiazole-amine	UPWPIFMHSFSVLE-UHFFFAOYSA-N	1
N-Cyclohexyl-2-benzothiazole-sulfenamide	DEQZTKGFXNUBJL-UHFFFAOYSA-N	9.1																										11.0989				9.74804								21.0515				13.6259	9.84312	11.699	9.91025		24.3451
N-Ethyl-3-methylbenzamide	FPINATACRXASTP-UHFFFAOYSA-N	0.5		0.523819		0.567227	1.92981		1.01557		1.75973	0.988789	3.68823	2.91333	1.66004		3.26719	9.41831	2.28059	3.29027	2.38788	2.12356	2.36249	2.57016	3.60872	2.90159	1.72632	2.98278	1.79358	2.38242	2.29599	2.45892	2.48444	1.63605	2.97233	2.07381	2.1559	1.77341	1.4013	0.635608	2.42449	2.13965	2.64308	1.213	1.541		1.235	0.949	2.254
N-Ethyl-o-toluenesulfonamide	NATWUQFQFMZVMT-UHFFFAOYSA-N	0.8																2.194										1.385	1.269																	2.05737	0.943466		2.32792
N-Formyl-4-aminoantipyrine	WSJBSKRPKADYRQ-UHFFFAOYSA-N	1.7	3.0391	97.5112	76.2203	161.572	111.746	103.942	66.497	146.198	123.389	215.182	353.867	311.594	257.331	253.87	424.4	688.781	169.472	286.257	316.731	320.702	406.075	288.772	383.847	388.86	327.717	538.471	65.4763	438.563	513.229	585.171	505.012	184.62	420.084	459.772	581.573	225.932	203.598	221.04	257.274	403.759	441.792	432.134	435.683	378.424	511.596	387.263	1305.18
N-isopropyl-N-phenyl-p-phenylenediamine	OUBMGJOQLXMSNT-UHFFFAOYSA-N	50
N-Lauroylethanolamine	QZXSMBBFBXPQHI-UHFFFAOYSA-N	0.4	2.12232	1.01816	1.94632						0.717958														0.942582	1.22638
N-Methyl-dicyclohexylamine	GSCCALZHGUWNJW-UHFFFAOYSA-N	0.2		0.990257	0.814599	1.22499	2.04642	5.74877	2.41154	8.75665	1.31669	18.8454	8.59848	7.414	6.9955	12.0364	8.46334	8.16267	1.56293	6.62213	7.92698	6.73032	8.91487	3.96803	8.41756	8.59695	4.54341	6.24571	2.14308	3.71723	4.153	2.66349	1.98377	2.15901	2.05955	2.50695	2.34637	1.26891	1.13863	0.919051	1.00071		1.10009
N-Methylbenzamide	NCCHARWOCKOHIH-UHFFFAOYSA-N	2.3	4.504	5.796	2.571	4.877	3.907				4.519	2.602	3.471			2.315	2.837	4.025	2.507	3.518	4.26		3.884		131.293	109.05		2.32		2.416	3.623	4.957			4.271		2.952
N-Methylbenzenesulfonamide	SVDVKEBISAOWJT-UHFFFAOYSA-N	3																																										15.3696				3.80293
N-Methyldodecylamine	OMEMQVZNTDHENJ-UHFFFAOYSA-N	4					4.98502								11.6658			5.5558									12.0973					10.4534
N,N-Di-n-butylformamide	NZMAJUHVSZBJHL-UHFFFAOYSA-N	125					129.225	176.753	625.853			743.71					166.65			133.482			148.558		636.946	440.468		150.395			152.728	136.094			160.291	206.428			126.627		149.303	134.316	172.713		160.31				178.465
N,N-Dimethyldecan-1-amide	HNXNKTMIVROLTK-UHFFFAOYSA-N	2		5.827		6.671																			2.619	3.15
N,N-Dimethyldecylamine	YWWNNLPSZSEZNZ-UHFFFAOYSA-N	6.1																							9.95138	14.2536
N,N-Dimethyldodecylamine	YWFWDNVOPHGWMX-UHFFFAOYSA-N	10.4					38.4131								20.5766			15.4487								15.5733	12.3089
N,N-Dimethyltetradecylamine	SFBHPFQSSDCYSL-UHFFFAOYSA-N	22.6																47.7791
N,N-Dimethyltetradecylamine-N-oxide	ONHFWHCMZAJCFB-UHFFFAOYSA-N	1.9		2.78843		4.87342	10.1557	6.16359	3.43268	7.46201	10.5559	10.7292	8.95512	9.3447	6.97868	7.11445	10.4857	16.3372	10.0062	8.57411	8.70358	8.97493	11.0626	8.59008	9.43532	12.1311	10.4631	20.8607	2.60217	12.5631	14.4408	13.9356	11.8647	4.72295	13.483	11.8815	13.2387	12.154	12.1228	12.728	7.72502	13.1633	13.2409	17.5088	17.0123	15.2123	19.5834	15.2423	19.2536
Napropamide	WXZVAROIGSFCFJ-UHFFFAOYNA-N	0.2							1.1356
Naproxen	CMWTZPSULFXXJA-UHFFFAOYSA-N	20
Nicosulfuron	RTCOGUMHFFWOJV-UHFFFAOYSA-N	5																										6.337			5.806	5.152					5.159	8.36386	6.93356	10.3292			5.109	79.4772	53.4866	26.4853	42.4601	38.8544	158.375
Nicotine	SNICXCGAKADSCV-UHFFFAOYNA-N	14.6		34.9599	20.4659							29.5496	28.3548		17.9414	21.148	24.3807	103.439	66.1764	22.7227	20.2381	15.7993	16.8929		30.4363	22.8297		25.2601					43.1847	28.5628				26.7415					21.8367				42.4011
Norharmane	AIFRHYZBTHREPW-UHFFFAOYSA-N	1.5				4.17481	1.84454	10.916	3.60418	2.24986	2.16245	25.9792	5.70683	7.39996	13.6495	15.4522	18.9146	20.2405	2.63917	14.6846	12.7092	11.7886	13.0397	12.7849	20.514	27.2744	16.5475	31.6518	6.06942	23.4493	27.6619	26.6713	24.6402	16.2525	24.5901	27.7453	28.5344	17.399	13.7795	24.5697	20.8363	24.6668	27.0001	54.8376	35.3978	18.1119	32.1663	28.9851	45.3608
Nylostab S-EED	OYNOCRWQLLIRON-UHFFFAOYSA-N	1.1		3.34272	2.58475	4.86201	2.44964	3.83723	5.54744	3.88941	3.81743	23.5502	6.08368	9.11688	8.57268	7.51538	12.7606	3.48361		5.19036	4.96125	3.97116	4.86891	4.53344	6.91544	9.42098	9.15432	10.8448	13.7771	7.91529	10.3458	8.13509	6.39321	10.3614	10.706	9.94465	10.081	7.44761	5.54509	10.7863	11.7541	9.8446	8.38814	9.33902	8.61322	13.4696	16.1684	10.9025	17.7272
o-Dianisidine	JRBJSXQPQWSCCF-UHFFFAOYSA-N	32		52.1984
Octabenzone	QUAMTGJKVDWJEQ-UHFFFAOYSA-N	1.9																2.27494
Ofloxacin	GSDSWSVVBLHKDQ-UHFFFAOYSA-N	15
Omeprazole sulfide	XURCIPRUUASYLR-UHFFFAOYSA-N	2.6
Orlistat	AHLBNYSZXLDEJQ-FWEHEUNISA-N	27															40.3953									56.9126
Oxazepam	ADIMAYPTOBDMTL-UHFFFAOYSA-N	0.5		1.46943	1.98155	3.63892	5.53803	2.58633	7.04002	3.12756	5.80928	4.80259	6.66455	5.29179	3.59634	3.46953	6.37329	61.7916	6.53829	6.4874	6.71802	6.06295	8.0504	5.4446	6.62513	7.04972	4.71603	8.18895	6.59956	5.11505	6.74575	5.93723	6.59794	5.46098	6.06795	5.00234	6.66252	3.54074	3.50349	2.1386	6.54985	5.9095	5.87698	3.36895	4.08243	1.43126	3.17539	3.47016	3.8148
Oxcarbazepine	CTRLABGOLIVAIY-UHFFFAOYSA-N	0.8			3.09741	2.02991	2.28583	4.39338	3.34573	3.07098	2.86472		2.03296		37.0859			6.95103				3.13138	2.51723	2.17199			30.9338					21.8574	1.95575													1.274
Oxybutynin	XIQVNETUBQGFHX-UHFFFAOYSA-N	8
p-Chlorocresol	CFKMVGJGLGKFKI-UHFFFAOYSA-N	14
p-Toluenesulfonamide	LMYRWZFENFIFIT-UHFFFAOYSA-N	18		55.4775	39.85	82.8633	358.292	101.866	101.136	97.0385	443.462	1307.59	200.658	241.195	303.251	174.012	453.235	218.954	39.4078	222.054	167.275	220.634	335.646	220.084	220.204	239.031	208.024	288.74	78.2174	170.167	193.291	235.236	261.649	122.583	188.919	199.314	220.136	160.053	141.303	97.5307	150.994	166.962	189.829	107.07	152.18	43.0698	83.5757	127.727	153.803
Palmitoylethanolamide	HXYVTAGFYLMHSO-UHFFFAOYSA-N	2																								4.95266
Penconazole	WKBPZYKAUNRMKP-UHFFFAOYNA-N	0.4				0.422718		0.814693	4.4506		4.53405	1.27503								0.760558	0.527517			0.571037	0.715388				0.706834		0.557407										0.776073
Pencycuron	OGYFATSSENRIKG-UHFFFAOYSA-N	0.2		2.77884
Pentobarbital	WEXRUCMBJFQVBZ-UHFFFAOYSA-N	5.2																																						689.103	5.30917			2180.06	1076.95	455.114	769.539	681.206	874.595
Pentoxifylline	BYPFEZZEUUWMEJ-UHFFFAOYSA-N	4.9
Perfluorobutanesulfonic acid	JGTNAGYHADQMCM-UHFFFAOYSA-N	0.2
Perfluorododecanoic acid	CXGONMQFMIYUJR-UHFFFAOYSA-N	0.2				0.902247
Perfluoroheptanoic acid	ZWBAMYVPMDSJGQ-UHFFFAOYSA-N	1.7		2.153		2.658												2.632																				2.19842	2.40993	2.58938
Perfluorohexanesulfonic acid	QZHDEAJFRJCDMF-UHFFFAOYSA-N	0.5																22.4345																				1.07368	0.984033	0.758613				0.983733	0.964821	0.517864	0.696206	0.681878	0.939585
Perfluorohexanoic acid	PXUULQAPEKKVAH-UHFFFAOYSA-N	0.9		2.23441		1.6084	1.61694	1.53619	1.65548	1.68657	1.57693	1.95273	1.94562	1.90144	1.93037	1.97882	2.08038	2.49285	1.88641	2.00145	1.98458	1.91063	1.99541	2.06559	1.93305	2.01087	1.86998	1.81991	1.62504	1.84439	1.87448	2.03322	2.08435	1.75724	1.81313	1.99457	1.93914	1.66104	1.59816	1.90927	1.78079	2.07866	2.11171	1.56865	1.75132	1.44301	1.65668	1.63692	1.76316
Perfluorooctanesulfonic acid	YFSUTJLHUFNCNZ-UHFFFAOYSA-N	1.3		12.1087	8.04351	10.0507		3.2389	5.01813	1.39679	7.02253	5.96938		1.86471	1.60164	2.70827	3.32836	36.7781		2.36861	3.07056	2.50206	2.69058	2.19426	2.92911	3.02419	1.76566	2.93793	1.87299	2.12136	3.47519	2.43885	1.97925	2.01275	2.52803	2.70808	2.96095	1.49121	2.07057	1.5969	2.04887	2.13982	2.88704	1.69181	1.60077		1.45832	1.53533
Perfluorooctanoic acid	SNGREZUHAYWORS-UHFFFAOYSA-N	0.5										0.611876	2.25224	1.7947	1.00192		1.76443			1.38904	1.33009	2.25377	2.24648	2.55217	2.37384	1.6213	1.70071	2.35627	1.49051	1.60732	2.54363	1.99179	1.39114	1.499	2.01723	1.63442	1.57356	1.45691	1.3606	3.33231	1.73367	1.60545	2.27058	0.859458	1.00134	2.00674	3.4442	1.81309	5.2218
Perfluoropentanesulfonic acid	ACEKLXZRZOWKRY-UHFFFAOYSA-N	0.4																2.133																						1.46583
Perfluoropentanoic acid	CXZGQIAOTKWCDB-UHFFFAOYSA-N	40																72.291
Pethoxamid	CSWIKHNSBZVWNQ-UHFFFAOYSA-N	0.2				0.347403		0.271104	0.217989	0.258533	0.260106	0.690373	0.544425	0.441615	0.443007	0.272272	0.505227	2.59078	0.559973	0.433525	0.233481	0.645287	0.610509	0.443489	0.547002	0.405686	0.396159	0.758853	0.338607	0.603876	0.524194	0.468381	0.478231	0.619938	0.370618	0.402017	0.509514	0.532082	0.331023	0.742427	0.753175	0.519282	0.314262	1.31947	1.15883	0.573928	1.21933	1.01762	0.963203
Phenazone	VEQOALNAAJBPNY-UHFFFAOYSA-N	0.2		7.51398	1.80628	4.57438	2.93137	13.25	23.7498	4.97245	3.86531	24.7857	15.3379	16.4804	13.876	9.49822	20.6236	50.1259	4.27657	15.7579	16.9549	17.0876	19.9201	19.5466	22.979	28.7314	22.1462	44.3835	10.4436	27.9988	31.5921	33.8028	31.6109	23.2442	32.3963	30.0752	35.0498	23.9716	24.5951	27.4574	28.6519	28.6947	32.028	23.2203	25.256	14.7123	23.1916	18.7645	40.5648
Phenylbenzimidazole sulfonic acid	UVCJGUGAGLDPAA-UHFFFAOYSA-N	13	17.878	77.653	44.197	104.916	88.774	100.502	117.41	84.577	127.431	112.144	269.058	225.208	147.022	115.935	185.044	500.749	124.767	164.615	164.804	150.884	176.465	152.578	168.516	234.747	222.286	421.532	230.717	255.342	283.892	282.232	258.234	209.745	284.434	306.528	271.964	385.072	472.172	360.346	224.017	301.231	245.396	244.205	233.005	197.383	235.244	198.272	295.515
Phenylethylmalonamide	JFZHPFOXAAIUMB-UHFFFAOYSA-N	0.5		6.9175	7.46751	12.2341	18.9443	12.2129	56.26	28.1768	18.3965	53.1527	62.2021	72.4385	46.1865	9.84556	67.4158	92.9823	27.698	54.0139	36.5114	41.162	56.3849	46.6522	59.9256	51.2494	53.565	64.5208	51.7931	43.4082	59.0809	50.061	39.6132	45.639	48.2375	49.8951	48.2132	36.4116	32.6958	12.9889	41.8883	38.1339	34.1389	23.7654	24.2545	13.7815	18.5955	14.8581	19.3439
Phloretin	VGEREEWJJVICBM-UHFFFAOYSA-N	21.7							39.22									703.199
Phthalonitrile	XQZYPMVTSDWCCE-UHFFFAOYSA-N	2.9		3.185									3.186			11.161		134.85			3.079		3.128		3.329	3.267		3.189
Picoxystrobin	IBSNKSODLGJUMQ-SDNWHVSQSA-N	0.2						0.808593	38.2628		19.2398	2.40509											1.01989				0.970067
Pindolol	JZQKKSLKJUAGIC-UHFFFAOYSA-N	0.7																1.66891
Pioglitazone	HYAFETHFCAUJAY-UHFFFAOYSA-N	0.2																																				0.565887	0.606634	0.408537				0.461142	0.514037	0.249168	0.498513	0.301819	0.437414
Pipamperone	AXKPFOAXAHJUAG-UHFFFAOYSA-N	14
Piperine	MXXWOMGUGJBKIW-YPCIICBESA-N	0.5				0.606097	2.693						1.20445	0.98483	1.4263	1.09717	1.0569	15.3089	8.02408	1.61505	1.26851	1.34135	1.19334	1.17867	1.80596	1.04897	1.21652	1.32951	0.764836	0.749573	0.717134				0.529551
Pirimicarb	YFGYUFNIOHWBOB-UHFFFAOYSA-N	0.4		0.478612	0.46872	0.504723	0.441903	0.503998	0.425286	0.438804	0.572425	0.755953	0.561858	0.437812	0.51082	0.613094	0.545803	1.02878	0.498135	0.56523	0.531966		0.523975	0.466062	0.556877	0.507731		0.484233	0.428641	0.449499	0.49051	0.526166	0.523898	0.478103	0.562483	0.454239	0.659429			1.41041	0.465051	0.550644	0.560295			1.32328	1.12606	0.739078	3.06021
Pirimiphos-methyl	QHOQHJPRIBSPCY-UHFFFAOYSA-N	0.4									1.76774
Pravastatin	TUZYXOIXSAXUGO-UHFFFAOYSA-N	5.2		8.70896									11.3432	8.73391	6.91329	10.5145	11.7458	36.2012	6.40101	9.30183	13.9471	13.429	13.0566	14.5612	14.9595	14.4454	9.15345	11.7502	5.90558	7.27928	11.1192	12.3737	12.5829	6.89206	10.9844	9.43485	13.0321		7.36139	6.68491	12.1551	12.1593	13.5401		5.27475
Primidone	DQMZLTXERSFNPB-UHFFFAOYSA-N	6		10.8759	23.1108	21.2433	24.0443	17.4221	25.6755	20.4956	28.1861	29.7733	51.2817	27.8601	23.2236	24.5767	29.2769	79.8515	24.4088	28.1198	25.6406	22.6989	33.414	29.5985	30.4431	38.4453	26.419	60.0715	21.974	34.8994	40.7983	35.7279	37.9726	30.6648	38.3016	34.5713	42.5397	16.181	23.773	44.046	30.3055	32.6723	40.7693	34.1781	40.5399	25.2285	37.2318	32.2131	57.3014
Propamocarb	WZZLDXDUQPOXNW-UHFFFAOYSA-N	0.7		0.902608		0.755733	0.708481	1.32212	14.5548	1.09838	5.34416	6.88848	1.08059	1.02891	1.49281	1.46939	1.51503	1.52936	1.14911	1.08752	1.21583	1.14889	1.22866	1.0502	1.16104	1.27937	1.23565	1.17891		1.15088	0.933369	0.89753		0.751038	0.980581	0.871624	0.837086	0.94307	0.791864	0.868328			0.723557	11.0407	6.74631	1.95148	2.14058	1.6344	3.61457
Propiconazole	STJLVHWMYQXCPB-UHFFFAOYSA-N	0.6							7.21758		4.03958				4.45452		9.6545			5.34521	4.68183		5.53231	4.46962			4.31479	5.10207	4.12384		4.27197							4.77989	4.05745	2.17043				3.16948	3.00052	0.879093	3.39662	2.98651	2.42675
Propoxur	ISRUGXGCCGIOQO-UHFFFAOYSA-N	0.4	0.961589	4.12753	0.886943	4.56241	5.14594	4.56858	8.58792	5.255	5.86022	13.3421	9.06677	6.38143	9.13664	9.86577	13.528	22.4733	6.9718	10.3836	8.60534	9.60103	9.40801	10.6521	15.742	11.2512	8.35296	8.62461	6.84894	11.2588	11.953	9.24748	11.0749	9.78041	8.63625	7.28823	10.4281	5.41142	7.04622	2.81587	5.70517	8.91643	7.08164	3.92614	3.20071	1.59864	2.86735	2.74944	4.45263
Propoxycarbazone	JTHMVYBOQLDDIY-UHFFFAOYSA-N	0.4																							5.0015
Propranolol	AQHHHDLHHXJYJD-UHFFFAOYSA-N	0.6				0.626764	0.839456						1.05407	1.02071	0.934126	1.08347	1.05848	5.8873		0.799394	0.736069	0.929198	0.924771	0.807993	1.00202	1.85873	1.64471	4.50777	0.966098	1.83664	2.04113	1.57895	1.48817	1.22434	1.42558	1.24822	1.88202	1.0757	1.10158	1.06329	1.17294	1.02832	1.33972	1.36632	1.25332	0.889394	1.08154	0.920723	2.11117
Propylparaben	QELSKZZBTMNZEB-UHFFFAOYSA-N	5																								5.33384									16.3413			6.86927			6.49754
Propyzamide	PHNUZKMIPFFYSO-UHFFFAOYSA-N	2
Prosulfocarb	NQLVQOSNDJXLKG-UHFFFAOYSA-N	0.9						2.09103	15.1858		3.66621	2.50628		1.27899	1.47878		1.53903
Prosulfuron	LTUNNEGNEKBSEH-UHFFFAOYSA-N	0.5
Prothioconazole-desthio	HHUQPWODPBDTLI-UHFFFAOYSA-N	0.3																																				1.84296	1.82495	1.06745				1.94978	1.90739	1.67203	1.94789	1.18948	3.07595
Pyrimethanil	ZLIBICFPKPWGIZ-UHFFFAOYSA-N	0.5							6.16062																																			1.98975	1.15753	0.672064	0.955055	0.975388	1.15508
Quinmerac	ALZOLUNSQWINIR-UHFFFAOYSA-N	0.5					0.862967	22.867	2.56504		0.949308	17.3596	2.16676	2.47729	1.16179		0.606333				1.20162	1.3449	1.2999	1.15417	1.2851	1.2486	1.10743	0.945117	0.688371	0.869443	1.04677	0.856106	0.595034	0.838113	1.04232	0.797611	0.683553			1.10968			0.712854			1.33788	1.02605		2.22911
Quinoline	SMWDFEZZVXVKRB-UHFFFAOYSA-N	10																27.157
Quinoline N-oxide	GIIWGCBLYNDKBO-UHFFFAOYSA-N	1	3.32051	34.7246	4.0344	4.8309	7.59719	2.47812	3.92477	5.96298	5.63323	4.59452	5.32266	3.75927	6.13661	4.64714	7.16771	16.6097	9.0391	4.71466	7.09606	6.37277	6.18615	5.40562	6.86926	8.19853	4.73007	6.5098	5.24831	5.59105	5.98384	10.0052	6.07013	5.5814	6.9074	7.73995	7.80561	4.456	6.04	4.791	14.3191	8.46115	21.7665	8.3699	20.9094	4.16085	7.94403	8.66545	15.9417
Quinoxyfen	WRPIRSINYZBGPK-UHFFFAOYSA-N	0.3				0.629658		0.607561																0.590426		0.873599									0.66472
Quizalofop	ABOOPXYCKNFDNJ-UHFFFAOYNA-N	0.8					4.73275	2.35723	14.5455	1.23574	4.57016	3.25676	1.572	1.1984	1.2105						1.6301		1.74674	2.03892				1.74493					2.69162		1.46066
Raloxifene	GZUITABIAKMVPG-UHFFFAOYSA-N	2.5
Ranitidine	VMXUWOKSQNHOCA-UKTHLTGXSA-N	30
Ropinirole	UHSKFQJFRQCDBE-UHFFFAOYSA-N	0.9											0.915609	1.01547		1.07339	1.01168	1.51652	0.902423				0.992543	1.09557			0.915031	1.00439				1.17964	1.24811	0.962269					0.903492
Roxithromycin	RXZBMPWDPOLZGW-HITVVWEBSA-N	3.3
Scopolamine-N-butyl	YBCNXCRZPWQOBR-WVHCHWADSA-N	1.5
Scopoletin	RODXRVNMMDRFIK-UHFFFAOYSA-N	0.6	2.37648		3.54936	4.86283	4.1548	0.829159	2.41056	4.92138	2.52145	1.54595	1.94999	2.17888	0.880457	2.83436	2.09196	5.54484	45.9274	1.84235	2.58936	3.66275	6.12327	1.96393	1.65617	1.41431	1.50848	1.51555		1.31219	1.24228	1.48815	1.55709	0.636022	1.54409	1.30431	1.78913	1.67263	1.46705		1.03005	1.52526	1.71646	0.900978	1.33592		1.04397	0.981999	1.52834
Secobarbital	KQPKPCNLIDLUMF-UHFFFAOYSA-N	5																																										31.9426	20.3555		9.07827	7.56923	5.7946
Sertraline	VGKDLMBJGBXTGI-SJCJKPOMSA-N	1.8																2.04563
Simazine 2-Hydroxy	YQIXRXMOJFQVBV-UHFFFAOYSA-N	9.3					10.4673					10.9974	11.9566	11.5615	10.8866		13.1101	94.5067	10.8346	11.2932	11.5553	12.9004	15.5676	12.7012	16.5356	19.8333	14.7549	16.7112		15.7936	16.5052	19.0789	18.2983	16.7381	20.5679	18.608	22.049	21.7485	19.5802	112.636	13.2883	20.6781	26.2145	109.434	61.5189	61.4423	89.9885	68.8588	111.377
Simetryn	MGLWZSOBALDPEK-UHFFFAOYSA-N	0.2																																						0.588246				0.968548	0.82857	0.662618	0.789597	0.773709	0.908498
Sitagliptin	MFFMDFFZMYYVKS-UHFFFAOYNA-N	2.9		22.784	17.6421	64.7105	45.5338	21.7419	34.9196	28.2245	48.7976	32.1169	58.6328	51.4228	40.477	42.0583	55.3366	202.339	39.9145	40.885	33.4311	39.3363	50.1993	44.7043	47.339	86.6834	79.2841	240.546	40.2034	105.789	100.171	110.351	107.498	88.3315	96.4229	102.728	103.683	85.4701	69.2409	86.2801	75.8845	83.4412	96.0175	98.5788	100.602	90.8914	99.0945	78.4366	224.111
Sotalol	ZBMZVLHSJCTVON-UHFFFAOYSA-N	1.1			2.67719	8.95542	10.3576	4.10268	13.9982	3.49309	6.88463	6.16897	5.37707	5.75534	4.48894	1.34268	5.1645	12.0504	26.6938	4.69887	4.2533	4.28647	5.40015	3.17516	4.81882	4.99699	5.24145	8.14807	2.40609	4.43255	5.24615	4.20365	4.14497	3.74426	4.12468	4.47958	4.00472	2.82851	2.39023	13.0801	2.87494	2.34929	2.85658	2.5547	2.15949	2.39981	2.74753	2.05782	3.58865
Spinosyn A	SRJQTHAZUNRMPR-UYQKXTDMSA-N	0.5
Sucralose	BAQAVOSOZGMPRM-UHFFFAOYSA-N	33	82.83	631.563	328.839	1533.4	2390.45	1892	1530.78	1711.8	2480.91	3097.3	3526.8	2756.56	2273.76	1810.83	3188.75	12872.6	2450.47	2736.8	3915.32	4058.79	4819.12	3888.45	4936.81	4376.56	4085.19	5497.53	1931.31	4207.47	4502.72	5237.48	3700.69	2199.19	4388.47	4164.7	4191.23	3313.98	2575.02	2291.9	3211.48	4019.68	5973.96	1944.46	1915.26	1394.83	1804.11	2053.72	3147.65
Sulfamethoxazole	JLKIGFTWXXRPMT-UHFFFAOYSA-N	0.6		4.54301	5.91998	18.6035	25.691	20.2977	8.21229	11.4232	47.0654	18.4294	24.5702	19.8153	14.2789	4.41799	18.1928	56.301	19.4518	17.0989	15.7919	23.8673	20.3037	17.739	32.2308	35.8445	11.1398	31.3049	4.71735	27.1328	27.3426	22.1683	23.3226	8.67472	29.0256	24.996	32.0737	18.2087	15.6326	10.0239	5.74648	20.329	21.1181	11.7497	18.2301	16.218	21.0012	18.9591	28.2
Sulfapyridine	GECHUMIMRBOMGK-UHFFFAOYSA-N	0.5		1.11511	2.35968	5.91209	8.40452	3.36932	6.75433	2.51229	11.7792	2.60554	6.38032	5.81248	3.58842	2.60766	4.25425	10.9603	6.03703	3.98858	3.39635	3.65132	4.1526	2.99559	5.79868	6.28492	3.09595	13.9562	3.01881	5.85668	6.61545	3.52664	3.73742	3.80713	6.13561	5.76905	6.25394	3.83594	2.40904	4.22486	2.77659	3.76969	3.03194	3.11643	3.54676	2.93511	3.99232	3.27549	4.75092
Sulfathiazole	JNMRHUJNCSQMMB-UHFFFAOYSA-N	0.3
Tamoxifen	NKANXQFJJICGDU-QPLCGJKRSA-N	0.5
TDCPP	ASLWPAWFJZFCKF-UHFFFAOYSA-N	10.7
Tebuconazole	PXMNMQRDXWABCY-UHFFFAOYSA-N	0.5		1.84364	1.8152	2.61825	6.78803	7.94165	15.5956	3.84486	13.795	12.4841	5.17495	9.95576	11.9718	4.57702	19.8772	5.03864	1.81296	10.0059	11.1285	12.8696	14.595	11.7255	14.1628	12.3789	9.58991	11.5723	10.7092	11.1235	10.75	12.8239	10.6083	9.92578	10.9979	9.92578	11.6137	8.10098	8.48882	4.84899	10.0391	7.94689	9.54127	6.78064	6.76138	5.30949	6.86723	5.12834	8.32513
Telmisartan	RMMXLENWKUUMAY-UHFFFAOYSA-N	2.3		228.78	189.735	293.478	212.105	213.921	310.64	272.49	303.342	344.654	483.821	421.164	394.129	206.786	629.027	1371.74	355.044	561.138	386.679	494.233	582.537	473.85	455.771	401.781	386.109	421.048	379.225	371.485	436.512	436.172	442.534	383.982	416.726	379.613	387.799	365.918	350.984	243.126	445.757	370.528	389.225	267.874	308.352	109.762	229.606	238.068	202.502
Temazepam	SEQDDYPDSLOBDC-UHFFFAOYSA-N	10
Terbinafine	DOMXUEMWDBAQBQ-WEVVVXLNSA-N	0.6																																						0.89141					0.745991		0.662407	0.657433	0.625851
Terbuthylazine	FZXISNSWEXTPMF-UHFFFAOYSA-N	0.2	1.07832	2.2529	1.37164	1.85804	5.69086	22.1846	93.5518	3.14688	47.7436	22.0246	9.5316	11.805	11.6241	3.05593	15.5358	6.99889	3.39626	9.81182	9.26721	11.2676	12.5898	10.6443	13.0174	10.7307	10.9729	10.7404	12.3536	9.28002	10.773	10.4896	9.9061	9.96611	9.88303	11.6899	11.3575	10.479	10.0607	22.27	13.2514	11.2897	13.485	9.17796	11.587	18.3534	17.555	12.0088	31.9683
Terbuthylazine-2-hydroxy	OYTCZOJKXCTBHG-UHFFFAOYSA-N	0.3		1.96529	1.69649	2.1828	7.12187	6.88221	16.6749	2.47624	8.52627	12.5189	16.3458	16.4057	15.893	4.74795	18.9548	14.7047	3.82023	12.9193	16.4379	16.0988	18.9897	15.5456	19.6175	19.2934	14.6659	17.5363	18.113	16.0106	16.7335	18.1491	17.2188	15.1124	16.7004	16.9567	16.6877	15.3349	13.5099	15.0402	15.1863	16.675	17.7102	17.1368	16.9923	8.94135	16.215	14.1646	22.2063
Terbutryn	IROINLKCQGIITA-UHFFFAOYSA-N	0.6				0.673091	1.26675	4.45894	20.421	2.02053	1.2858	10.9708	2.61308	4.09377	4.05539	1.9304	4.4516	17.7742	2.51365	3.74726	3.41744	3.82461	5.02077	3.98784	4.74286	3.48817	4.25888	5.46864	4.0308	3.16988	4.60416	4.51229	3.27483	3.75165	3.20876	3.16911	3.1245	2.36325	2.3963	2.8622	3.78579	3.0255	3.17055	1.63431	2.68304	1.30108	1.96492	1.19699	3.62811
Tetraacetylethylenediamine	FRPJTGXMTIIFIT-UHFFFAOYSA-N	35
Tetrabutylammonium	DZLFLBLQUQXARW-UHFFFAOYSA-N	1.5				1.54714	1.97219	2.0407	3.14015		2.26913	2.55529	1.9571	2.7324	2.98745		4.73902	4.23104		3.94305	3.51397	3.19441	4.25753	3.66587	5.6667	5.87225	3.91173	6.38528	4.97146	5.14656	5.45209	4.19667	3.38056	3.98847	5.52327	5.74891	5.45272	5.59038	3.99691	8.04071	6.11477	5.88168	6.08718	5.56586	5.69317	4.47752	6.15715	4.38336	9.04277
Tetradecyltrimethylammonium	GLFDLEXFOHUASB-UHFFFAOYSA-N	0.6			1.02777	2.94056	1.5158	1.45126	3.04654	2.9694	2.03828	3.88162	5.44461	4.86797	4.78759	2.31914	5.7632	16.4413	2.47786	4.98314	3.23425	3.63792	4.57612	4.16946	3.37545	4.0949	3.00543	2.94178	1.76821	3.15286	3.15255	4.22719	4.23743	3.6035	3.04313	3.63508	3.07134	2.62681	1.73461	1.71697	3.57272	2.67299	2.91318	2.06324	2.44292	1.49566	1.88478	1.62202	1.96844
Tetraglyme	ZUHZGEOKBKGPSW-UHFFFAOYSA-N	10			19.2385		18.7476	17.7411	31.5866	28.7328	18.9002	41.3918	153.307	121.859	119.512	59.6214	158.71			115.706	98.6956	121.036	50.8274	81.7402	49.7617	54.9933	73.2429	47.0607	21.7467	72.7848	35.1986	65.8848	154.849	67.0116	52.145	49.6935	63.9139	148.074	143.755	73.7768	19.5159	33.7404		62.9716	62.3282	55.5188	65.3862	56.1595	32.7769
Tetrahydrophthalimide	CIFFBTOJCKSRJY-UHFFFAOYNA-N	15			17.365	15.1649	18.2801						18.7907					33.5316				16.5122	17.13	17.0967	21.9749	22.6634		23.2376		19.5613	19.2902	20.5358	19.2699		15.3175	17.4549						15.5991	20.8046						15.6443
Tetrapropylammonium	OSBSFAARYOCBHB-UHFFFAOYSA-N	6.4
Theophyllin	ZFXYFBGIUFBOJW-UHFFFAOYSA-N	15	25.8337	93.6052	20.2891	253.212	97.7226	27.6448		40.5828	95.812	47.055	40.8998	27.7757	52.9688	54.7832	57.9743	154.199	339.102	53.6512	49.9452	49.0178	48.4959	45.5949	63.8262	83.2761	22.0819	32.1159		25.5692	31.3175	42.8116	31.1288		22.3017	19.3995	27.9364	26.4044	33.0954				20.7703			15.5338			36.5686
Thiabendazole	WJCNZQLZVWNLKY-UHFFFAOYSA-N	0.5							2.36163		2.36287		2.70501	2.59084	2.55284		2.6747	2.62498		2.31549		2.42329	2.44986	2.49865	2.60341		2.48731	2.63963	2.64926	2.54089	2.6027	2.4421	2.45701	2.52148	2.59065	2.58439	2.60652	1.29619	1.1253	1.32889	2.52587	2.52249	2.51904	1.33766	1.30574	1.21901	1.40886	1.35262	1.51575
Thiacloprid	HOKKPVIRMVDYPB-GXDHUFHOSA-N	0.8																							0.988083															9.1174						11.4097	10.312	2.7716	18.603
Thiacloprid amide	LEZHOZPJYAQQNU-UVTDQMKNSA-N	2.9																		3.79086
Thiamethoxam	NWWZPOKUUAIXIW-DHZHZOJOSA-N	1.2					2.27629		17.0034		6.66813
TMDD	LXOFYPKXCSULTL-UHFFFAOYSA-N	45	182.848	199.598	141.808	342.617	691.056	937.195	1243.25	529.843	1158.64	828.867		163.122	222.902		210.547		89.505	108.517	177.293	132.679	199.92	109.164	592.322	416.252	169.998	168.754	214.671	249.689	209.406	116.429	52.187	135.861	339.537	319.022	1318.07	149.379	61.747	206.135	125.918	109.257	108.695	420.59	249.298	235.878	239.793	320.753	313.942
Torasemide	NGBFQHCMQULJNZ-UHFFFAOYSA-N	0.6																							0.665497	3.93884	3.28344	13.8822	3.94383	4.32865	5.16765	5.22923	4.40729	5.36353	5.65953	4.28027	4.98518	6.03732	5.35068	18.0693	4.37435	4.54575	4.62294	11.7924	7.76742	14.7092	13.3509	9.79561	21.0653
Tramadol	TVYLLZQTGLZFBW-ZBFHGGJFSA-N	1.5		18.8035	20.513	45.5713	54.57	39.5844	98.4305	71.2167	72.0114	122.064	177.691	137.575	116.239	119.1	140.421	664.604	196.786	129.569	140.543	153.549	189.606	114.12	145.581	143.805	122.785	180.953	93.0878	127.919	135.092	143.739	131.982	106.842	120.111	113.967	133.297	98.55	82.3282	37.2626	65.2638	67.017	79.4509	116.952	62.3731	33.2526	49.3443	39.1983	85.0764
Tri-isobutylphosphate	HRKAMJBPFPHCSD-UHFFFAOYSA-N	12.4	12.9277	62.4474	13.3902	16.1097	16.0286	26.5161	15.0668		98.973	16.4198	17.5764		16.3902		20.6904	41.3635		14.8983	19.2838	17.0056	23.9967	19.7039	48.8522	38.1257	16.9971	32.2564	19.9316	20.9908	19.3305	22.5316	17.1017	18.7874	14.997	22.2242	29.5894				27.0028	17.2922	35.8994		12.415				39.5078
Tri-n-butyl citrate	ZFOZVQLOBQUTQQ-UHFFFAOYSA-N	3.1	3.22739	27.674	20.2787	4.93315	9.38247				4.95308		6.25641			15.2094		6.12534		5.57286					10.2092	131.224											6.23982
Tri(butoxyethyl)phosphate	WTLBZVNBAKMVDP-UHFFFAOYSA-N	6.2			6.94169	6.66545	9.94373						18.6533	7.4204		11.8013	9.66225	27.2858							13.1097	25.4839	6.26291	11.9705		6.82404	17.1335					7.12364	11.3748
Triadimenol	BAZVSMNPJJMILC-UHFFFAOYSA-N	0.7
Tributylamine	IMFACGCPASFAPR-UHFFFAOYSA-N	4.9		28.7861								5.64934					9.72111	17.029	5.38926	14.8845					5.41314	5.05385						5.6861
Triclosan	XEFQLINVKFYRCS-UHFFFAOYSA-N	1.1																1.52908
Tricresylphosphate	BOSMZFBHAYFUBJ-UHFFFAOYSA-N	0.6									0.700747
Triethylphosphate	DQWPFSLDHJDLRL-UHFFFAOYSA-N	2	26.224	152.443	3.234	10.154	57.464	15.024			76.358	20.11	10.4395		5.106		9.247	35.383	2.004	11.728	8.814	33.459	20.175	6.169	158.972	131.951	2.965	75.22	25.801	73.148	74.266	19.235	9.807	5.838	72.915	65.306	54.995	66.064	12.314	77.925	59.575	54.718	72.301	49.311	81.852	31.747	49.003	49.767	107.157
Trifloxystrobin	ONCZDRURRATYFI-TVJDWZFNSA-N	1
Trifloxystrobin CGA 321113	ISZQNKFXNXQTTF-NACSPRHISA-N	1.2										1.39198	1.21435	1.26271		2.66199	2.23224	1.30353			1.29903	1.63681	1.93226	1.40118	1.26329			1.44049		1.31363								1.52557	1.77062	1.5037
Triglyme	YFNKIDBQEZZDLK-UHFFFAOYSA-N	3
Trimethoprim	IEDVJHCEMCRBQM-UHFFFAOYSA-N	1.6		2.99351	2.63659	7.8178	2.65399	2.30522	6.58243	4.11031	5.73377	2.92332	8.78158	7.42911	4.50914	2.40856	5.13764	16.2867	5.45474	4.25657	3.8031	3.55299	4.15491	3.59581	3.81522	4.25424	4.48638	7.15969	4.69242	4.49272	4.80624	3.92551	3.64748	3.86708	3.46763	3.80025	3.57468	2.07815	1.82114		2.45251	2.38458	2.38311	1.96419	2.00806	1.72135	1.85984	1.79836	2.23986
Trimethylcitrate	HDDLVZWGOPWKFW-UHFFFAOYSA-N	3.8											3.97493
Trimethyloctylammonium	HTKPDYSCAPSXIR-UHFFFAOYSA-N	1.2					3.10025
Triphenylphosphate	XZZNDPSIHUTMOC-UHFFFAOYSA-N	2.2			9.73108	5.2297							7.03188			7.71564		5.77421							3.16534	7.66948				2.93879	3.09832				3.56196		13.2993
Tripropyl phosphate	RXPQRKFMDQNODS-UHFFFAOYSA-N	0.6							0.960349
Tripropylamine	YFTHZRPMJXBUME-UHFFFAOYSA-N	5.2										6.71652	18.9163	5.23117	8.04983		12.7676	605.137		14.5155	5.3577	13.7669	8.82489		24.1911	26.5036	5.26405	19.7429		15.6534	13.6637				7.64035	7.23607	7.48728
Tris(1-chloro-2-propyl)phosphate	KVMPUXDNESXNOH-UHFFFAOYSA-N	80		81.1714		622.556	135.904	184.349	188.043	168.998	104.893	160.143	209.664	149.927	151.669	136.76	284.986	1605.47	108.417	219.892	320.526	285.809	325.344	216.084	603.408	719.869	287.999	269.49	287.901	280.582	255.343	312.759	234.269	203.265	296.6	250.097	221.291	396.026	213.844	119.951	293.023	186.239	212.017	89.686					91.46
Tris(2-chloroethyl)phosphate	HQUQLFOMPYWACS-UHFFFAOYSA-N	5.8	6.67477	6.98926	11.1727	109.02	11.6723	7.02685	5.96007		9.6219		17.5828	9.46849		13.4738		21.0029		16.3733	8.60426			7.3647	18.9643	21.4355	7.98288	11.2144	7.80877	10.9354	12.4343	7.07472			10.8662	8.27178	6.98336	7.41314			7.31306		6.08909				8.4809
Tritosulfuron	KVEQCVKVIFQSGC-UHFFFAOYSA-N	0.3					2.88065	1.66353	1.28421		1.31407	2.31685	0.843463		1.37191		1.71952			1.22963		1.03719	1.67493	1.28112				1.18101	1.4388	1.38909				1.32837													1.04847
Univul-4050H	UONLDZHKYCFZRW-UHFFFAOYSA-N	6.2																																															7.67118
Ursolic acid	WCGUUGGRBIKTOS-GPOJBZKASA-N	17
Uvinul A Plus	FDATWRLUYRHCJE-UHFFFAOYSA-N	1																2.423
Valsartan	ACWBQPMHZXGDFX-UHFFFAOYSA-N	9		29.0179	27.9029	37.7241	34.3922	11.4033	15.9608	11.833	17.8612	15.7439	22.2379	21.2211	15.5517	38.9689	31.5382	130.279	70.296	28.2846	20.3298	22.6414	25.1702	21.829	29.2627	41.3886	35.9071	93.8968	43.4346	49.1982	53.3094	45.4175	48.0248	43.684	44.8506	43.684	43.943	32.3161	24.8813	33.381	21.1255	26.6638	28.146	32.3537	24.0348	39.8735	42.8192	33.8098	53.9295
Vardenafil	SECKRCOLJRRGGV-UHFFFAOYSA-N	2																							8.00297	3.17728		2.09847
Venlafaxine-O-desmethyl	KYYIDSXMWOZKMP-UHFFFAOYNA-N	2.4		7.06941	10.6475	24.5117	20.3014	13.6453	59.3586	35.6129	39.5581	39.3134	75.2368	66.3421	53.9125	27.3085	59.9085	149.33	49.3137	54.3665	54.1299	53.8675	57.8703	48.9095	55.0183	67.0869	57.8129	84.6181	41.9414	61.224	63.3871	56.9706	53.2225	48.7497	49.2617	54.8132	54.8461	33.3817	31.4861	10.4532	30.2418	27.3894	31.8835	24.7954	19.8036	20.7552	24.3119	14.9951	42.2421
Verapamil	SGTNSNPWRIOYBX-UHFFFAOYSA-N	4
Warfarin	PJVWKTKQMONHTI-UHFFFAOYSA-N	1.2				2.45758	2.04804	2.10122	3.1906	2.22599	3.43264	4.44889	4.30408	2.78627	2.97128	4.49026	6.2699	19.2723	4.69703	3.07313	4.83325	5.30445	4.44998	6.07668	6.48685	5.3259	3.31968	5.44096	4.05781	4.85041	4.72159	4.84409	3.69497	3.89219	4.23691	6.65158	4.59809		3.163		5.0809	3.19419	4.66456	2.05801	1.9686	1.72644	2.00854	1.95386	2.49314
Chemicals not detected
compound	InChIKey	MDL (ng/L)
(Methoxymethyl)triphenylphosphonium	SDMCZCALYDCRBH-UHFFFAOYSA-N	1
1,1,1-Tris(4-hydroxyphenyl)ethane	BRPSWMCDEYMRPE-UHFFFAOYSA-N	1.5
1,5-Naphthalenediamine	KQSABULTKYLFEV-UHFFFAOYSA-N	0.2
1-Butyl-3-methyl-imidazolium	IQQRAVYLUAZUGX-UHFFFAOYSA-N	0.3
2(4-morpholinyl)benzothiazole	VVUVJGRVEYHIHC-UHFFFAOYSA-N	1.3
2,2'-dichloro-4,4'-methylenedianiline	IBOFVQJTBBUKMU-UHFFFAOYSA-N	2.2
2,2'-Methylenebis(ethyl-6-tert-butylphenol)	GPNYZBKIGXGYNU-UHFFFAOYSA-N	0.4
2,4,6-Tribromophenol	BSWWXRFVMJHFBN-UHFFFAOYSA-N	2.1
2,8-Diaminophenazine	CCBDBWAKDHGKNI-UHFFFAOYSA-N	4
2-Amido-3,5,6-trichloro-4-cyanobenzenesulfonic acid	JNMMKKYUIIQPDG-UHFFFAOYSA-N	2
2-Amino-3,8-dimethylimidazo-[4,5-f]quinoxaline (MeIQx)	DVCCCQNKIYNAKB-UHFFFAOYSA-N	0.3
2-Amino-3-methyl-imidazo[4,5-f]quinoline (IQ)	ARZWATDYIYAUTA-UHFFFAOYSA-N	0.5
2-Amino-4,6-dimethylpyrimidine	IDQNBVFPZMCDDN-UHFFFAOYSA-N	5
2-Amino-9H-pyrido[2,3-b]indole (AalphaC)	FJTNLJLPLJDTRM-UHFFFAOYSA-N	1.6
2-Hydroxycarbazole	GWPGDZPXOZATKL-UHFFFAOYSA-N	6
2-Morpholinothiobenzothiazole	MHKLKWCYGIBEQF-UHFFFAOYSA-N	25
3,3',5-Triiodo-L-thyronine	AUYYCJSJGJYCDS-UHFFFAOYNA-N	10
3,3'-Dichlorobenzidine	HUWXDEQWWKGHRV-UHFFFAOYSA-N	3
3,3'-Dimethylbenzidine	NUIURNJTPRWVAP-UHFFFAOYSA-N	0.8
3,4-Dihydroxy-chlorobenzene	WWOBYPKUYODHDG-UHFFFAOYSA-N	2
3-Hydroxy-4,4'-dichlorobiphenyl	YIRDONCMEBQOJP-UHFFFAOYSA-N	15
3-Iodopropynyl butylcarbamate	WYVVKGNFXHOCQV-UHFFFAOYSA-N	5
4,4'-Methylene-bis(2-methyl aniline)	WECDUOXQLAIPQW-UHFFFAOYSA-N	65
4-Amino-2-methylquinoline	COCFIBRMFPWUDW-UHFFFAOYSA-N	2.2
4-Chloro-2,5-dimethoxyaniline	YGUFQYGSBVXPMC-UHFFFAOYSA-N	2.3
4-Fluorobenzoylpropionic acid	WUYWHIAAQYQKPP-UHFFFAOYSA-N	1.9
4-Hydroxy-2,2,6,6-tetramethylpiperidinoxyl	UZFMOKQJFYMBGY-UHFFFAOYSA-N	210
4-Hydroxy-3,4',5-trichlorobiphenyl	OICMUGIRBDYVOV-UHFFFAOYSA-N	20
4-Hydroxybenzotriazole	JMTMSDXUXJISAY-UHFFFAOYSA-N	11
4-Hydroxytamoxifen	TXUZVZSFRXZGTL-UHFFFAOYSA-N	30.5
6,7-Dimethoxy-2-(piperazin-1-yl)quinazolin-4-amine	APKHJGDGWQDBGM-UHFFFAOYSA-N	9
6:2 Fluorotelomerphosphate diester	ZDYYWMSLMLTXDM-UHFFFAOYSA-N	6.9
8:2 Fluorotelomersulfonic acid	ALVYVCQIFHTIRD-UHFFFAOYSA-N	0.6
Abamectin	RRZXIRBKKLTSOM-XPNPUAGNSA-N	0.6
Acephate	YASYVMFAVPKPKE-UHFFFAOYNA-N	1.2
Acetochlor	VTNQPKFIQCLBDU-UHFFFAOYSA-N	0.8
Aflatoxin B1	OQIQSTLJSLGHID-UHFFFAOYNA-N	1
Aldicarb	QGLZXHRNAYXIBU-WEVVVXLNSA-N	0.6
Amidosulfuron	CTTHWASMBLQOFR-UHFFFAOYSA-N	0.5
Aminobifenox acid	DNBRVZFQNDQJOB-UHFFFAOYSA-N	0.3
Amiodarone	IYIKLHRQXLHMJQ-UHFFFAOYSA-N	0.4
Anastrozole	YBBLVLTVTVSKRW-UHFFFAOYSA-N	0.5
Aristolochic acid I	BBFQZRXNYIEMAW-UHFFFAOYSA-N	13
Azelastine	MBUVEWMHONZEQD-UHFFFAOYSA-N	32
Azinphos methyl	CJJOSEISRRTUQB-UHFFFAOYSA-N	13.2
Azobenzene	DMLAVOWQYNRWNQ-BUHFOSPRSA-N	19.1
Basic Blue 41	ZZJJYUNNNYLVAR-UHFFFAOYSA-N	0.6
Benzethonium	SIYLLGKDQZGJHK-UHFFFAOYSA-N	16
Benzidine	HFACYLZERDEVSX-UHFFFAOYSA-N	1.7
Bifenox free acid	IUSYSZLVZMUVDO-UHFFFAOYSA-N	8
Biochanin A	WUADCCWRTIWANL-UHFFFAOYSA-N	1.9
Bisphenol A (2,3-dihydroxypropyl) glycidyl ether	NBLIPZBCGXIEFO-UHFFFAOYSA-N	2.5
Bisphenol AF	ZFVMWEVVKGLCIJ-UHFFFAOYSA-N	1.2
Bisphenol BP	BATCUENAARTUKW-UHFFFAOYSA-N	22
Bisphenol C	OWEYKIWAZBBXJK-UHFFFAOYSA-N	10
Bisphenol F	PXKLMJQFEQBVLD-UHFFFAOYSA-N	7.5
Bisphenol FL	YWFPGFJLYRKYJZ-UHFFFAOYSA-N	2.1
Bisphenol G	IJWIRZQYWANBMP-UHFFFAOYSA-N	2.1
Bisphenol PH	BKTRENAPTCBBFA-UHFFFAOYSA-N	14.7
Bromacil	CTSLUCNDVMMDHG-UHFFFAOYNA-N	4.8
Bromochlorophen	TYBHZVUFOINFDV-UHFFFAOYSA-N	3.4
Bromoxynil	UPMXNNIRAGDFEH-UHFFFAOYSA-N	100
Butorphanol	IFKLAQQSCNILHL-UHFFFAOYNA-N	0.6
Carbaryl	CVXBEEMKQHEXEN-UHFFFAOYSA-N	1.5
Carbofuran	DUEPRVBVGDRKAG-UHFFFAOYSA-N	51
Carboline	BPMFPOGUJAAYHL-UHFFFAOYSA-N	0.7
Chlordimeform	STUSTWKEFDQFFZ-KPKJPENVSA-N	3.2
Chlorendic acid	DJKGDNKYTKCJKD-UHFFFAOYNA-N	6
Chlorfenvinphos	FSAVDKDHPDSCTO-UHFFFAOYSA-N	43
Chlorpheniramine	SOYKEARSMXGVTM-UHFFFAOYNA-N	7.9
Chlorpropham	CWJSHJJYOPWUGX-UHFFFAOYSA-N	6.5
Clonidine	GJSURZIOUXUGAL-UHFFFAOYSA-N	3.9
Clotrimazole	VNFPBHJOKIVQEB-UHFFFAOYSA-N	45
Cyclohexylphenylketone	BMFYCFSWWDXEPB-UHFFFAOYSA-N	0.4
DCOIT	PORQOHRXAJJKGK-UHFFFAOYSA-N	75
Demeton-S-methyl sulfoxide	PMCVMORKVPSKHZ-UHFFFAOYNA-N	1.3
Desloratadine	JAUOIFJMECXRGI-UHFFFAOYSA-N	4.5
Diazepam	AAOVKJBEBIDNHE-UHFFFAOYSA-N	1.6
Diazoxon	VBLJFQYCTRKKKF-UHFFFAOYSA-N	2.6
Dibutyl sebacate	PYGXAGIECVVIOZ-UHFFFAOYSA-N	41
Dichlorophen	MDNWOSOZYLHTCG-UHFFFAOYSA-N	12
Dichlorprop	MZHCENGPTKEIGP-UHFFFAOYSA-N	2.5
Dichlorvos	OEBRKCOSUFCWJD-UHFFFAOYSA-N	41
Diethylstilbestrol	RGLYKWWBQGJZGM-ISLYRVAYSA-N	20
Diflubenzuron	QQQYTWIFVNKMRW-UHFFFAOYSA-N	0.6
Dihexyl phthalate	KCXZNSGUUQJJTR-UHFFFAOYSA-N	45
Diisopropyl sebacate	XFKBBSZEQRFVSL-UHFFFAOYSA-N	7.7
Dimethachlor OA	MHGMSAFPNAKIRZ-UHFFFAOYSA-N	0.6
Dimethenamid OA	HOYCASTVMCEOTP-UHFFFAOYSA-N	7.5
Dimetindene	MVMQESMQSYOVGV-UHFFFAOYNA-N	6
Dinoseb	OWZPCEFYPSAJFR-UHFFFAOYSA-N	6
Dinotefuran	YKBZOVFACRVRJN-UHFFFAOYNA-N	5.1
Dinoterb	IIPZYDQGBIWLBU-UHFFFAOYSA-N	6
Disperse Orange 61	MWMJPPMTXZJLIK-UHFFFAOYSA-N	6
Dodemorph	JMXKCYUTURMERF-UHFFFAOYSA-N	0.3
Drometrizole	MCPKSFINULVDNX-UHFFFAOYSA-N	15
Duloxetine	ZEUITGRIYCTCEM-UHFFFAOYSA-N	100
EDDP	AJRJPORIQGYFMT-PVOVUMCXSA-N	0.4
Efavirenz	XPOQHMRABVBWPR-UHFFFAOYSA-N	0.7
Emamectin B1a	CXEGAUYXQAKHKJ-NSBHKLITSA-N	10.3
Enrofloxacin	SPFYMRJSYKOXGV-UHFFFAOYSA-N	15.7
Ethion	RIZMRRKBZQXFOY-UHFFFAOYSA-N	3.9
Ethyl azinphos	RQVGAIADHNPSME-UHFFFAOYSA-N	1.2
Fenamidone	LMVPQMGRYSRMIW-KRWDZBQOSA-N	1.3
Fenoxaprop-P	MPPOHAUSNPTFAJ-UHFFFAOYNA-N	12
Fenoxycarb	HJUFTIJOISQSKQ-UHFFFAOYSA-N	100
Fenpropidin	MGNFYQILYYYUBS-UHFFFAOYSA-N	13
Fenpropimorph	RYAUSSKQMZRMAI-ALOPSCKCSA-N	0.7
Fenpyroximate	YYJNOYZRYGDPNH-MFKUBSTISA-N	23.7
Fenthion	PNVJTZOFSHSLTO-UHFFFAOYSA-N	2.8
Fipronil desulfinyl	JWKXVHLIRTVXLD-UHFFFAOYSA-N	10
Fipronil sulfide	FQXWEKADCSXYOC-UHFFFAOYSA-N	1.1
Flubendiamide	ZGNITFSDLCMLGI-UHFFFAOYSA-N	18.7
Flufenamic acid	LPEPZBJOKDYZAD-UHFFFAOYSA-N	100
Flufenoxuron	RYLHNOVXKPXDIP-UHFFFAOYSA-N	10
Flumequine	DPSPPJIUMHPXMA-UHFFFAOYSA-N	14.5
Flumioxazin	FOUWCSDKDDHKQP-UHFFFAOYSA-N	4.2
Fluoxastrobin	UFEODZBUAFNAEU-NLRVBDNBSA-N	2.6
Fluoxetine	RTHCYVBBDHJXIQ-UHFFFAOYNA-N	1.2
Flupentixol	NJMYODHXAKYRHW-DVZOWYKESA-N	20
Flurtamone	NYRMIJKDBAQCHC-UHFFFAOYSA-N	45
Flusilazole	FQKUGOMFVDPBIZ-UHFFFAOYSA-N	3.5
Glibenclamide	ZNNLBTZKUZBEKO-UHFFFAOYSA-N	25
Guanfacine	INJOMKTZOLKMBF-UHFFFAOYSA-N	0.2
Hexabromocyclododecane	DEIGXXQKDWULML-UHFFFAOYNA-N	1.2
Hexadecylpyridinium	NEUSVAOJNUQRTM-UHFFFAOYSA-N	0.4
Imazapyr	CLQMBPJKHLGMQK-UHFFFAOYSA-N	0.3
Indoxacarb	VBCVPMMZEGZULK-NRFANRHFSA-N	6
Ipconazole	QTYCMDBMOLSEAM-UHFFFAOYNA-N	1.8
Iprodione	ONUFESLQCSAYKA-UHFFFAOYSA-N	1.9
Irgacure 369	UHFFVFAKEGKNAQ-UHFFFAOYNA-N	0.6
Irganox 1098	OKOBUGCCXMIKDM-UHFFFAOYSA-N	0.8
Isopyrazam	XTDZGXBTXBEZDN-UHFFFAOYNA-N	0.6
Ivermectin B1a	AZSNMRSAGSSBNP-XPNPUAGNSA-N	3
Kresoxim-methyl	ZOTBXTZVPHCKPN-ZPHPHTNESA-N	4
Lauric isopropanolamide	MMBILEWCGWTAOV-UHFFFAOYSA-N	2.6
Linuron	XKJMBINCVNINCA-UHFFFAOYSA-N	140
L-Thyroxine	XUIIKFGFIJCVMT-LBPRGKRZSA-N	0.4
Mebeverine	VYVKHNNGDFVQGA-UHFFFAOYSA-N	5
Mepanipyrim	CIFWZNRJIBNXRE-UHFFFAOYSA-N	0.4
Mesosulfuron-methyl	NIFKBBMCXCMCAO-UHFFFAOYSA-N	9
Metaflumizone	MIFOMMKAVSCNKQ-QNKGDIEWSA-N	0.4
Metazachlor BH 479-11	GFGYMDAFJMPNCC-UHFFFAOYSA-N	0.2
Metazachlor BH 479-9	DYCHUHSHQIYFAI-UHFFFAOYSA-N	2.4
Metconazole	XWPZUHJBOLQNMN-UHFFFAOYSA-N	0.5
Methomyl	UHXUZOCRWCRNSJ-QPJJXVBHSA-N	3.9
Methyl 3-(3,5-di-tert-butyl-4-hydroxyphenyl)propionate	PXMJCECEFTYEKE-UHFFFAOYSA-N	1.2
Methylchloroisothiazolinone	DHNRXBZYEKSXIM-UHFFFAOYSA-N	0.6
Metolachlor-NOA 413173	WOXWIWNBIJDJHI-JTQLQIEISA-N	1.7
Metribuzin	FOXFZRUHNHCZPX-UHFFFAOYSA-N	5.8
Miconazole	BYBLEWFAAKGYCD-UHFFFAOYSA-N	0.3
Monensin	GAOZTHIDHYLHMS-UHFFFAOYSA-N	19.4
Montelukast	UCHDWCPVSPXUMX-UHFFFAOYSA-N	7
N-Ethyl-N-(2-hydroxyethyl)perfluorooctylsulfonamide	HUFHNYZNTFSKCT-UHFFFAOYSA-N	0.8
N-Ethylperfluorooctane sulfonamide	CCEKAJIANROZEO-UHFFFAOYSA-N	1.3
Nitrendipin	PVHUJELLJLJGLN-UHFFFAOYSA-N	7
Nitrofurantoin	NXFQHRVNIOXGAQ-YCRREMRBSA-N	1.5
Nonylphenol_isomers	SLULBVLEUPOSOI-UHFFFAOYSA-N	2
N-Phenyl-1-naphthylamine	XQVWYOYUZDUNRW-UHFFFAOYSA-N	2.3
Omethoate	PZXOQEXFMJCDPG-UHFFFAOYSA-N	10
Ondansetron	FELGMEQIXOGIFQ-UHFFFAOYSA-N	100
Oxadiazone	CHNUNORXWHYHNE-UHFFFAOYSA-N	0.8
Oxamyl	KZAUOCCYDRDERY-UITAMQMPSA-N	5.4
Padimate O	WYWZRNAHINYAEF-UHFFFAOYNA-N	4.7
Pendimethalin	CHIFOSRWCNZCFN-UHFFFAOYSA-N	11
Penoxsulam	SYJGKVOENHZYMQ-UHFFFAOYSA-N	45
Pentachlorophenol	IZUPBVBPLAPZRR-UHFFFAOYSA-N	1.7
Perfluoro-4-methoxybutanoic acid	CZTBTZZANBJSLY-UHFFFAOYSA-N	0.8
Perfluorodecanoic acid	PCIUEQPBYFRTEM-UHFFFAOYSA-N	5
Perfluoroheptanesulfonic acid	OYGQVDSRYXATEL-UHFFFAOYSA-N	2.8
Perfluorononanoic acid	UZUFPBIDKMEQEQ-UHFFFAOYSA-N	4.5
Perfluorooctanesulfonamide	RRRXPPIDPYTNJG-UHFFFAOYSA-N	2.3
Perfluorotetradecanoic acid	RUDINRUXCKIXAJ-UHFFFAOYSA-N	28
Perfluoroundecanoic acid	SIDINRCMMRKXGQ-UHFFFAOYSA-N	0.4
Phenothiazine	WJFKNYWRSNBZNX-UHFFFAOYSA-N	5.6
Phenytoin	CXOFVDLJLONNDW-UHFFFAOYSA-N	3.7
Picolinafen	CWKFPEBMTGKLKX-UHFFFAOYSA-N	10
Prochloraz	TVLSRXXIMLFWEO-UHFFFAOYSA-N	1
Prochloraz BTS40348	CLFQSOIBYICELN-UHFFFAOYSA-N	0.6
Prochloraz BTS44596	RHDVQZWCBQXOJW-UHFFFAOYSA-N	2
Procymidone	QXJKBPAVAHBARF-UHFFFAOYNA-N	8
Profenofos	QYMMJNLHFKGANY-UHFFFAOYNA-N	13
Promethazin	PWWVAXIEGOYWEE-UHFFFAOYSA-N	4.9
Propachlor	MFOUDYKPLGXPGO-UHFFFAOYSA-N	61
Propanil	LFULEKSKNZEWOE-UHFFFAOYSA-N	2.1
Propargite	ZYHMJXZULPZUED-UHFFFAOYNA-N	0.4
Propyphenazone	PXWLVJLKJGVOKE-UHFFFAOYSA-N	6
Pymetrozine	QHMTXANCGGJZRX-WUXMJOGZSA-N	1.1
Pyraclostrobin	HZRSNVGNWUDEFX-UHFFFAOYSA-N	12
Pyrazophos	JOOMJVFZQRQWKR-UHFFFAOYSA-N	1
Pyridaben	DWFZBUWUXWZWKD-UHFFFAOYSA-N	85
Pyriproxyfen	NHDHVHZZCFYRSB-UHFFFAOYSA-N	0.6
Quinolin-2-amine	GCMNJUJAKQGROZ-UHFFFAOYSA-N	5.7
Risperidone	RAPZEAPATHNIPO-UHFFFAOYSA-N	1.7
Rutin	0	0.7
Salinomycin	KQXDHUJYNAXLNZ-XQSDOZFQSA-N	0.6
Sorafenib	MLDQJTXFUGDVEO-UHFFFAOYSA-N	2.2
Spirodiclofen	DTDSAWVUFPGDMX-UHFFFAOYSA-N	8
Spiroxamine	PUYXTUJWRLOUCW-UHFFFAOYSA-N	21.4
Sulcotrione	PQTBTIFWAXVEPB-UHFFFAOYSA-N	1.6
Sulfadimethoxine	ZZORFUFYDOWNEF-UHFFFAOYSA-N	1.1
Sulfamethazine	ASWVTGNCAZCNNR-UHFFFAOYSA-N	4.7
Taxifolin	CXQWRCVTCMQVQX-LSDHHAIUSA-N	1
Tepraloxydim	IOYNQIMAUDJVEI-ZFNPBRLTSA-N	0.7
Terbufos	XLNZEKHULJKQBA-UHFFFAOYSA-N	7.2
Tetrabromobisphenol A	VEORPZCZECFIRK-UHFFFAOYSA-N	100
Tetracain	GKCBAIGFKIBETG-UHFFFAOYSA-N	88
Tetramethylthiuram monosulfide	REQPQFUJGGOFQL-UHFFFAOYSA-N	51
Tinuvin 770	XITRBUPOXXBIJN-UHFFFAOYSA-N	21
Tolclofos-methyl	OBZIQQJJIKNWNO-UHFFFAOYSA-N	75
Tolfenamic acid	YEZNLOUZAIOMLT-UHFFFAOYSA-N	1.5
Triallate	MWBPRDONLNQCFV-UHFFFAOYSA-N	11
Triazophos	AMFGTOFWMRQMEM-UHFFFAOYSA-N	0.3
Trichlorfon	NFACJZMKEDPNKN-UHFFFAOYSA-N	3.5
Triclocarban	ICUTUKXCWQYESQ-UHFFFAOYSA-N	0.3
Triclopyr	REEQLXCGVXDJSQ-UHFFFAOYSA-N	50
Trifloxystrobin NOA413161	FNMBGDHYHINSHI-TYNPDKIBSA-N	8.4
Trifloxystrobin NOA413163	FNMBGDHYHINSHI-VDYLEKFBSA-N	12
Tris(2,3-dibromopropyl)isocyanurate	NZUPFZNVGSWLQC-UHFFFAOYNA-N	28
Tris(2,3-dibromopropyl)phosphate	PQYJRMFWJJONBO-UHFFFAOYNA-N	12
Tylosin	WBPYTXDJUQJLPQ-VMXQISHHSA-N	2.3
UV-320	LHPPDQUVECZQSW-UHFFFAOYSA-N	10.5
UV-328	ZMWRRFHBXARRRT-UHFFFAOYSA-N	300
UV-928	UZUNCLSDTUBVCN-UHFFFAOYSA-N	80
Zearalenone	MBMQEIFVQACCCH-QBODLPLBSA-N	0.5
Ziprasidone	MVWVFYHBGMAFLY-UHFFFAOYSA-N	35
[truncated: 84 more columns]

## Sheet: Table SE6 
Table SE6. Available EC10 values for measured chemicals for the SHSY5Y, AhR and AREc32 with respective reference.
Name	InChIKey	SHSY5Y log EC10 [M]	reference SHSY5Y EC10 [M]	AhR log EC10 [M]	reference AhR EC10 [M]	AREc32 log EC10 [M]	reference AREc32 EC10 [M]
(S,S)-Hydroxybupropion	RCOBKSKAZMVBHT-TVQRCGJNSA-N	-	-	-	-	-	-
1-(3-carboxypropyl)-3,7-dimethylxanthine	WKASGTGXOGALBG-UHFFFAOYSA-N	-	-	-	-	-	-
1,2-Benzisothiazolinone	DMSMPAJRVJJAGA-UHFFFAOYSA-N	-6.80515	Braun et al. 2024	not active	Tox21	not active	Tox21
1,3-Di-o-tolylguanidine	OPNUROKCUBTKLF-UHFFFAOYSA-N	-5.20886	Braun et al. 2024	-	-	-	-
1,3-Diphenylguanidine	OWRCNXZUPFZXOS-UHFFFAOYSA-N	-4.94152	Braun et al. 2024	not active	Tox21	5.22E-05	Tox21
1,3-Diphenylurea	GWEHVDNNLFDJLR-UHFFFAOYSA-N	-3.34176	Braun et al. 2024	-	-	-	-
1,7-Diaminophenazine	FRPNYDRHOLAYDZ-UHFFFAOYSA-N	-	-	-	-	-	-
10,11-Dihydro-10-hydroxycarbamazepine	BMPDWHIDQYTSHX-UHFFFAOYSA-N	-	-	-	-	-	-
10,11-Dihydro-10,11-dihydroxycarbamazepine	PRGQOPPDPVELEG-UHFFFAOYSA-N	-	-	-	-	-	-
1-Cyclohexyl-3-phenylurea	WPLYTRWMCWBZEN-UHFFFAOYSA-N	-	-	-	-	-	-
1H-Benzotriazole	QRUDEWIWKLJBPS-UHFFFAOYSA-N	-3.46405	Braun et al. 2024	-3.21681	Neale et al. 2020	not active	Neale et al. 2020
1-Hexanesulfonic acid	FYAQQULBLMNGAH-UHFFFAOYSA-N	-	-	-	-	-	-
1-Naphthol	KJCVRFUGPWSIIH-UHFFFAOYSA-N	-5.20289	Braun et al. 2024	-5.42481	Tox21	4.41E-05	Tox21
1-Naphthylamine	RUFPHBVGCFYCNW-UHFFFAOYSA-N	-	-	-5.44733	Tox21	4.79E-05	Tox21
2-(2-(2-Methoxyethoxy)ethoxy)ethanol	JLGLQAWTXXGVEM-UHFFFAOYSA-N	-	-	-	-	-	-
2-(Diethylamino)-6-methylpyrimidin-4-one	NQCPECCCWDWTJJ-UHFFFAOYSA-N	-	-	-	-	-	-
2-(Methylthio)benzothiazole	UTBVIMLZIRIFFR-UHFFFAOYSA-N	-4.37154	Braun et al. 2024	-3.47886	Neale et al. 2020	2.40E-04	Neale et al. 2020
2,2'-Dihydroxybiphenyl	IMHDGJOMLMDPJN-UHFFFAOYSA-N	-	-	-	-	-	-
2,2'-Dithiobisbenzanilide	BYTIQZZTIKOEDQ-UHFFFAOYSA-N	-	-	-	-	-	-
2,2'-Methylenebis(6-tert-butyl-p-cresol)	KGRVJHAUYBGFFP-UHFFFAOYSA-N	not active	Braun et al. 2024	-	-	-	-
2,2',4,4'-Tetrahydroxybenzophenone	WXNRYSGJLQFHBR-UHFFFAOYSA-N	-	-	-	-	-	-
2,4-Dichlorophenol	HFZWRUODUSTPEG-UHFFFAOYSA-N	not active	Braun et al. 2024	-4.10624	Tox21	not active	Tox21
2,4-Dichlorophenoxyacetic acid	OVSKIKFHRZPJSS-UHFFFAOYSA-N	-	-	not active	Tox21	not active	Neale et al. 2020
2,4-Dihydroxybenzophenone	ZXDDPOHVAMWLBH-UHFFFAOYSA-N	-	-	-	-	-	-
2-Amino-1-methyl-6-phenylimidazo[4,5-b]pyridine (PhIP)	UQVKZNNCIHJZLS-UHFFFAOYSA-N	-	-	-	-	-	-
2,4-Dinitrophenol	UFBJCMHMOXMLKC-UHFFFAOYSA-N	-4.02711	Braun et al. 2024	not active	Tox21	2.49E-04	Neale et al. 2020
2-Amino-3-methylpyridine	RGDQRXPEZUNWHX-UHFFFAOYSA-N	-	-	-	-	-	-
2,6-Di-tert-butyl-4-(dimethylamino)methylphenol	VMZVBRIIHDRYGK-UHFFFAOYSA-N	-	-	-	-	-	-
2,6-Dichlorobenzamide	JHSPCUHPSIUQRB-UHFFFAOYSA-N	not active	Lee et al. 2022	not active	Neale et al. 2020	not active	Tox21
2-Aminobenzimidazole	JWYUFVNJZUSCSM-UHFFFAOYSA-N	-	-	-4.36754	Tox21	not active	Tox21
2-Aminobiphenyl	TWBPWBPGNQWFSJ-UHFFFAOYSA-N	-	-	not active	Tox21	not active	Tox21
2-Benzothiazolesulfonic acid	ZCXGMSGCBDSEOY-UHFFFAOYSA-N	-1.5035	Braun et al. 2024	-3.82974	Neale et al. 2020	8.63E-05	Neale et al. 2020
2-Ethylhexyldiphenylphosphate	CGSLYBDCEGBZCG-UHFFFAOYSA-N	-4.94327	Braun et al. 2024	-	-	-	-
2-Hydroxyatrazine	NFMIMWNQWAWNDW-UHFFFAOYSA-N	not active	Braun et al. 2024	-	-	-	-
2-Hydroxybenzothiazole	YEDUAINPPJYDJZ-UHFFFAOYSA-N	-3.57758	Braun et al. 2024	-3.92812	Neale et al. 2020	2.46E-04	Neale et al. 2020
2-Hydroxycarbamazepine	VPZIYMMSJFWLSP-UHFFFAOYSA-N	-	-	-	-	-	-
2-Hydroxydesethylterbuthylazine	NUISVCFZNCYUIM-UHFFFAOYSA-N	-	-	-	-	-	-
2-Hydroxyquinoline	LISFMEBWQUVKPJ-UHFFFAOYSA-N	-	-	-	-	-	-
2-Isopropyl-6-methyl-pyrimidin-4-ol	AJPIUNPJBFBUKK-UHFFFAOYSA-N	-	-	not active	Tox21	not active	Tox21
2-Isopropylthioxanthone	KTALPKYXQZGAEG-UHFFFAOYSA-N	not active	Braun et al. 2024	-5.42946	Tox21	1.96E-06	Tox21
2-Naphthalene sulfonic acid	KVBGVZZKJNLNJU-UHFFFAOYSA-N	-3.11182	Braun et al. 2024	not active	Tox21	not active	Tox21
2-Naphthol-8-sulfonic acid	HUYJTJXLNBOVFO-UHFFFAOYSA-N	-	-	-	-	-	-
2-Octyl-4-isothiazolin-3-one	JPMIIZHYYWMHDT-UHFFFAOYSA-N	-	-	not active	Tox21	not active	Tox21
2-Oxindole	JYGFTBXVXVMTGB-UHFFFAOYSA-N	-	-	-	-	-	-
2-Phenylphenol	LLEMOWNGBBNAJR-UHFFFAOYSA-N	-3.47403	Braun et al. 2024	not active	Escher et al. 2019	not active	Escher et al. 2019
3,4,5,6-Dibenzo-1,2-oxaphosphane-2-oxide	VBQRUYIOTHNGOP-UHFFFAOYSA-N	-	-	-	-	-	-
3,4,5-Trichlorophenol	GBNHEBQXJVDXSW-UHFFFAOYSA-N	-	-	not active	Tox21	not active	Tox21
3,4-Dichlorophenylurea	CYESCLHCWJKRKM-UHFFFAOYSA-N	-	-	-	-	-	-
3,5,6-Trichloro-2-pyridinol	WCYYAQFQZQEUEN-UHFFFAOYSA-N	-	-	not active	Neale et al. 2020	not active	Neale et al. 2020
3-Chloro-4-methylaniline	RQKFYFNZSHWXAW-UHFFFAOYSA-N	-	-	-	-	-	-
3-Cyclohexyl-1,1-dimethylurea	PZWXYRDNQYUIIU-UHFFFAOYSA-N	-2.12785	Braun et al. 2024	-	-	-	-
4-(4-Hydroxyphenyl)butan-2-one	NJGBTKGETPDVIK-UHFFFAOYSA-N	-	-	-	-	-	-
4-(Dimethylamino)pyridine	VHYFNPMBLIVWCW-UHFFFAOYSA-N	-	-	not active	Tox21	not active	Tox21
4,4'-Methylenedianiline	YBRVSVVVWCFQMG-UHFFFAOYSA-N	-	-	-	-	-	-
4,4'-Oxydianiline	HLBLWEWZXPIGSM-UHFFFAOYSA-N	not active	Braun et al. 2024	-	-	-	-
4,4'-Thiodianiline	ICNFHJVPAJKPHW-UHFFFAOYSA-N	-	-	-5.03763	Tox21	5.16E-05	Tox21
4-Aminoantipyrine	RLFWWDJHLFCNIJ-UHFFFAOYSA-N	-2.81276	Braun et al. 2024	not active	Tox21	not active	Tox21
4-Amino-N,N-dimethylbenzenesulfonamide	BABGMPQXLCJMSK-UHFFFAOYSA-N	-	-	-	-	-	-
4-Bromophenol	GZFGOTFRPZRKDS-UHFFFAOYSA-N	-	-	-	-	-	-
4'-Chloro-2',5'-dimethoxyacetoacetanilide	MOUVJGIRLPZEES-UHFFFAOYSA-N	-	-	-	-	-	-
4-Chloroaniline	QSNSCYSYFYORTR-UHFFFAOYSA-N	-	-	-4.23062	Tox21	7.44E-05	Tox21
4-Chlorophenol	WXNZTHHGJRFXKQ-UHFFFAOYSA-N	-	-	not active	Tox21	not active	Tox21
4-Cumylphenol	QBDSZLJBMIMQRS-UHFFFAOYSA-N	-	-	not active	Tox21	not active	Tox21
4-Formyl-antipyrine	QFYZFYDOEJZMDX-UHFFFAOYSA-N	-	-	-	-	-	-
4-Hydroxybenzophenone	NPFYZDNDJHZQKY-UHFFFAOYSA-N	-	-	-	-	-	-
4-Hydroxyquinoline	PMZDQRJGMBOQBF-UHFFFAOYSA-N	-3.67784	Braun et al. 2024	-	-	-	-
4-Nitroguaiacol	IZLVFLOBTPURLP-UHFFFAOYSA-N	-	-	-	-	-	-
4-Nitrophenol	BTJIUGUIPKRLHP-UHFFFAOYSA-N	-3.6664	Braun et al. 2024	not active	Tox21	not active	Tox21
5-Carboline	RDMFHRSPDKWERA-UHFFFAOYSA-N	-	-	-	-	-	-
5-Chlorobenzotriazole	PZBQVZFITSVHAW-UHFFFAOYSA-N	-	-	not active	Tox21	not active	Tox21
5-Methyl-1H-benzotriazole	LRUDIIUSNGCQKF-UHFFFAOYSA-N	-	-	-3.59176	Neale et al. 2020	not active	Neale et al. 2020
6:2 fluorotelomer sulfonic acid	VIONGDJUYAYOPU-UHFFFAOYSA-N	-	-	-	-	-	-
6PPD-quinone	UBMGKRIXKUIXFQ-UHFFFAOYNA-N	-	-	-	-	-	-
7-(Ethylamino)-4-methylcoumarin	OTNIKUTWXUODJZ-UHFFFAOYSA-N	-	-	-	-	-	-
7-Amino-4-methylcoumarin	GLNDAGDHSLMOKX-UHFFFAOYSA-N	not active	Braun et al. 2024	-3.72816	Escher et al. 2021	-	-
7-Diethylamino-4-methylcoumarin	AFYCEAFSNDLKSX-UHFFFAOYSA-N	-4.78717	Braun et al. 2024	-5.82102	Neale et al. 2020	9.82E-05	Neale et al. 2020
7-Oxolithocholic acid	DXOCDBGWDZAYRQ-AURDAFMXSA-N?	-	-	-	-	-	-
Abacavir	MCGSCOLBFJQGHM-SCZZXKLOSA-N	-	-	-	-	-	-
Acetamiprid	WCXDHFDTOYPNIE-UHFFFAOYSA-N	-	-	-	-	-	-
Acetanilide	FZERHIULMFGESH-UHFFFAOYSA-N	-2.50298	Braun et al. 2024	-	-	-	-
Acetyl-sulfamethoxazole	GXPIUNZCALHVBA-UHFFFAOYSA-N	-	-	not active	Tox21	not active	Tox21
Acridine	DZBUGLKDJFMEHC-UHFFFAOYSA-N	-	-	-	-	-	-
Acridone	FZEYVTFCMJSGMP-UHFFFAOYSA-N	-	-	-	-	-	-
Albendazole	HXHWSAZORRCQMX-UHFFFAOYSA-N	-	-	-5.19044	Tox21	not active	Tox21
Amantadine	DKNWSYNQZKUICI-UHFFFAOYSA-N	-	-	not active	Tox21	not active	Tox21
Ambroxol	JBDGDEWWOUBZPM-UHFFFAOYSA-N	-	-	-	-	-	-
Ametryn	RQVYBGPQFYCBGX-UHFFFAOYSA-N	-	-	not active	Tox21	not active	Tox21
Amidosulfobetaine-14	UTSXERRKRAEDOV-UHFFFAOYSA-O	-	-	-	-	-	-
Amiloride	XSDQTOBWRPYKKA-UHFFFAOYSA-N	-	-	-	-	-	-
Amisulpride	NTJOBXMMWNYJFB-UHFFFAOYNA-N	-	-	-	-	-	-
Amitriptyline	KRMDCWKBEZIMAB-UHFFFAOYSA-N	-	-	-	-	-	-
Apiin	REFJWTPEDVJJIY-UHFFFAOYSA-N	-	-	-	-	-	-
Atenolol	METKIMKYRPQLGS-UHFFFAOYSA-N	-	-	not active	Tox21	7.24E-04	Neale et al. 2020
Atorvastatin	XUKUURHRXDUEBC-UHFFFAOYSA-N	-	-	-	-	-	-
Atrazine	MXWJVTOOROXGIU-UHFFFAOYSA-N	-4.09904	Braun et al. 2024	not active	Tox21	not active	Neale et al. 2020
Avobenzone	XNEFYCZVKIDDMS-UHFFFAOYSA-N	not active	Braun et al. 2024	-	-	-	-
Azithromycin	MQTOSJVFKKJCRP-UHFFFAOYSA-N	-	-	-	-	-	-
Azoxystrobin	WFDXOXNFNRHQEC-UHFFFAOYSA-N	-	-	-	-	-	-
Azoxystrobin acid	IKCXDZCEWZARFL-FOWTUZBSSA-N	-	-	not active	Neale et al. 2020	not active	Neale et al. 2020
Benalaxyl	CJPQIRJHIZUAQP-INIZCTEOSA-N	-	-	-	-	-	-
Bendiocarb	XEGGRYVFLWGFHI-UHFFFAOYSA-N	-	-	not active	Tox21	3.39E-05	Tox21
Bentazone	ZOMSMJKLGFBRBS-UHFFFAOYSA-N	-	-	not active	Neale et al. 2020	not active	Neale et al. 2020
Bentazone-methyl	XFTQFXBQDVWOCY-UHFFFAOYSA-N	-	-	-	-	-	-
Benzimidazole	HYZJCKYKOHLVJF-UHFFFAOYSA-N	-	-	-	-	-	-
Benzocain	BLFLLBZGZJTVJG-UHFFFAOYSA-N	-	-	-4.17005	Tox21	5.37E-05	Tox21
Benzophenone-3	DXGLGDHPHMLXJC-UHFFFAOYSA-N	not active	Lee et al. 2022	-4.37572	Tox21	not active	Tox21
Benzophenone-4	CXVGEDCSTKKODG-UHFFFAOYSA-N	-	-	not active	Tox21	not active	Tox21
Benzothiazole	IOJUPLGTWVMSFF-UHFFFAOYSA-N	-2.99382	Braun et al. 2024	-4.03905	Tox21	not active	Tox21
Benzyldimethyldecylammonium	UARILQSOMYIQCM-UHFFFAOYSA-N	-	-	-	-	-	-
Benzyldimethyldodecylammonium	CYDRXTMLKJDRQH-UHFFFAOYSA-N	-	-	-	-	-	-
Benzyldimethylhexadecylammonium	QDYLMAYUEZBUFO-UHFFFAOYSA-N	-5.85891	Braun et al. 2024	-	-	-	-
Benzyldimethyltetradecylammonium	WNBGYVXHFTYOBY-UHFFFAOYSA-N	-5.0781	Braun et al. 2024	-	-	-	-
Benzyltrimethylammonium	YOUGRGFIHBUKRS-UHFFFAOYSA-N	-	-	-	-	-	-
Bezafibrate	IIBYAHWJQTYFKB-UHFFFAOYSA-N	-	-	not active	Tox21	not active	Tox21
Bicalutamide	LKJPYSCBVHEWIU-UHFFFAOYSA-N	-4.53462	Lee et al. 2022	not active	Tox21	2.50E-05	Tox21
Bis(2-ethylhexyl)phosphate	SEGLCEQVOFDUPX-UHFFFAOYSA-N	-	-	not active	Tox21	not active	Tox21
Bis(4-amino-3-methylcyclohexyl)methane	IGSBHTZEJMPDSZ-UHFFFAOYNA-N	-	-	-	-	-	-
Bisoprolol	VHYCDWMUTMEGQY-UHFFFAOYSA-N	-	-	-	-	-	-
Bisphenol A	IISBACLAFKSPIT-UHFFFAOYSA-N	-4.22944	Braun et al. 2024	not active	Escher et al. 2020	4.95E-05	Escher et al. 2020
Bisphenol B	HTVITOHKHWFJKO-UHFFFAOYSA-N	-	-	not active	Tox21	2.58E-05	Tox21
Bisphenol E	HCNHNBLSNVSJTJ-UHFFFAOYSA-N	-	-	-	-	-	-
Bisphenol S	VPWNQTHUCYMVMZ-UHFFFAOYSA-N	-3.1177	Braun et al. 2024	not active	Tox21	not active	Tox21
Bisphenol Z	SDDLEVPIDBLVHC-UHFFFAOYSA-N	-	-	not active	Tox21	not active	Tox21
Bitertanol	VGPIBGGRCVEHQZ-UHFFFAOYNA-N	-	-	-	-	-	-
Boscalid	WYEMLYFITZORAB-UHFFFAOYSA-N	-	-	not active	Neale et al. 2020	not active	Neale et al. 2020
Bupirimate	DSKJPMWIHSOYEA-UHFFFAOYSA-N	-	-	-4.30627	Tox21	not active	Tox21
Bupropion	SNPPWIUOZRMYNY-UHFFFAOYSA-N	-	-	-	-	-	-
Butylparaben	QFOHBWFCKVYLES-UHFFFAOYSA-N	-	-	-4.10568	Tox21	5.73E-05	Tox21
Caffeine	RYYVLZVUVIJVGH-UHFFFAOYSA-N	-3.20396	Braun et al. 2024	not active	Tox21	not active	Neale et al. 2020
Candesartan	HTQMVQVXFRQIKW-UHFFFAOYSA-N	-	-	not active	Tox21	not active	Tox21
Carbamazepine	FFGPTBGBLSHEPO-UHFFFAOYSA-N	-4.52739	Braun et al. 2024	not active	Neale et al. 2020	not active	Neale et al. 2020
Carbendazim	TWFZGCMQGLPBSX-UHFFFAOYSA-N	-	-	not active	Neale et al. 2020	not active	Neale et al. 2020
Carbetamide	AMRQXHFXNZFDCH-SECBINFHSA-N	-	-	not active	Tox21	not active	Tox21
Celecoxib	RZEKVGVHFLEQIL-UHFFFAOYSA-N	-	-	not active	Tox21	not active	Tox21
Cetirizine	ZKLPARSLTMPFCP-UHFFFAOYSA-N	-	-	-	-	-	-
Chenodeoxycholic acid	RUDATBOHQWOJDD-BSWAIDMHSA-N	-3.34162	Braun et al. 2024	-	-	-	-
Chloramphenicol	WIIZWVCIJKGZOK-UHFFFAOYSA-N	-	-	-	-	-	-
Chlorantraniliprole	PSOVNZZNOMJUBI-UHFFFAOYSA-N	-	-	-	-	-	-
Chloridazon	WYKYKTKDBLFHCY-UHFFFAOYSA-N	-	-	-3.47496	Neale et al. 2020	not active	Neale et al. 2020
Chlorohexidine	GHXZTYHSJHQHIJ-UHFFFAOYSA-N	-	-	-	-	-	-
Chlorophene	NCKMMSIFQUPKCK-UHFFFAOYSA-N	-	-	not active	Neale et al. 2020	7.49E-05	Neale et al. 2020
Chlorosulfuron	VJYIFXVZLXQVHO-UHFFFAOYSA-N	-	-	-	-	-	-
Chlorothalonil-4-hydroxy	MDQKYGOECVSPIW-UHFFFAOYSA-N	-	-	not active	Neale et al. 2020	not active	Neale et al. 2020
Chlorotoluron	JXCGFZXSOMJFOA-UHFFFAOYSA-N	-	-	-5.21396	Neale et al. 2020	not active	Neale et al. 2020
Chloroxuron	IVUXTESCPZUGJC-UHFFFAOYSA-N	-	-	not active	Tox21	7.24E-06	Tox21
Chloroxynil	YRSSHOVRSMQULE-UHFFFAOYSA-N	-	-	-	-	-	-
Cholic acid	BHQCQFFYRZLCQQ-OELDTZBJSA-N	-2.19319	Braun et al. 2024	-	-	-	-
Chrysin	RTIXKCRFFJGDFG-UHFFFAOYSA-N	-	-	-	-	-	-
Citalopram	WSEQXVZVJXJVFP-UHFFFAOYSA-N	-4.69646	Braun et al. 2024	-	-	0.0000358	Escher et al. 2013
Clarithromycin	AGOYDEPGAOXOCK-UHFFFAOYSA-N	-	-	-	-	-	-
Climbazole	OWEGWHBOCFMBLP-UHFFFAOYSA-N	-	-	-5.69465	Tox21	1.68E-04	Tox21
Clindamycin	KDLRVYVGXIQJDK-UHFFFAOYNA-N	-	-	-	-	-	-
Clofibrate	KNHUKKLJHYUCFP-UHFFFAOYSA-N	-	-	not active	Tox21	not active	Tox21
Clofibric acid	TXCGAZHTZHNUAI-UHFFFAOYSA-N	-	-	not active	Tox21	not active	Tox21
Clomazone	KIEDNEWSYUYDSN-UHFFFAOYSA-N	-3.82357	Braun et al. 2024	not active	Tox21	not active	Tox21
Clopidogrel	GKTWGGQPFAXNFI-UHFFFAOYSA-N	-	-	-	-	-	-
Clothianidin	PGOOBECODWQEAB-UHFFFAOYSA-N	-4.08911	Braun et al. 2024	not active	Neale et al. 2020	not active	Neale et al. 2020
Clozapine	QZUDBNBUXVUHMW-UHFFFAOYSA-N	-	-	not active	Tox21	not active	Tox21
Coniine	NDNUANOUGZGEPO-QMMMGPOBSA-N	-	-	-	-	-	-
Cotinine	UIKROCXWUNQSPJ-VIFPVBQESA-N	-3.12996	Braun et al. 2024	not active	Tox21	not active	Tox21
Coumestrol	ZZIALNLLNHEQPJ-UHFFFAOYSA-N	-	-	-	-	-	-
Crotamiton	DNTGGZPQPQTDQF-XBXARRHUSA-N	-	-	-	-	-	-
Cyazofamid	YXKMMRDKEKCERS-UHFFFAOYSA-N	-	-	not active	Tox21	not active	Tox21
Cyclohexylamine	PAFZNILMFXTMIY-UHFFFAOYSA-N	not active	Braun et al. 2024	not active	Tox21	not active	Tox21
Cyclophosphamide	CMSMOCZEIVJLDB-UHFFFAOYSA-N	-	-	-	-	-	-
Cyproconazole	UFNOUKDBUJZYDE-UHFFFAOYSA-N	-	-	not active	Tox21	5.46E-05	Tox21
Cyprodinil	HAORKNGNJCEJBX-UHFFFAOYSA-N	-	-	-5.19654	Neale et al. 2020	2.75E-05	Neale et al. 2020
Cyromazine	LVQDKIWDGQRHTE-UHFFFAOYSA-N	-	-	not active	Tox21	not active	Tox21
Cytisin	ANJTVLIZGCUXLD-DTWKUNHWSA-N	-	-	-	-	-	-
Daidzein	ZQSIJRDFPHDXIC-UHFFFAOYSA-N	-	-	-4.37882	Tox21	4.29E-05	Tox21
Decylsulfate	CSMFSDCPJHNZRY-UHFFFAOYSA-N	-	-	-	-	-	-
DEET	MMOXZBCLCQITDF-UHFFFAOYSA-N	-	-	not active	Neale et al. 2020	not active	Neale et al. 2020
DEET carboxylic acid	PXXLQQDIFVPNMP-UHFFFAOYSA-N	-	-	-	-	-	-
Dehydroacetic acid	PKLPQOJFHFGVBS-UHFFFAOYSA-N	not active	Braun et al. 2024	-	-	-	-
Denatonium	ZFQMTVNLDNXRNQ-UHFFFAOYSA-O	-	-	not active	Neale et al. 2020	not active	Neale et al. 2020
Deoxycholic acid	KXGVEGMKQFWNSR-LLQZFEROSA-N	-3.54294	Braun et al. 2024	-	-	-	-
Desethylatrazine	DFWFIQKMSFGDCQ-UHFFFAOYSA-N	-3.52928	Braun et al. 2024	not active	Tox21	not active	Tox21
Desethyl-napropamide	ZYSGLIDSUFDSLC-UHFFFAOYNA-N	-	-	-	-	-	-
Desethylterbutylazine	LMKQNTMFZLAJDV-UHFFFAOYSA-N	-	-	not active	Neale et al. 2020	7.67E-04	Neale et al. 2020
Desipramine	HCYAFALTSJYZDH-UHFFFAOYSA-N	-	-	-	-	-	-
Desisopropylatrazine	IVENSCMCQBJAKW-UHFFFAOYSA-N	-	-	not active	Tox21	not active	Tox21
Desmethylchlorotoluron	GUMFWXBSFOHZDC-UHFFFAOYSA-N	-	-	-	-	-	-
Dextromethorphan	MKXZASYAUGDDCJ-NJAFHUGGSA-N	-	-	-	-	-	-
Di(2-ethylhexyl)amine	SAIKULLUBZKPDA-UHFFFAOYNA-N	-	-	-	-	-	-
Diazinon	FHIVAFMUCKRCQO-UHFFFAOYSA-N	-	-	-5.3363	Baumer et al. 2021	not active	Neale et al. 2020
Diclofenac	DCOPUUMXTXDBNB-UHFFFAOYSA-N	-	-	not active	Neale et al. 2020	not active	Neale et al. 2020
Diclosan	BYNQFCJOHGOKSS-UHFFFAOYSA-N	-	-	-	-	-	-
Dicyclohexyl sulfosuccinate	QPSVFNQMURAADJ-UHFFFAOYSA-N	-	-	-	-	-	-
Dicyclohexylamine	XBPCUCUWBYBCDP-UHFFFAOYSA-N	-1.87158	Braun et al. 2024	-	-	-	-
Dicyclohexylphthalate	VOWAEIGWURALJQ-UHFFFAOYSA-N	-	-	not active	Tox21	3.64E-05	Tox21
Dicyclohexylurea	ADFXKUOMJKEIND-UHFFFAOYSA-N	-4.18475	Braun et al. 2024	-	-	-	-
Didecyldimethylammonium	JGFDZZLUDWMUQH-UHFFFAOYSA-N	-	-	not active	Neale et al. 2020	4.28E-06	Neale et al. 2020
Difenoconazole	BQYJATMQXGBDHF-UHFFFAOYSA-N	-	-	not active	Tox21	not active	Tox21
Diflufenican	WYEHFWKAOXOVJD-UHFFFAOYSA-N	not active	Lee et al. 2022	-4.43652	Neale et al. 2020	not active	Neale et al. 2020
Diisoheptyl phthalate	RKELNIPLHQEBJO-UHFFFAOYSA-N	not active	Braun et al. 2024	-	-	-	-
Diisopropyladipate	ZDQWESQEGGJUCH-UHFFFAOYSA-N	-	-	-	-	-	-
Diltiazem	HSUGRBWQSSZJOP-RTWAWAEBSA-N	-	-	-	-	-	-
Dimethachlor	SCCDDNKJYDZXMM-UHFFFAOYSA-N	-	-	-	-	-	-
Dimethachlor ESA	RVSCDWJKJDBFRS-UHFFFAOYSA-N	-	-	-	-	-	-
Dimethenamid	JLYFCTQDENRSOL-UHFFFAOYSA-N	-	-	not active	Neale et al. 2020	8.21E-06	Neale et al. 2020
Dimethenamid ESA	YMYKMSAZEZQEER-UHFFFAOYSA-N	-	-	not active	Escher et al. 2021	not active	Escher et al. 2021
Dimethoate	MCWXGJITAZMZEV-UHFFFAOYSA-N	-	-	not active	Neale et al. 2020	not active	Neale et al. 2020
Dimethyl-5-sulfoisophthalate	HTXMGVTWXZBZNC-UHFFFAOYSA-N	-	-	-	-	-	-
Dimethylaminophenazone	RMMXTBMQSGEXHJ-UHFFFAOYSA-N	-	-	not active	Tox21	not active	Tox21
Dimethylfraxetin	RAYQKHLZHPFYEJ-UHFFFAOYSA-N	-	-	-	-	-	-
Dimethylphthalate	NIQCNGHVCWTJSM-UHFFFAOYSA-N	-	-	-	-	-	-
Dimoxystrobin	WXUZAHCNPWONDH-DYTRJAOYSA-N	-	-	not active	Escher et al. 2021	not active	Escher et al. 2021
Di-n-butyl phosphate	JYFHYPJRHGVZDY-UHFFFAOYSA-N	-	-	not active	Tox21	not active	Tox21
Di-n-pentylphthalate	IPKKHRVROFYTEK-UHFFFAOYSA-N	-	-	-	-	-	-
Dioctylsulfosuccinate	HNSDLXPSAYFUHK-UHFFFAOYSA-N	-3.88747	Braun et al. 2024	-	-	-	-
Diphenhydramine	ZZVUWRFHKOJYTH-UHFFFAOYSA-N	-	-	not active	Tox21	not active	Neale et al. 2020
Diphenylphosphate	ASMQGLCHMVWBQR-UHFFFAOYSA-N	-	-	not active	Tox21	not active	Tox21
Diphenylphosphine oxide	ASUOLLHGALPRFK-UHFFFAOYSA-N	-	-	-	-	-	-
Diuron	XMTQQYYKAHVGBJ-UHFFFAOYSA-N	-	-	-5.7122	Neale et al. 2020	3.52E-05	Neale et al. 2020
DNOC	ZXVONLUNISGICL-UHFFFAOYSA-N	-3.26086	Braun et al. 2024	-	-	-	-
Dodecane-12-lactam	JHWNWJKBPDFINM-UHFFFAOYSA-N	-	-	-	-	-	-
Dodecanedioic acid	TVIDDXQYHWJXFK-UHFFFAOYSA-N	-	-	-	-	-	-
Dodecyltrimethylammonium	VICYBMUVWHJEFT-UHFFFAOYSA-N	-	-	-	-	-	-
Emtricitabine	XQSPYNMVSIKCOC-NTSWFWBYSA-N	-	-	not active	Tox21	-	-
Enalapril	GBXSMTUPTTWBMN-XIRDDKMYSA-N	-	-	not active	Tox21	not active	Tox21
Enoxolone	MPDGHEJMBKOTSU-YKLVYJNSSA-N	-	-	not active	Tox21	not active	Tox21
Epoxiconazole	ZMYFCFLJBGAQRS-UHFFFAOYSA-N	-	-	-	-	-	-
Eprosartan	OROAFUQRIXKEMV-LDADJPATSA-N	-	-	-	-	-	-
Erythromycin	ULGZDMOVFRHVEP-RWJQBGPGSA-N	-	-	not active	Neale et al. 2020	not active	Neale et al. 2020
Ethofumesate	IRCMYGHHKLLGHV-UHFFFAOYSA-N	-	-	not active	Neale et al. 2020	5.56E-05	Neale et al. 2020
Ethyl 4-(dimethylamino)benzoate	FZUGPQWGEGAKET-UHFFFAOYSA-N	-	-	-4.52578	Tox21	not active	Tox21
Ethylparaben	NUVBSKCKDOMJSU-UHFFFAOYSA-N	-	-	not active	Tox21	not active	Tox21
Etocrylene	IAJNXBNRYMEYAZ-UHFFFAOYSA-N	-	-	-	-	-	-
Etoposide	VJJPUSNTGOMMGY-UHFFFAOYSA-N	-	-	-	-	-	-
Fenhexamid	VDLGAVXLJYLFDH-UHFFFAOYSA-N	-	-	not active	Tox21	1.13E-05	Tox21
Fenpropimorph acid	OZMMLYFAEKBWEE-UHFFFAOYNA-N	-	-	-	-	-	-
Fenuron	XXOYNJXVWVNOOJ-UHFFFAOYSA-N	not active	Braun et al. 2024	not active	Tox21	not active	Tox21
Fexofenadine	RWTNPBWLLIMQHL-UHFFFAOYNA-N	-	-	-	-	-	-
Finasteride	DBEPLOCGEIEOCV-WSBQPABSSA-N	-	-	not active	Tox21	3.39E-05	Tox21
Fipronil	ZOCSXAVNDGMNBV-UHFFFAOYSA-N	-4.3669	Braun et al. 2024	not active	Neale et al. 2020	not active	Tox21
Fipronil sulfone	LGHZJDKSVUTELU-UHFFFAOYSA-N	-4.82763	Braun et al. 2024	-	-	-	-
Flonicamid	RLQJEEJISHYWON-UHFFFAOYSA-N	-	-	-	-	-	-
Fluconazole	RFHAOTPXVQNOHP-UHFFFAOYSA-N	-	-	not active	Tox21	not active	Tox21
Fludioxonil	MUJOIMFVNIBMKC-UHFFFAOYSA-N	-	-	-5.88941	Tox21	not active	Tox21
Flufenacet	IANUJLZYFUDJIH-UHFFFAOYSA-N	-	-	not active	Tox21	5.26E-05	Neale et al. 2020
Flufenacet ESA	SZCMHDLOUVZYST-UHFFFAOYSA-N	-	-	not active	Neale et al. 2020	not active	Neale et al. 2020
Fluopicolide	GBOYJIHYACSLGN-UHFFFAOYSA-N	-	-	-	-	-	-
Fluopyram	KVDJTXBXMWJJEF-UHFFFAOYSA-N	-	-	-	-	-	-
Flupyradifurone	QOIYTRGFOFZNKF-UHFFFAOYSA-N	-	-	-	-	-	-
Flurbiprofen	SYTBZMRGLBWNTM-UHFFFAOYNA-N	-	-	-	-	-	-
Flutolanil	PTCGDEVVHUXTMP-UHFFFAOYSA-N	-	-	-	-	-	-
Flutriafol	JWUCHKBSVLQQCO-UHFFFAOYNA-N	-	-	-	-	-	-
Fluvoxamine	CJOFXWAVKWHTFT-UHFFFAOYSA-N	-	-	-	-	-	-
Fluxapyroxad	SXSGXWCSHSVPGB-UHFFFAOYSA-N	-	-	not active	Neale et al. 2020	not active	Neale et al. 2020
Foramsulfuron	HICJAEZEEBOKGV-UHFFFAOYSA-N	-	-	-	-	-	-
Formononetin	HKQYGTCOTHHOMP-UHFFFAOYSA-N	-	-	-	-	-	-
Fraxidin	QNFBKOHHLAWWTC-UHFFFAOYSA-N	-	-	-	-	-	-
Furosemide	ZZUFCTLCJUWOSV-UHFFFAOYSA-N	-	-	not active	Tox21	not active	Tox21
Gabapentin-Lactam	JAWPQJDOQPSNIQ-UHFFFAOYSA-N	-	-	-	-	-	-
Galantamine	ASUTZQLVASHGKV-JDFRZJQESA-N	-	-	-	-	-	-
Genistein	TZBJGXHYKVUXJN-UHFFFAOYSA-N	-	-	-4.76447	Neale et al. 2020	1.57E-05	Neale et al. 2020
Glimepiride	WIGIZIANZCJQQY-UHFFFAOYSA-N	-	-	-	-	-	-
Gramine	OCDGBSUVYYVKQZ-UHFFFAOYSA-N	-	-	-	-	-	-
Haloxyfop-P	GOCUAJYOYBLQRH-UHFFFAOYNA-N	-	-	-	-	-	-
Harman	PSFDQSOCUJVVGF-UHFFFAOYSA-N	-	-	-	-	-	-
Harmine	BXNJHAXVSOCGBA-UHFFFAOYSA-N	-	-	-	-	-	-
Hexa(methoxymethyl)melamine	BNCADMBVWNPPIZ-UHFFFAOYSA-N	-3.10346	Braun et al. 2024	not active	Escher et al. 2021	not active	Escher et al. 2021
Hexadecyltrimethylammonium	RLGQACBPNDBWTB-UHFFFAOYSA-N	-6.14384	Braun et al. 2024	not active	Neale et al. 2020	not active	Neale et al. 2020
Hexazinone	CAWXEEYDBZRFPE-UHFFFAOYSA-N	not active	Braun et al. 2024	not active	Tox21	not active	Neale et al. 2020
Hexylamine	BMVXCPBXGZKUPN-UHFFFAOYSA-N	-	-	-	-	-	-
HFPO-DA	CSEBNABAWMZWIF-UHFFFAOYNA-N	-	-	-	-	-	-
Hydrochlorothiazide	JZUFKLXOESDKRF-UHFFFAOYSA-N	-	-	not active	Tox21	not active	Tox21
Hyperoside	OVSQVDMCBVZWGM-UHFFFAOYNA-N	-	-	-	-	-	-
Ibuprofen	HEFNNWSXXWATRW-UHFFFAOYSA-N	-3.2615	Braun et al. 2024	not active	Tox21	not active	Neale et al. 2020
Icaridin	QLHULAHOXSSASE-UHFFFAOYSA-N	-	-	not active	Tox21	not active	Tox21
Ifosfamide	HOMGKSMUEGBAAB-UHFFFAOYSA-N	-2.50911	Braun et al. 2024	not active	Tox21	not active	Tox21
Imazalil	PZBPKYOVPCNPJY-UHFFFAOYSA-N	-	-	not active	Tox21	not active	Tox21
Imidacloprid	YWTYJOPNNQFBPC-UHFFFAOYSA-N	-3.56477	Braun et al. 2024	not active	Neale et al. 2020	not active	Neale et al. 2020
Imidacloprid-guanidine	UEQZFAGVRGWPDK-UHFFFAOYSA-N	-	-	-	-	-	-
Imidacloprid-urea	ADWTYURAFSWNSU-UHFFFAOYSA-N	-	-	-	-	-	-
Iminostilbene	LCGTWRLJTMHIQZ-UHFFFAOYSA-N	-	-	-5.06753	Neale et al. 2020	4.67E-05	Neale et al. 2020
Indole-3-acrylic acid	JUFCFYAQXLCTSV-UHFFFAOYSA-N	-	-	-	-	-	-
Indole-3-carboxyaldehyde	OLNJUISKUQQNIM-UHFFFAOYSA-N	-	-	-	-	-	-
Indometacin	CGIGDMFJXJATDK-UHFFFAOYSA-N	-	-	not active	Tox21	not active	Tox21
Iohexol	NTHXOOBQLCIOLC-UHFFFAOYSA-N	-	-	not active	Tox21	not active	Tox21
Iomeprol	NJKDOADNQSYQEV-UHFFFAOYNA-N	-	-	-	-	-	-
Iopromide	DGAIEPBNLOQYER-UHFFFAOYNA-N	-	-	-	-	-	-
Irgarol	HDHLIWCXDDZUFH-UHFFFAOYSA-N	-	-	not active	Tox21	3.18E-05	Tox21
Isophorone diamine	RNLHGQLZWXBQNY-UHFFFAOYSA-N	-	-	not active	Tox21	not active	Tox21
Isoproturon	PUIYMUZLKQOUOZ-UHFFFAOYSA-N	-	-	-5.05849	Neale et al. 2020	4.26E-05	Neale et al. 2020
Isoxaben	PMHURSZHKKJGBM-UHFFFAOYSA-N	-	-	-4.34775	Tox21	7.17E-05	Tox21
Ketamine	YQEZLKZALYSWHR-UHFFFAOYSA-N	-	-	not active	Tox21	-	-
Ketoconazole	XMAYWYJOQHXEEK-OZXSUGGESA-N	-	-	not active	Tox21	not active	Tox21
Ketoprofen	DKYWVDODHFEZIM-UHFFFAOYSA-N	-	-	not active	Tox21	7.33E-05	Tox21
Labetalol	SGUAFYQXFOLMHL-UHFFFAOYSA-N	-	-	-	-	3.36E-05	Huchthausen et al. 2020
Lamotrigine	PYZRQGJRPPTADH-UHFFFAOYSA-N	-	-	not active	Escher et al. 2021	not active	Huchthausen et al. 2020
Lauryl diethanolamide	AOMUHOFOVNGZAN-UHFFFAOYSA-N	-3.85437	Braun et al. 2024	not active	Tox21	-	-
Lenacil	ZTMKADLOSYKWCA-UHFFFAOYSA-N	-	-	not active	Neale et al. 2020	not active	Neale et al. 2020
Levetiracetam	HPHUVLMMVZITSG-LURJTMIESA-N	-	-	-	-	-	-
Lidocaine	NNJVILVZKWQKPM-UHFFFAOYSA-N	-	-	not active	Tox21	not active	Tox21
Lincomycin	OJMMVQQUTAEWLP-KIDUDLJLSA-N	-	-	-	-	-	-
Lisofylline	NSMXQKNUPPXBRG-SECBINFHSA-N	-	-	-	-	-	-
Loperamide	RDOIQAHITMMDAJ-UHFFFAOYSA-N	-	-	not active	Tox21	not active	Tox21
Lorazepam	DIWRORZWFLOCLC-UHFFFAOYSA-N	-	-	not active	Tox21	-	-
Losartan	PSIFNNKUMBGKDQ-UHFFFAOYSA-N	-	-	not active	Tox21	not active	Tox21
Lupanine	JYIJIIVLEOETIQ-UHFFFAOYNA-N	-	-	-	-	-	-
Mandipropamid	KWLVWJPJKJMCSH-UHFFFAOYNA-N	-	-	-	-	-	-
Matairesinol	MATGKVZWFZHCLI-LSDHHAIUSA-N	-	-	-	-	-	-
MCPA	WHKUVVPPKQRRBV-UHFFFAOYSA-N	-	-	-2.92445	Neale et al. 2020	not active	Neale et al. 2020
MCPB	LLWADFLAOKUBDR-UHFFFAOYSA-N	-	-	not active	Tox21	not active	Tox21
Mebendazole	OPXLLQIJSORQAM-UHFFFAOYSA-N	-6.97062	Lee et al. 2022	-5.14874	Tox21	2.32E-05	Tox21
Mecoprop	WNTGYJSOUMFZEP-UHFFFAOYSA-N	-	-	not active	Tox21	not active	Tox21
Mefenamic acid	HYYBABOKPJLUIN-UHFFFAOYSA-N	-	-	not active	Tox21	2.05E-05	Tox21
Melatonin	DRLFMBDRBRZALE-UHFFFAOYSA-N	-	-	-	-	-	-
Melperon	DKMFBWQBDIGMHM-UHFFFAOYSA-N	not active	Lee et al. 2022	not active	Tox21	not active	Tox21
Memantine	BUGYDGFZZOZRHP-UHFFFAOYSA-N	-	-	not active	Tox21	not active	Tox21
Metalaxyl	ZQEIXNIJLIKNTD-UHFFFAOYSA-N	-	-	not active	Tox21	not active	Tox21
Metamitron	VHCNQEUWZYOAEV-UHFFFAOYSA-N	-	-	-3.50864	Neale et al. 2020	not active	Neale et al. 2020
Metamitron-desamino	OUSYWCQYMPDAEO-UHFFFAOYSA-N	-	-	-3.29843	Escher et al. 2021	8.90E-04	Escher et al. 2021
Metazachlor	STEPQTYSZVCJPV-UHFFFAOYSA-N	-	-	not active	Neale et al. 2020	5.22E-06	Neale et al. 2020
Metazachlor ESA	IPVCSECPEVHQOV-UHFFFAOYSA-N	not active	Braun et al. 2024	not active	Neale et al. 2020	not active	Neale et al. 2020
Metazachlor OA	PHMHHVKFXZNTKU-UHFFFAOYSA-N	-	-	-	-	-	-
Metazachlor-2-hydroxy	IQUFNHHHOOCCDU-UHFFFAOYSA-N	-	-	-	-	-	-
Methiocarb	YFBPRJGDJKVWAH-UHFFFAOYSA-N	-4.95078	Braun et al. 2024	-4.64589	Neale et al. 2020	not active	Neale et al. 2020
Methiocarb-sulfoxide phenol	ZHBBDQFXEDCQFI-UHFFFAOYSA-N	-	-	-	-	-	-
Methocarbamol	GNXFOGHNGIVQEH-MRVPVSSYSA-N	-	-	-	-	-	-
Methylparaben	LXCFILQKKLGQFO-UHFFFAOYSA-N	-3.311	Braun et al. 2024	-4.0942	Tox21	not active	Tox21
Methyltriphenylphosphonium	AZFQCTBZOPUVOW-UHFFFAOYSA-N	-	-	-	-	-	-
Metobromuron	WLFDQEVORAMCIM-UHFFFAOYSA-N	-	-	-4.46344	Tox21	not active	Tox21
Metolachlor	WVQBLGZPHOPPFO-UHFFFAOYSA-N	-	-	not active	Neale et al. 2020	1.85E-05	Neale et al. 2020
Metolachlor CGA 368208	QPVPJECIHVSBLZ-UHFFFAOYSA-N	-	-	-	-	-	-
Metolachlor ESA	CIGKZVUEZXGYSV-UHFFFAOYSA-N	-	-	not active	Escher et al. 2021	not active	Escher et al. 2021
Metolachlor OA	LNOOSYCKMKZOJB-UHFFFAOYSA-N	-	-	not active	Escher et al. 2021	not active	Escher et al. 2021
Metoprolol	IUBSYMUCCVWXPE-UHFFFAOYSA-N	-	-	not active	Escher et al. 2021	not active	Huchthausen et al. 2020
Metoprolol acid	PUQIRTNPJRFRCZ-UHFFFAOYSA-N	-	-	not active	Escher et al. 2021	not active	Escher et al. 2021
Metrafenone	AMSPWOYQQAWRRM-UHFFFAOYSA-N	-	-	-4.45842	Escher et al. 2021	not active	Escher et al. 2021
Michler's ketone	VVBLNCFGVYUYGU-UHFFFAOYSA-N	-	-	-4.4023	Tox21	not active	Tox21
Mirtazapine	RONZAEMNMFQXRA-UHFFFAOYSA-N	-	-	not active	Tox21	-	-
Monobenzyl phthalate	XIKIUQUXDNHBFR-UHFFFAOYSA-N	not active	Braun et al. 2024	-	-	-	-
Monuron	BMLIZLVNXIYGCK-UHFFFAOYSA-N	-	-	not active	Tox21	not active	Tox21
m-Xylene-4-sulfonic acid	CHZLVSBMXZSPNN-UHFFFAOYSA-N	-	-	-	-	-	-
Myclobutanil	HZJKXKUJVSEEFU-UHFFFAOYSA-N	-	-	not active	Tox21	not active	Tox21
Mycophenolic acid	HPNSFSBZBAHARI-RUDMXATFSA-N	-	-	not active	Tox21	not active	Tox21
N-(3-Dimethylamino)propyl)methacrylamide	GDFCSMCGLZFNFY-UHFFFAOYSA-N	not active	Braun et al. 2024	-	-	-	-
N,N-Dimethyldecan-1-amide	HNXNKTMIVROLTK-UHFFFAOYSA-N	-	-	-	-	-	-
N,N-Dimethyldecylamine	YWWNNLPSZSEZNZ-UHFFFAOYSA-N	-	-	-	-	-	-
N,N-Dimethyldodecylamine	YWFWDNVOPHGWMX-UHFFFAOYSA-N	-	-	not active	Tox21	not active	Tox21
N,N-Dimethyltetradecylamine	SFBHPFQSSDCYSL-UHFFFAOYSA-N	-	-	not active	Tox21	1.49E-05	Tox21
N,N-Dimethyltetradecylamine-N-oxide	ONHFWHCMZAJCFB-UHFFFAOYSA-N	-4.52012	Braun et al. 2024	-	-	-	-
N,N-Di-n-butylformamide	NZMAJUHVSZBJHL-UHFFFAOYSA-N	-2.96603	Braun et al. 2024	-	-	-	-
N-Acetyl-4-aminoantipyrine	OIAGWXKSCXPNNZ-UHFFFAOYSA-N	-2.66932	Braun et al. 2024	-	-	-	-
Napropamide	WXZVAROIGSFCFJ-UHFFFAOYNA-N	-	-	-	-	-	-
Naproxen	CMWTZPSULFXXJA-UHFFFAOYSA-N	-	-	-	-	-	-
N-Butylbenzenesulfonamide	IPRJXAGUEGOFGG-UHFFFAOYSA-N	not active	Braun et al. 2024	not active	Tox21	not active	Tox21
N-Cyclohexyl-2-benzothiazole-amine	UPWPIFMHSFSVLE-UHFFFAOYSA-N	-	-	-	-	-	-
N-Cyclohexyl-2-benzothiazole-sulfenamide	DEQZTKGFXNUBJL-UHFFFAOYSA-N	-	-	-5.0013	Tox21	5.17E-05	Tox21
N-Ethyl-3-methylbenzamide	FPINATACRXASTP-UHFFFAOYSA-N	-	-	-	-	-	-
N-Ethyl-o-toluenesulfonamide	NATWUQFQFMZVMT-UHFFFAOYSA-N	-	-	not active	Neale et al. 2020	not active	Neale et al. 2020
N-Formyl-4-aminoantipyrine	WSJBSKRPKADYRQ-UHFFFAOYSA-N	-	-	not active	Neale et al. 2020	not active	Neale et al. 2020
Nicosulfuron	RTCOGUMHFFWOJV-UHFFFAOYSA-N	-	-	not active	Escher et al. 2021	not active	Escher et al. 2021
Nicotine	SNICXCGAKADSCV-UHFFFAOYNA-N	-	-	-	-	-	-
N-isopropyl-N-phenyl-p-phenylenediamine	OUBMGJOQLXMSNT-UHFFFAOYSA-N	-	-	not active	Tox21	1.86E-05	Tox21
N-Lauroylethanolamine	QZXSMBBFBXPQHI-UHFFFAOYSA-N	-3.64292	Braun et al. 2024	-	-	-	-
N-Methylbenzamide	NCCHARWOCKOHIH-UHFFFAOYSA-N	-3.21669	Braun et al. 2024	-	-	-	-
N-Methylbenzenesulfonamide	SVDVKEBISAOWJT-UHFFFAOYSA-N	-	-	-	-	-	-
N-Methyl-dicyclohexylamine	GSCCALZHGUWNJW-UHFFFAOYSA-N	-	-	-	-	-	-
N-Methyldodecylamine	OMEMQVZNTDHENJ-UHFFFAOYSA-N	-	-	-	-	-	-
Norharmane	AIFRHYZBTHREPW-UHFFFAOYSA-N	-	-	-4.52288	Tox21	not active	Tox21
Nylostab S-EED	OYNOCRWQLLIRON-UHFFFAOYSA-N	-	-	-	-	-	-
Octabenzone	QUAMTGJKVDWJEQ-UHFFFAOYSA-N	-	-	-	-	-	-
o-Dianisidine	JRBJSXQPQWSCCF-UHFFFAOYSA-N	-	-	not active	Tox21	not active	Tox21
Ofloxacin	GSDSWSVVBLHKDQ-UHFFFAOYSA-N	-	-	not active	Tox21	not active	Tox21
Omeprazole sulfide	XURCIPRUUASYLR-UHFFFAOYSA-N	-	-	-	-	-	-
Orlistat	AHLBNYSZXLDEJQ-FWEHEUNISA-N	not active	Braun et al. 2024	not active	Tox21	not active	Tox21
Oxazepam	ADIMAYPTOBDMTL-UHFFFAOYSA-N	-	-	not active	Neale et al. 2020	not active	Neale et al. 2020
Oxcarbazepine	CTRLABGOLIVAIY-UHFFFAOYSA-N	-	-	not active	Tox21	not active	Tox21
Oxybutynin	XIQVNETUBQGFHX-UHFFFAOYSA-N	-	-	-	-	-	-
Palmitoylethanolamide	HXYVTAGFYLMHSO-UHFFFAOYSA-N	-5.18237	Braun et al. 2024	-	-	-	-
p-Chlorocresol	CFKMVGJGLGKFKI-UHFFFAOYSA-N	-4.09854	Lee et al. 2022	not active	Escher et al. 2019	not active	Escher et al. 2019
Penconazole	WKBPZYKAUNRMKP-UHFFFAOYNA-N	-	-	-	-	-	-
Pencycuron	OGYFATSSENRIKG-UHFFFAOYSA-N	-	-	-4.45223	Tox21	not active	Tox21
Pentobarbital	WEXRUCMBJFQVBZ-UHFFFAOYSA-N	-	-	not active	Tox21	-	-
Pentoxifylline	BYPFEZZEUUWMEJ-UHFFFAOYSA-N	-	-	-	-	-	-
Perfluorobutanesulfonic acid	JGTNAGYHADQMCM-UHFFFAOYSA-N	-	-	-	-	-	-
Perfluorododecanoic acid	CXGONMQFMIYUJR-UHFFFAOYSA-N	not active	this study	-	-	-	-
Perfluoroheptanoic acid	ZWBAMYVPMDSJGQ-UHFFFAOYSA-N	not active	Lee et al. 2022	not active	Tox21	not active	Neale et al. 2020
Perfluorohexanesulfonic acid	QZHDEAJFRJCDMF-UHFFFAOYSA-N	not active	this study	-	-	-	-
Perfluorohexanoic acid	PXUULQAPEKKVAH-UHFFFAOYSA-N	not active	Lee et al. 2022	not active	Tox21	not active	Tox21
Perfluorooctanesulfonic acid	YFSUTJLHUFNCNZ-UHFFFAOYSA-N	-	-	not active	Neale et al. 2020	not active	Neale et al. 2020
Perfluorooctanoic acid	SNGREZUHAYWORS-UHFFFAOYSA-N	-3.55968	Braun et al. 2024	not active	Neale et al. 2020	not active	Neale et al. 2020
Perfluoropentanesulfonic acid	ACEKLXZRZOWKRY-UHFFFAOYSA-N	-	-	-	-	-	-
Perfluoropentanoic acid	CXZGQIAOTKWCDB-UHFFFAOYSA-N	not active	this study	-	-	-	-
Pethoxamid	CSWIKHNSBZVWNQ-UHFFFAOYSA-N	-	-	not active	Neale et al. 2020	2.90E-06	Neale et al. 2020
Phenazone	VEQOALNAAJBPNY-UHFFFAOYSA-N	-2.56908	Braun et al. 2024	not active	Tox21	8.14E-05	Tox21
Phenylbenzimidazole sulfonic acid	UVCJGUGAGLDPAA-UHFFFAOYSA-N	-	-	not active	Tox21	not active	Tox21
Phenylethylmalonamide	JFZHPFOXAAIUMB-UHFFFAOYSA-N	-	-	-	-	-	-
Phloretin	VGEREEWJJVICBM-UHFFFAOYSA-N	-	-	-	-	-	-
Phthalonitrile	XQZYPMVTSDWCCE-UHFFFAOYSA-N	-	-	-	-	-	-
Picoxystrobin	IBSNKSODLGJUMQ-SDNWHVSQSA-N	-4.96257	Lee et al. 2022	not active	Neale et al. 2020	not active	Neale et al. 2020
Pindolol	JZQKKSLKJUAGIC-UHFFFAOYSA-N	-	-	not active	Neale et al. 2020	not active	Tox21
Pioglitazone	HYAFETHFCAUJAY-UHFFFAOYSA-N	-	-	-	-	-	-
Pipamperone	AXKPFOAXAHJUAG-UHFFFAOYSA-N	-	-	-	-	-	-
Piperine	MXXWOMGUGJBKIW-YPCIICBESA-N	-3.48353	Braun et al. 2024	-4.25104	Tox21	4.43E-05	Tox21
Pirimicarb	YFGYUFNIOHWBOB-UHFFFAOYSA-N	-	-	not active	Neale et al. 2020	not active	Neale et al. 2020
Pirimiphos-methyl	QHOQHJPRIBSPCY-UHFFFAOYSA-N	-	-	-4.39041	Tox21	4.14E-05	Tox21
Pravastatin	TUZYXOIXSAXUGO-UHFFFAOYSA-N	-	-	-	-	-	-
Primidone	DQMZLTXERSFNPB-UHFFFAOYSA-N	-	-	not active	Tox21	not active	Tox21
Propamocarb	WZZLDXDUQPOXNW-UHFFFAOYSA-N	-	-	not active	Tox21	not active	Tox21
Propiconazole	STJLVHWMYQXCPB-UHFFFAOYSA-N	-4.38493	Braun et al. 2024	not active	Neale et al. 2020	not active	Neale et al. 2020
Propoxur	ISRUGXGCCGIOQO-UHFFFAOYSA-N	-	-	-	-	-	-
Propoxycarbazone	JTHMVYBOQLDDIY-UHFFFAOYSA-N	-	-	-	-	-	-
Propranolol	AQHHHDLHHXJYJD-UHFFFAOYSA-N	-	-	-	-	5.84E-05	Huchthausen et al. 2020
Propylparaben	QELSKZZBTMNZEB-UHFFFAOYSA-N	-	-	-4.10624	Neale et al. 2020	8.37E-05	Neale et al. 2020
Propyzamide	PHNUZKMIPFFYSO-UHFFFAOYSA-N	not active	Lee et al. 2022	not active	Tox21	7.08E-05	Tox21
Prosulfocarb	NQLVQOSNDJXLKG-UHFFFAOYSA-N	-	-	-4.3363	Neale et al. 2020	not active	Neale et al. 2020
Prosulfuron	LTUNNEGNEKBSEH-UHFFFAOYSA-N	-	-	-	-	-	-
Prothioconazole-desthio	HHUQPWODPBDTLI-UHFFFAOYSA-N	-	-	not active	Escher et al. 2021	not active	Escher et al. 2021
p-Toluenesulfonamide	LMYRWZFENFIFIT-UHFFFAOYSA-N	-	-	not active	Tox21	not active	Tox21
Pyrimethanil	ZLIBICFPKPWGIZ-UHFFFAOYSA-N	-	-	-4.6216	Tox21	not active	Tox21
Quinmerac	ALZOLUNSQWINIR-UHFFFAOYSA-N	-	-	-4.098	Tox21	not active	Tox21
Quinoline	SMWDFEZZVXVKRB-UHFFFAOYSA-N	-	-	not active	Tox21	not active	Tox21
Quinoline N-oxide	GIIWGCBLYNDKBO-UHFFFAOYSA-N	-	-	-	-	-	-
Quinoxyfen	WRPIRSINYZBGPK-UHFFFAOYSA-N	-	-	not active	Neale et al. 2020	1.50E-05	Neale et al. 2020
Quizalofop	ABOOPXYCKNFDNJ-UHFFFAOYNA-N	-	-	-	-	-	-
Raloxifene	GZUITABIAKMVPG-UHFFFAOYSA-N	-	-	not active	Tox21	not active	Tox21
Ranitidine	VMXUWOKSQNHOCA-UKTHLTGXSA-N	-	-	-	-	-	-
Ropinirole	UHSKFQJFRQCDBE-UHFFFAOYSA-N	-	-	not active	Tox21	not active	Tox21
Roxithromycin	RXZBMPWDPOLZGW-HITVVWEBSA-N	-4.70774	Lee et al. 2022	not active	Tox21	not active	Tox21
Scopolamine-N-butyl	YBCNXCRZPWQOBR-WVHCHWADSA-N	-	-	-	-	-	-
Scopoletin	RODXRVNMMDRFIK-UHFFFAOYSA-N	-	-	-	-	-	-
Secobarbital	KQPKPCNLIDLUMF-UHFFFAOYSA-N	-	-	-	-	-	-
Sertraline	VGKDLMBJGBXTGI-SJCJKPOMSA-N	-5.42022	Lee et al. 2022	-	-	-	-
Simazine 2-Hydroxy	YQIXRXMOJFQVBV-UHFFFAOYSA-N	-	-	-	-	-	-
Simetryn	MGLWZSOBALDPEK-UHFFFAOYSA-N	-4.38454	Braun et al. 2024	not active	Tox21	8.00E-05	Tox21
Sitagliptin	MFFMDFFZMYYVKS-UHFFFAOYNA-N	-	-	-	-	-	-
Sotalol	ZBMZVLHSJCTVON-UHFFFAOYSA-N	-	-	not active	Tox21	-	-
Spinosyn A	SRJQTHAZUNRMPR-UYQKXTDMSA-N	-	-	-	-	-	-
Sucralose	BAQAVOSOZGMPRM-UHFFFAOYSA-N	-	-	-	-	-	-
Sulfamethoxazole	JLKIGFTWXXRPMT-UHFFFAOYSA-N	-2.8729	Lee et al. 2022	not active	Neale et al. 2020	not active	Neale et al. 2020
Sulfapyridine	GECHUMIMRBOMGK-UHFFFAOYSA-N	-	-	not active	Tox21	not active	Tox21
Sulfathiazole	JNMRHUJNCSQMMB-UHFFFAOYSA-N	-	-	not active	Tox21	not active	Tox21
Tamoxifen	NKANXQFJJICGDU-QPLCGJKRSA-N	-4.77254	Braun et al. 2024	not active	Tox21	not active	Tox21
TDCPP	ASLWPAWFJZFCKF-UHFFFAOYSA-N	-4.76571	Braun et al. 2024	not active	Lee et al. 2021	not active	Lee et al. 2021
Tebuconazole	PXMNMQRDXWABCY-UHFFFAOYSA-N	-	-	not active	Neale et al. 2020	not active	Neale et al. 2020
Telmisartan	RMMXLENWKUUMAY-UHFFFAOYSA-N	not active	Braun et al. 2024	-4.80487	Neale et al. 2017	not active	Neale et al. 2017
Temazepam	SEQDDYPDSLOBDC-UHFFFAOYSA-N	-	-	not active	Tox21	9.30E-05	Tox21
Terbinafine	DOMXUEMWDBAQBQ-WEVVVXLNSA-N	-	-	not active	Tox21	not active	Tox21
Terbuthylazine	FZXISNSWEXTPMF-UHFFFAOYSA-N	-	-	not active	Neale et al. 2020	not active	Neale et al. 2020
Terbuthylazine-2-hydroxy	OYTCZOJKXCTBHG-UHFFFAOYSA-N	-	-	-	-	-	-
Terbutryn	IROINLKCQGIITA-UHFFFAOYSA-N	-	-	not active	Neale et al. 2020	not active	Neale et al. 2020
Tetraacetylethylenediamine	FRPJTGXMTIIFIT-UHFFFAOYSA-N	-	-	-	-	-	-
Tetrabutylammonium	DZLFLBLQUQXARW-UHFFFAOYSA-N	-	-	-	-	-	-
Tetradecyltrimethylammonium	GLFDLEXFOHUASB-UHFFFAOYSA-N	-	-	-	-	-	-
Tetraglyme	ZUHZGEOKBKGPSW-UHFFFAOYSA-N	-1.95591	Braun et al. 2024	not active	Tox21	not active	Tox21
Tetrahydrophthalimide	CIFFBTOJCKSRJY-UHFFFAOYNA-N	-	-	-	-	-	-
Tetrapropylammonium	OSBSFAARYOCBHB-UHFFFAOYSA-N	-	-	-	-	-	-
Theophyllin	ZFXYFBGIUFBOJW-UHFFFAOYSA-N	-	-	not active	Tox21	not active	Tox21
Thiabendazole	WJCNZQLZVWNLKY-UHFFFAOYSA-N	-	-	-4.57187	Tox21	not active	Tox21
Thiacloprid	HOKKPVIRMVDYPB-GXDHUFHOSA-N	-	-	-	-	-	-
Thiacloprid amide	LEZHOZPJYAQQNU-UVTDQMKNSA-N	-	-	not active	Escher et al. 2021	8.28E-04	Escher et al. 2021
Thiamethoxam	NWWZPOKUUAIXIW-DHZHZOJOSA-N	-	-	-	-	-	-
TMDD	LXOFYPKXCSULTL-UHFFFAOYSA-N	-3.65114	Braun et al. 2024	not active	Tox21	not active	Tox21
Torasemide	NGBFQHCMQULJNZ-UHFFFAOYSA-N	-	-	not active	Tox21	not active	Neale et al. 2020
Tramadol	TVYLLZQTGLZFBW-ZBFHGGJFSA-N	-	-	-	-	-	-
Tri(butoxyethyl)phosphate	WTLBZVNBAKMVDP-UHFFFAOYSA-N	-3.48358	Braun et al. 2024	not active	Tox21	not active	Neale et al. 2020
Triadimenol	BAZVSMNPJJMILC-UHFFFAOYSA-N	-	-	-4.35853	Tox21	not active	Tox21
Tributylamine	IMFACGCPASFAPR-UHFFFAOYSA-N	not active	Lee et al. 2022	not active	Tox21	not active	Tox21
Triclosan	XEFQLINVKFYRCS-UHFFFAOYSA-N	-	-	not active	Neale et al. 2020	4.60E-05	Neale et al. 2020
Tricresylphosphate	BOSMZFBHAYFUBJ-UHFFFAOYSA-N	not active	Braun et al. 2024	-	-	-	-
Triethylphosphate	DQWPFSLDHJDLRL-UHFFFAOYSA-N	-	-	not active	Tox21	not active	Tox21
Trifloxystrobin	ONCZDRURRATYFI-TVJDWZFNSA-N	-5.03621	Lee et al. 2022	not active	Lee et al. 2021	not active	Lee et al. 2021
Trifloxystrobin CGA 321113	ISZQNKFXNXQTTF-NACSPRHISA-N	-	-	-	-	-	-
Triglyme	YFNKIDBQEZZDLK-UHFFFAOYSA-N	-	-	not active	Tox21	not active	Tox21
Tri-isobutylphosphate	HRKAMJBPFPHCSD-UHFFFAOYSA-N	-2.75648	Braun et al. 2024	not active	Tox21	not active	Tox21
Trimethoprim	IEDVJHCEMCRBQM-UHFFFAOYSA-N	-	-	not active	Neale et al. 2020	1.97E-04	Neale et al. 2020
Trimethylcitrate	HDDLVZWGOPWKFW-UHFFFAOYSA-N	-	-	-	-	-	-
Trimethyloctylammonium	HTKPDYSCAPSXIR-UHFFFAOYSA-N	-	-	-	-	-	-
Tri-n-butyl citrate	ZFOZVQLOBQUTQQ-UHFFFAOYSA-N	-3.58198	Braun et al. 2024	-	-	-	-
Triphenylphosphate	XZZNDPSIHUTMOC-UHFFFAOYSA-N	-	-	-4.63827	Baumer et al. 2021	not active	Neale et al. 2020
Tripropyl phosphate	RXPQRKFMDQNODS-UHFFFAOYSA-N	-	-	-3.37882	Baumer et al. 2021	not active	Baumer et al. 2021
Tripropylamine	YFTHZRPMJXBUME-UHFFFAOYSA-N	-	-	-	-	-	-
Tris(1-chloro-2-propyl)phosphate	KVMPUXDNESXNOH-UHFFFAOYSA-N	-3.5929	Braun et al. 2024	not active	Tox21	not active	Tox21
Tris(2-chloroethyl)phosphate	HQUQLFOMPYWACS-UHFFFAOYSA-N	-2.82845	Braun et al. 2024	-3.79317	Baumer et al. 2021	not active	Tox21
Tritosulfuron	KVEQCVKVIFQSGC-UHFFFAOYSA-N	-	-	-3.71444	Escher et al. 2021	6.02E-04	Escher et al. 2021
Univul-4050H	UONLDZHKYCFZRW-UHFFFAOYSA-N	-	-	-	-	-	-
Ursolic acid	WCGUUGGRBIKTOS-GPOJBZKASA-N	-	-	-	-	-	-
Uvinul A Plus	FDATWRLUYRHCJE-UHFFFAOYSA-N	-	-	-	-	-	-
Valsartan	ACWBQPMHZXGDFX-UHFFFAOYSA-N	-	-	-	-	-	-
Vardenafil	SECKRCOLJRRGGV-UHFFFAOYSA-N	-	-	-	-	-	-
Venlafaxine-O-desmethyl	KYYIDSXMWOZKMP-UHFFFAOYNA-N	-	-	-	-	-	-
Verapamil	SGTNSNPWRIOYBX-UHFFFAOYSA-N	-4.79849	Braun et al. 2024	not active	Tox21	not active	Tox21
Warfarin	PJVWKTKQMONHTI-UHFFFAOYSA-N	-	-	not active	Tox21	not active	Neale et al. 2020
Braun, G., Herberth, G., Krauss, M., König, M., Wojtysiak, N., Zenclussen, A. C., & Escher, B. I. (2024). Neurotoxic mixture effects of chemicals extracted from blood of pregnant women. Science, 386(6719), 301-309.
Baumer, A.; Jäsch, S.; Ulrich, N.; Bechmann, I.; Landmann, J.; Stöver, A.; Escher, B. I., 2021. Chemical mixtures in human post-mortem tissues assessed by a combination of chemical analysis and in vitro bioassays after extraction with silicone. Environ. Internat., accepted Sept 2021.
Escher B, Glauch L, Konig M, Mayer P, Schlichting R. 2019. Baseline Toxicity and Volatility Cutoff in Reporter Gene Assays Used for High-Throughput Screening. Chem Res Toxicol 32:1646-1655. DOI: 10.1021/acs.chemrestox.9b00182.
Escher BI, Neale PA. 2021. Effect-based trigger values for mixtures of chemicals in surface water detected with in vitro bioassays Environ Toxicol Chem 40:487-499. DOI: 10.1002/etc.4944.
Escher, B. I., Henneberger, L., König, M., Schlichting, R., & Fischer, F. C. (2020). Cytotoxicity Burst? Differentiating Specific from Nonspecific Effects in Tox21 in Vitro Reporter Gene Assays. Environmental Health Perspectives, 128(7). https://doi.org/10.1289/ehp6664
Escher, B. I., van Daele, C., Dutt, M., Tang, J. Y., & Altenburger, R. (2013). Most oxidative stress response in water samples comes from unknown chemicals: the need for effect-based water quality trigger values. Environmental science & technology, 47(13), 7002-7011.
Huchthausen, J., Mühlenbrink, M., König, M., Escher, B. I., & Henneberger, L. (2020). Experimental exposure assessment of ionizable organic chemicals in in vitro cell-based bioassays. Chemical Research in Toxicology, 33(7), 1845-1854.
Lee J, Braun G, Henneberger L, König M, Schlichting R, Scholz S, Escher BI. 2021. Critical Membrane Concentration and Mass-Balance Model to Identify Baseline Cytotoxicity of Hydrophobic and Ionizable Organic Chemicals in Mammalian Cell Lines. Chem Res Toxicol 34:2100-2109. DOI: 10.1021/acs.chemrestox.1c00182.
Lee, J., Escher, B. I., Scholz, S., & Schlichting, R. (2022). Inhibition of neurite outgrowth and enhanced effects compared to baseline toxicity in SH-SY5Y cells. Archives of toxicology, 96(4), 1039-1053.
Lee, J., Schlichting, R., König, M., Scholz, S., Krauss, M., & Escher, B. I. (2022). Monitoring Mixture Effects of Neurotoxicants in Surface Water and Wastewater Treatment Plant Effluents with Neurite Outgrowth Inhibition in SH-SY5Y Cells. ACS Environmental Au, 2(6), 523-535. https://doi.org/10.1021/acsenvironau.2c00026
Neale PA, Altenburger R, Ait-Aissa S, Brion F, Busch W, de Aragão Umbuzeiro G, Denison MS, Du Pasquier D, Hilscherova K, Hollert H, Morales DA, Novac J, Schlichting R, Seiler T-B, Serra H, Shao Y, Tindall AJ, Tollefsen KE, Williams TD, Escher BI. 2017. Development of a bioanalytical test battery for water quality monitoring: Fingerprinting identified micropollutants and their contribution to effe…
Neale PA, Braun G, Brack W, Carmona E, Gunold R, Konig M, Krauss M, Liebmann L, Liess M, Link M, Schafer RB, Schlichting R, Schreiner VC, Schulze T, Vormeier P, Weisner O, Escher BI. 2020. Assessing the Mixture Effects in In Vitro Bioassays of Chemicals Occurring in Small Agricultural Streams during Rain Events. Environ Sci Technol 54:8280-8290. DOI: 10.1021/acs.est.0c02235.

## Sheet: Table SE7 
Table SE7. Percent contribution of chemical category to respective reference-compound EQchem (e.g., sum of dichlorvos-EQi of n chemicals i of the same category divided by dichlorvos-EQchem, analogous to eq. 11) in AREc32 for each Elbe water extract. Categories without contribution to dichlorvos-EQchem in any of the samples were not shown.
Sample ID	Sample Name	SH-SY5Y											AREc32									AhR
		BEQ_intermediate	BEQ_biocide	BEQ_polymer_additive	BEQ_personal_care_and_household	BEQ_pharmaceutical	BEQ_dye	BEQ_pesticide	BEQ_food_and_beverage	BEQ_natural_compound	BEQ_additive	BEQ_PFAS	BEQ_polymer_additive	BEQ_intermediate	BEQ_additive	BEQ_dye	BEQ_pharmaceutical	BEQ_biocide	BEQ_personal_care_and_household	BEQ_pesticide	BEQ_food_and_beverage	BEQ_intermediate	BEQ_biocide	BEQ_polymer_additive	BEQ_pharmaceutical	BEQ_dye	BEQ_pesticide	BEQ_food_and_beverage	BEQ_personal_care_and_household	BEQ_additive	BEQ_PFAS
1	Spindleruv Mlyn	7.09403	0	1.12261	14.8968	6.28055	0	0.200476	18.08	0	52.3256	0	0	0	0	0	63.4017	0	0	36.5983	0	0	0	0	0	0	9.79489	61.9947	0	28.2104	0
2	COV Vrchlabi effluent	15.1701	0	10.0201	12.5013	17.4168	0	2.25624	15.1058	0	27.5297	0	82.333	6.0793	0	0	10.7767	0	0.619527	0.191506	0	0	0.204069	0	87.7703	0	12.0257	0	0	0	0
3	COV Vrchlabi influent	1.22945	0	9.70316	67.0878	7.23893	0	0.997235	2.95452	0	10.7889	0	0.4659	0.287314	0.103715	0	0.353326	98.0631	0.0436428	0.00224144	0.680771	0	7.16185	0.0204849	3.81751	0	0.153913	78.7614	8.72661	1.35828	0
4	Les Kralovstvi	5.1278	0.0813902	46.0154	11.9423	10.7123	0	1.43163	3.522	0.365154	20.8021	0	43.6245	16.4321	0.643516	0	33.0276	0	0.573051	2.94202	2.75725	0	0.0421494	0	17.7404	0	7.66914	57.4638	0	13.2233	3.86128
5	Verdek	4.83566	0.0791068	27.5185	15.2347	10.4869	0	0.675867	3.97783	6.69517	30.4962	0	67.9635	8.98706	0	0	17.0282	0	1.79729	3.02737	1.19665	0	0.0681383	0	29.5606	0	6.36654	42.9503	0.793348	17.5058	2.75526
6	Hermanice	1.08667	0	47.478	18.2273	5.04804	0	0.553734	0.600844	0.443534	26.5619	0	0.405005	0.0458457	0	0	0.0513513	99.4797	0.00323923	0.00989144	0.00499667	0	0.227947	0	20.4044	0.0370487	6.88547	51.1191	0	18.8183	2.50774
7	Orlice	21.5156	0.0323315	25.6302	2.29324	7.89463	3.265	11.6404	0.0213189	0	27.7073	0	0.930746	0.0703082	0	0	0.0448563	98.9126	0.0024388	0.0214548	0.0175569	0	0.205016	0	13.1349	0	12.409	38.4588	1.28512	33.6377	0.869483
8	Nemcice	1.30614	0.0696473	36.7445	27.2918	8.91702	0	0.810376	1.39725	0	23.4633	0	0.95476	0.0209481	0	0	0.0625237	98.8996	0.00163563	0.0547205	0.00583868	0	0.414866	0	15.3985	0.0867866	12.495	14.8247	0	55.2498	1.5303
9	COV Pardubice effluent	3.92201	0.0836369	18.9128	9.02589	9.82491	0	10.7104	1.76158	0.288776	45.47	0	0.360266	0.13639	0	0.15058	0.271116	99.0444	0.00352175	0.0104809	0.023201	0	0.011913	0	0.127706	99.0121	0.0730516	0	0	0.775256	0
10	COV Pardubice influent-ind	1.52688	0.0190308	65.5839	10.8971	6.14699	1.44359	0.737616	0.71607	0	12.9246	0.00421863	0.00447159	0.581168	0	0	0.332268	99.073	0.00122286	0.00179092	0.00605534	0	99.0548	0.00327688	0.00201052	0.00346865	0.0746853	0.676527	0.132599	0	0.0526186
11	COV Pardubice influent-mun	8.00053	0.135695	51.8691	21.8805	13.3413	0	1.21213	3.08581	0.221546	0.194832	0.0585465	1.04403	0.419405	0.233845	0	0.143857	97.6318	0.0466379	0.0013267	0.47906	0	8.49196	0.0306464	3.1487	0	0.165875	81.9292	3.25127	2.97028	0.0120385
12	Valy	3.37654	0.137652	62.4685	12.4463	11.5901	0	0.883376	1.79834	0	7.26427	0.0348111	0.28882	0.0368035	0	0.0198571	0.103637	99.3437	0.00165045	0.20173	0.0037942	8.53406e-05	0.0449764	0	0.63747	96.7968	0.431778	0.0523482	0	1.98514	0.0514357
13	Jizera	3.22093	0.0622021	60.9803	10.2286	7.73603	5.3634	1.1847	2.39781	0	8.80872	0.0172904	0.371523	0	0	0	0.0564589	99.5579	0.00148648	0.00874448	0.00393437	0	0.338458	0	25.5613	0	7.88578	25.5095	0	39.0462	1.65869
14	Kostelec	5.26698	0	51.5813	20.5098	15.9363	0	1.64528	4.59228	0.339051	0.129077	0	0.392975	0.0235117	0	0	0.0287012	99.496	0.0020795	0.0544492	0.00232362	0	0.252861	0	17.3849	0	7.09894	22.827	0	50.8176	1.61874
15	COV Neratovice influent Pond	2.77765	0.050439	63.097	10.8203	8.80893	3.4015	1.80653	2.67514	0	6.53866	0.0238478	78.4705	0	0	0	17.2452	0	0.938376	2.86722	0.478714	0	0.255652	0	41.4559	0	5.52338	31.032	0	21.7331	0
16	Obristvi	18.0046	20.8177	25.8804	11.201	19.786	1.79023	0.391951	2.03018	0.0904919	0.00744339	0	0.785853	0.0206072	0	0.00898307	0.0847973	99.0636	0.000782911	0.0324128	0.00299295	0	0.0407665	0	1.04724	94.6083	0.915377	1.24884	0	2.04539	0.0941087
17	Melnik	1.95479	0.126856	49.7757	10.4233	14.0819	0	2.23288	16.283	0	5.12148	0	0.518336	0	0	0	0.0849709	99.3672	0.00258058	0.0226791	0.00419969	0	0.0208125	0	97.1556	0	1.23666	1.05489	0	0.458432	0.0735753
18	Vltava	3.75494	0.0816667	53.416	15.9398	11.5617	4.53051	1.66602	4.08435	0	4.93789	0.0272043	0.3264	0.0186505	0	0	0.0556274	99.5803	0.00229132	0.0142874	0.00248466	0	0.0188629	0	97.6292	0	1.15945	1.14118	0	0	0.0512768
19	Ceske Kopisty	6.26513	0.0626498	57.4946	14.2438	9.16328	0	1.55804	3.38462	0	7.80234	0.0255673	0.553553	0	0	0.0200187	0.0636714	99.3357	0.00141631	0.0211745	0.00443704	0	0.00981244	0	24.7174	73.7741	0.494318	0.681941	0	0.288976	0.0334084
20	Ohre	5.82973	0.0733912	62.3446	14.0239	9.6533	0	0.792033	2.17907	0	5.06668	0.0372867	0.320403	0	0	0	0.0316554	99.6373	0.000563769	0.0062335	0.00387153	0	0.679723	0	25.9881	0	15.6885	54.7882	0	0	2.85547
21	Strekov	5.594	0.0724585	60.7197	13.0389	10.359	0	1.80365	2.01981	0	6.36109	0.0314137	0.316682	0	0	0.00770287	0.0563025	99.6019	0.000855134	0.0134685	0.00312492	0	0.014968	0	38.8375	59.3384	0.556832	0.939748	0	0.271125	0.0414879
22	Bilina	6.07259	0.0660838	58.9542	12.8072	10.1839	3.25798	1.45346	2.81146	0	4.34895	0.0441762	0.222789	0.0469055	0.0137782	0.006608	0.0412989	99.6549	0.00103203	0.00590671	0.00673335	2.80847	0.0337921	0.00940238	1.30308	92.9008	0.485868	2.07941	0.010168	0.269887	0.099082
23	Ploucnice	10.0409	0.0489706	51.5679	10.4887	8.94781	0	0.584422	2.19108	0.143335	15.9586	0.0282472	0.363525	0	0	0	0.0266902	99.5928	0.00125573	0.00497691	0.0107575	0	0.433675	0	14.3717	0	4.98721	76.7765	0	2.78292	0.647957
24	Hrensko	6.84658	5.69247	53.8789	14.1042	6.6054	0	0.444179	1.41279	2.56711	8.43389	0.0144913	0.462895	0.0206075	0	0.0144086	0.0687122	99.3934	0.00143947	0.0323695	0.00620997	0	0.0107436	0	36.3084	61.8712	0.50479	1.1044	0	0.158517	0.0418989
25	Schmilka links	3.22633	0.0415018	72.7989	8.18508	8.33923	0	1.21606	1.5919	0	4.58094	0.020079	0.527308	0.0289437	0	0	0.0569148	99.3703	0.00130504	0.0119098	0.00334396	0	0.0458628	0	93.4211	0	1.98682	3.42538	0.0557321	0.908986	0.15609
26	Schmilka mitte	3.18999	0.0572131	62.4496	17.5988	10.1406	0	0.866221	1.77649	0	3.89719	0.023899	0.504311	0.0278683	0	0	0.0518496	99.3984	0.00092516	0.013604	0.00301931	0	0.041381	0	95.1727	0	1.72181	2.36011	0.0318836	0.554823	0.117297
27	Schmilka rechts	5.77632	0.104579	56.8525	3.56931	19.1091	0	1.8568	0.0834162	0	12.6093	0.0386467	0.670272	0.0389801	0	0	0.0711649	99.2038	0.00117677	0.0110533	0.00352675	0	0.0305892	0	95.9811	0	1.42237	1.84552	0.0337259	0.598332	0.0883185
28	Dresden Carolabrücke links	6.49525	0.0709106	46.8742	20.6358	12.1115	0	0.762472	2.4303	0	10.5895	0.0299695	0.426551	0.0228158	0	0.00593692	0.0503685	99.4798	0.000860652	0.011516	0.00215572	0	0.0182412	0	40.3654	57.5709	0.742247	1.05826	0.0143494	0.182358	0.0482904
29	Dresden Carolabrücke Mitte	4.91023	0.0683773	40.6985	27.633	14.8748	0	1.35289	2.27641	0	8.14222	0.043593	0.4362	0.043395	0	0	0.0568651	99.4475	0.000694265	0.0126253	0.00275314	0	0.0440744	0	93.2738	0	1.72701	2.70347	0	2.14492	0.106763
30	Weißeritz	6.65183	0.106165	52.7416	21.5975	12.3572	0	0.683477	1.56839	0	4.26208	0.0318532	65.7413	2.72384	0	0	24.5893	0.488109	0	5.44187	1.0156	0	0.0300851	0	83.66	0	5.00431	8.27751	0.0825674	2.79733	0.148163
31	WWTP Dresden-Kaditz effluent	6.17896	0.0738569	56.4866	21.6007	11.0263	0	0.776556	1.64748	0	2.18545	0.0242205	37.754	17.1463	0	0	43.4194	0.649325	0.35595	0.48188	0.193112	0	0.0242451	0	98.9689	0	0.110518	0	0	0.896349	0
32	WWTP Dresden-Kaditz influent	5.42372	0.0718132	64.6449	7.24336	14.2773	0	0.853847	0.668882	0	6.78345	0.0327589	32.6779	14.9014	6.73799	0	9.10915	11.6313	2.08422	0.865269	21.9927	0	3.12468	0.0221459	46.183	0	0.115793	38.8543	1.04494	10.6552	0
33	WWTP Meißen effluent	5.55395	0.0755916	39.8579	24.0318	13.5484	0	0.793776	1.9289	0	14.1726	0.0371514	44.8743	11.6646	0	0	39.3907	0.486063	0.226192	3.35811	0	0	0.0430476	0	98.145	0.303752	1.2305	0	0	0.277725	0
34	WWTP Meißen influent	5.97903	0.0698906	43.8176	21.6019	12.8665	0	0.791817	1.66601	0	13.1775	0.0297846	28.3258	33.8429	4.149	0	11.0969	3.26372	2.60977	1.10884	15.6031	0	1.54224	0.052953	14.6378	0.017179	0.124847	69.8804	1.0015	12.7431	0
35	Zehren links	4.01824	0.056949	28.2726	17.5426	10.085	0	0.565606	1.13938	0	38.2994	0.0202262	0.567975	0.0449582	0	0	0.0751129	99.2895	0.00853364	0.0115044	0.00244658	0	0.0353874	0	93.8388	0	1.78701	2.65874	0.0265474	1.5403	0.113255
36	Zehren mitte	7.81472	0.0465673	46.1269	15.5766	15.7681	5.38857	1.49298	1.31296	0	6.4453	0.0272708	0.795315	0.0391998	0	0	0.076826	99.0674	0.00167636	0.0165411	0.00301008	0	0.0308946	0	95.8336	0	1.45668	1.93921	0	0.642977	0.0966656
37	Zehren rechts	6.2059	0.0546585	51.4486	15.6992	15.0196	6.14654	1.33111	1.1776	0	2.88985	0.0268826	0.580744	0.0268508	0	0	0.102048	99.2713	0.00109721	0.0159483	0.00204377	0	0.0403556	0	95.4031	0.0281867	1.54957	2.26303	0	0.619044	0.0967448
38	Riesa Brücke links	8.79636	0	8.89563	19.1938	33.8503	7.21702	5.07592	0.329211	0	16.5242	0.117436	0.557037	0.0323144	0	0	0.0431949	99.3478	0.00158947	0.0156604	0.00237783	0	0.0323176	0	97.7079	0	1.21137	0.12819	0	0.834609	0.0855969
39	Riesa Brücke Mitte	7.49783	0.0970745	39.6585	15.6749	25.6367	0	1.37915	0.248528	0	9.74799	0.059249	0.476049	0.0261205	0	0	0.0774767	99.4038	0.000974229	0.0139202	0.00166277	0	0.0475098	0	93.5307	0	2.10598	2.80923	0	1.3632	0.143379
40	Riesa Brücke rechts	8.69014	0.102299	26.7692	32.898	21.3691	0	1.02127	1.57374	0	7.52757	0.0486771	0.541802	0.031248	0	0	0.0961866	99.3145	0.00103	0.0136085	0.00160628	0	0.0415769	0	94.9084	0	1.75884	2.30212	0	0.86383	0.125202
41	WWTP Riesa effluent	10.827	0.0782638	29.7829	32.734	17.1257	0	1.1119	1.72072	0	6.55889	0.0606615	65.4663	4.9071	0	0	27.3307	0.377687	0.130008	1.7882	0	0	0.0403331	0.025927	99.6071	0	0.217759	0	0	0.108919	0
42	WWTP Riesa influent	5.51901	0	13.7669	29.2058	21.9083	0	2.61384	1.47031	0	25.4928	0.0229973	40.7099	20.0236	4.19314	0	11.8987	5.39103	2.74947	1.0982	13.9359	0	1.53043	0.0347837	39.0576	0	0.159333	49.7219	1.29846	8.19758	0
43	Torgau Brücke links	5.32811	0	18.3076	32.9835	24.0242	0	1.97593	1.29022	0	16.0621	0.0284214	0.633919	0.0457248	0	0	0.0957644	99.2086	0.000885679	0.0144862	0.000663095	0	0.0398978	0	95.7334	0	1.72926	1.8827	0.0402939	0.459172	0.115273
44	Torgau Brücke Mitte	3.40918	0	9.81003	39.3877	25.0641	0	3.24328	1.03732	0	17.981	0.0674097	0.667595	0.0252217	0	0	0.111225	99.1749	0.00109027	0.0188412	0.00115651	0	0.0458677	0	94.141	0	2.61453	2.70762	0	0.317473	0.173489
45	Torgau Brücke rechts	6.10265	0	10.7035	32.9634	29.089	0	2.90472	1.2396	0	16.8904	0.106823	0.627116	0.0304552	0	0	0.0649669	99.2595	0.000973924	0.0160999	0.000848929	0	0.047629	0	96.2326	0	2.06108	0.731422	0	0.783207	0.144107
46	WWTP Torgau effluent	6.37747	0	8.15954	34.4266	22.9414	0	2.15959	0.400125	0	25.4718	0.0635357	34.8057	14.7279	0	0	47.4234	1.40124	0.265215	1.3766	0	0	0.0179127	0.0047968	99.4093	0	0.0719891	0	0	0.49596	0
47	WWTP Torgau influent	5.1872	0	19.0067	37.199	20.9501	0	2.57428	1.59844	0	13.386	0.0983731	1.24346	0.843057	0.155007	0	0.403787	96.9246	0.0767861	0.0259962	0.327277	0	0.310456	0.0387041	41.3708	0.000814536	0.114601	49.3474	1.07942	7.73781	0
48	Dommitzsch Mitte	5.71607	0	10.4992	12.6776	37.4378	0	2.72254	0.178119	0	30.6757	0.0930525	0.309803	0.0156701	0	0	0.0598611	99.6033	0.000656144	0.0101578	0.000539904	0	0.0404555	0	95.4857	0	1.55913	1.59508	0	1.20774	0.111866
49	Dommitzsch rechts	6.7887	0	11.4662	25.8728	27.8797	0	2.974	1.14581	0	23.8236	0.0491609	0.560223	0.0316812	0	0	0.0971111	99.2925	0.000885982	0.016679	0.000936757	0	0.0395381	0	89.5402	0	2.00934	2.04915	0	6.22188	0.139906
50	Dommitzsch links	4.9349	0	11.4634	35.9754	26.3355	0	3.53424	1.36409	0	16.3113	0.0811777	0.558736	0.0323248	0	0	0.0985002	99.2621	0.0298913	0.0170437	0.00137136	0	0.0395702	0	93.7521	0	2.15908	2.25111	0	1.66547	0.132659
51	Schwarze Elster Mündung	6.91653	0	18.0825	7.60161	43.264	0	3.66688	0	0	20.3175	0.150989	64.8622	7.32774	0	2.14883	10.7919	0.734649	0	14.1347	0	0	0.0036172	0	0.263895	97.9107	0.944185	0.576889	0	0.257108	0.0436431
52	Wittenberg Mitte	7.89229	0.0596783	12.5626	34.7916	26.9416	0	1.83277	0.808271	0	15.0463	0.0650586	80.0384	3.858	0	1.93914	8.24413	1.26649	1.91006	2.74374	0	0	0.0037096	0	20.4101	78.1361	0.663843	0.531522	0	0.221433	0.0333351
53	Wittenberg rechts	6.93724	0	9.40402	40.8296	23.9554	0	3.07334	1.25694	0	14.449	0.0944342	0.672696	0.0273204	0	0.0187958	0.0723595	99.1872	0.000861526	0.0207452	0	0	0.00857835	0	17.7756	81.1239	0.515064	0.455655	0	0.0879398	0.0333274
54	Wittenberg links	5.95436	0	9.6897	9.41826	45.375	0	3.527	0	0	25.8909	0.144798	60.8344	2.5475	0	2.5984	14.6242	1.82474	0	17.5708	0	0	0.00679107	0	13.8733	84.0165	1.26691	0.317464	0	0.461879	0.0571893
55	WWTP Wittenberg effluent	7.06	0	13.0403	25.912	28.6021	0	2.74735	0.314155	0	22.2333	0.0908821	61.8427	9.27135	0	0	27.3207	1.09151	0.294721	0.178997	0	0	0.0114085	0	99.4087	0	0.120141	0	0	0.459788	0
56	WWTP Wittenberg influent Vorklärung	6.14896	0	12.3159	36.964	29.0242	0	2.22975	0.271108	0	12.9278	0.118272	43.2421	13.6834	21.6872	0	6.64673	2.22517	1.42925	0.499624	10.5866	0	5.06811	0.0231339	2.34501	0	0.0704604	84.0334	1.48706	6.97282	0
57	WWTP Wittenberg influent Speicherbecken	8.43272	0	4.83921	7.34829	50.6528	0	3.6096	0	0	24.9553	0.162031	29.1807	56.0979	0	0	8.91129	0.822974	0	0.463134	4.524	0	0.0194849	0.0902394	2.01349	0	0.506463	87.9068	0	9.46354	0
58	Roßlau links	7.84775	0	10.2004	37.6756	23.1256	0	2.28253	0.268395	0	18.5264	0.073341	0.388508	0.00948881	0	0	0.0664554	99.5096	0.010119	0.0152692	0.000535766	0	0.0475809	0	96.4366	0	2.2205	0.546195	0	0.623555	0.125575
59	Roßlau Mitte	5.90837	0	50.4777	18.5104	15.5571	0	2.15737	1.39081	0	5.98113	0.0172299	0.593945	0.0241362	0	0	0.106593	99.2484	0.000765768	0.0261797	0	0	0.0406524	0	96.1107	0	1.97291	1.23937	0	0.50325	0.133122
60	Roßlau rechts	6.14781	0	3.60451	12.6577	33.597	0	4.09361	0.634397	0	39.1446	0.120424	0.598036	0.0281504	0	0	0.0922343	99.2632	0.000640514	0.0172195	0.000491453	0	0.0359474	0	96.0328	0	1.79326	1.54566	0	0.459794	0.132571
61	Mulde Mündung	7.90425	0	7.79446	42.9433	24.1938	0	1.55566	0.945786	0	14.6055	0.0571729	72.4517	4.16942	0	1.33662	15.4287	0.762455	0.0457613	5.57506	0.230313	0	0.354107	0	0.257771	89.4599	3.77537	1.07071	0	5.0537	0.0284517
62	WWTP Dessau effluent	8.33388	0	7.972	40.4217	28.518	0	3.41491	0.296932	0	10.9377	0.104872	54.2311	12.264	0	0	32.3133	0.359958	0.244567	0.58707	0	0	0.00411856	0	99.8496	0	0.0445687	0.0598309	0	0.0418854	0
63	WWTP Dessau influent	9.3314	0	10.8025	38.05	29.1478	0	3.30678	0.314787	0	8.93739	0.109353	0.625506	0.746274	0.102758	0	0.251709	97.6767	0.138645	0.0271979	0.431235	0	1.48869	0.0225319	67.5033	0.00104549	0.0554133	19.3628	1.69059	9.8757	0
64	Breitenhagen links	9.68702	0	14.8552	9.02906	50.1867	0	2.76474	0	0	13.3652	0.112055	0.654672	0.0337078	0	0	0.101341	99.1589	0.00116318	0.0502445	0	0	0.0467552	0	83.7737	0	8.15555	2.8486	0	4.91787	0.257519
65	Breitenhagen mitte	6.70594	0	3.11349	41.1272	32.8931	0	2.37837	0.391603	0	13.2994	0.0908411	0.901064	0.0386116	0	0	0.113721	98.8994	0.00110083	0.0448394	0.00126672	0	0.0311458	0	93.3019	0	3.39993	1.56956	0	1.54963	0.147873
66	Saale Mündung	8.82911	0	2.55428	42.9051	30.7733	0	1.84174	1.61641	0	11.397	0.0830423	62.2353	2.30075	0	0.789287	7.48061	2.07574	0.0370101	24.997	0.0843022	0	0.00901334	0.00406128	15.0629	82.1851	1.27718	0.773353	0	0.663748	0.0246402
67	Westerhüsen links	9.30174	0	11.5313	30.8301	34.7089	0	2.23852	1.23884	0	10.0509	0.0996273	0.701445	0.0330251	0	0	0.077074	98.895	0	0.293463	0	0	0.338715	0	16.7403	0.12042	35.8894	19.0601	0	26.205	1.64603
68	Westerhüsen Mitte	8.7962	0	13.3448	26.5682	27.1668	0	1.76332	0.265019	0	22.0337	0.0618759	0.754255	0.0343998	0	0	0.100555	98.9087	0	0.202097	0	0	0.30533	0	22.06	0.110346	40.8849	17.4164	0	17.634	1.58904
69	Westerhüsen rechts	6.62922	0	16.3439	21.7201	40.6945	0	1.80678	1.24984	0	11.491	0.0647707	0.739473	0.0316968	0	0	0.08556	99.0344	0.00102727	0.107858	0	0	0.0177051	0	94.7569	0.00240441	2.55091	0.896335	0	1.66014	0.115646
70	Magdeburg Neue Strombrücke links	10.4136	0	10.7976	32.0205	32.1479	0	1.9672	0.323378	0	12.2411	0.0886921	1.36947	0.0439294	0	0	0.138279	98.1035	0.000757762	0.344019	0	0	0.0789554	0	81.3732	0.0393257	9.15436	5.11622	0	4.00451	0.233389
71	Magdeburg Neue Strombrücke Mitte	9.09457	0	11.5123	30.5727	30.8261	0	1.888	1.50783	0	14.4692	0.129373	0.673611	0.0179369	0	0	0.0640227	99.1288	0	0.115671	0	0	0.418115	0	21.919	0.0970148	38.6467	5.8791	0	31.6258	1.41425
72	Magdeburg Neue Strombrücke rechts	6.53069	0	11.9902	39.5546	28.918	0	1.69828	1.14854	0	10.0832	0.076506	0.742423	0.0390501	0	0	0.115696	98.9582	0.00101204	0.143603	0	0	0.274919	0	22.6813	0.076169	38.1119	14.5937	0	22.7847	1.47733
73	WWTP Magdeburg-Gerwisch influent	14.0639	0	12.0421	18.8443	42.3491	0	2.66467	0.261273	0	9.66437	0.110328	55.1546	9.33841	0	0	25.6194	0.910804	0.391835	0.485279	8.09971	0	1.77899	0.0736363	46.525	0	0.130418	50.768	0.382895	0.341127	0
74	WWTP Magdeburg-Gerwisch effluent	7.68944	0	11.4629	42.443	27.6763	0	1.60764	0.327521	0	8.74696	0.046268	71.7658	5.86199	0	1.55788	20.0977	0.24686	0.111776	0.357926	0	0	0.00681922	0.00864449	29.3852	70.3963	0.0574276	0.0684441	0	0.0771548	0
75	Rogätz links	8.1539	0	10.5175	37.9974	32.2275	0	1.69264	0.326414	0	9.01836	0.0662729	1.05914	0.044446	0	0	0.117544	98.4717	0.00116981	0.305975	0	0	0.261458	0	18.908	0.114632	41.3457	18.6354	0	19.5629	1.17181
76	Rogätz mitte	7.86379	0	11.5245	41.529	28.2077	0	1.73383	1.25112	0	7.80871	0.081355	0.666256	0.0231519	0	0	0.063451	99.1262	0.00145827	0.119444	0	0	0.0729313	0	85.4141	0.0161724	10.38	0	0	3.82252	0.294302
77	Rogätz rechts	18.9154	0	17.7049	22.1461	27.4888	5.70175	0.591683	0.975758	0	6.47561	0	0.848896	0.0267174	0	0	0.0921322	98.8849	0.000648604	0.145813	0.000885697	0	0.0572177	0	88.9935	0.00778679	6.04424	2.24955	0	2.49077	0.156946
78	Tangermünde links	3.29777	0	10.8486	28.5215	7.42496	2.00129	0.641924	0.928454	0	46.3356	0	1.16552	0.0334003	0	0	0.105913	98.4732	0.00089048	0.22014	0.000931854	0	0.318854	0	19.6026	0.0769409	41.4704	19.3672	0	17.6548	1.50917
79	Tangermünde Mitte	2.85427	2.60598	22.2482	39.3991	20.5468	2.88515	0.763343	1.03283	0	7.60073	0.0636132	0.989392	0.0227432	0	0	0.0864606	98.7696	0	0.131822	0	0	0.0515103	0	88.3231	0.0224444	7.97239	0	0	3.39684	0.23373
80	Tangermünde rechts	13.9883	0	12.0488	15.0701	46.1329	0	0.73445	0.0698144	0	11.9556	0	0.672346	0.0228754	0	0	0.117319	99.0002	0.00098451	0.18522	0.00106274	0	0.0562712	0	87.9247	0.0130131	7.08276	1.54185	0	3.17384	0.20755
81	Werben links	6.68755	0	28.3959	23.5712	20.726	0	0.4791	6.19467	0	13.9456	0	1.18911	0.0368236	0	0	0.113689	98.3812	0	0.279148	0	0	0.426372	0	21.9239	0.102724	49.0371	11.0425	0	15.9057	1.56162
82	Werben Mitte	23.0524	0	18.5368	21.1497	26.0295	5.04234	1.0033	1.5289	0	3.65708	0	1.21953	0.0324498	0	0	0.0420654	98.6113	0	0.0946855	0	0	0.0584311	0	89.9467	0.00623022	7.0434	0	0	2.71333	0.231956
[truncated: 48 more rows]

## Sheet: Table SE8 
Table SE8. BEQbio and BEQchem [M of reference compound] for all samples in the AhR, AREc32 and SHSY5Y assay.
[truncated: 132 more rows]

[truncated: 1 more sheets: Table SE9]
